# Supplementary material for: Systematic Surveys of Iron Homeostasis Mechanisms Reveal Ferritin Superfamily and Nucleotide Surveillance Regulation to be Modified by PINK1 Absence
Source: Cells. 2020 Oct 2;9(10):2229. doi: 10.3390/cells9102229 (PMC7650593; doi:10.3390/cells9102229)
Supplement: Supplementary file 1 [file cells-09-02229-s001.zip › KeyAuburger_iron_longevity_SupplementaryTable_S1_new.xlsx]

## Sheet: Ctrl KO vs Ctrl WT
Fold change	p-value	Volcano sgnificant	-LOG(P-value)	Difference KO/WT	Protein IDs	Majority protein IDs	Protein names	Gene names	Student's T-test Significant Control KO_Control WT	Student's T-test significant	Peptides	Razor + unique peptides	Unique peptides	Sequence coverage [%]	Unique + razor sequence coverage [%]	Unique sequence coverage [%]	Mol. weight [kDa]	Q-value	Score	Intensity	MS/MS count	-Log Student's T-test p-value Control KO_Control WT	Student's T-test q-value Control KO_Control WT	Student's T-test Difference Control KO_Control WT	Student's T-test Test statistic Control KO_Control WT	Control_KO1	Control_KO2	Control_KO3	Control_WT1	Control_WT2	Control_WT3
0.999981	0.999907		4.02985e-05	-2.79744e-05	Q9DCZ4-2;Q9DCZ4;Q9DCZ4-3	Q9DCZ4-2;Q9DCZ4;Q9DCZ4-3	Apolipoprotein O	Apoo			4	4	4	29.9	29.9	29.9	18.798	0	8.6419	527290000	46	4.02985e-05	0.999907	-2.79744e-05	-0.000123715	24.0321	23.6281	23.5328	23.8766	23.9175	23.399
0.999899	0.999524		0.000206634	-0.000145594	A0A3Q4EBK4;Q6P1B9;O08539-2;A0A3Q4EBR8	A0A3Q4EBK4;Q6P1B9;O08539-2	Myc box-dependent-interacting protein 1	Bin1			23	23	1	68.3	68.3	1.7	45.786	0	323.31	20020000000	624	0.000206634	0.99978	-0.000145594	-0.00063424	28.5901	28.8737	28.5742	29.0947	28.4913	28.4525
1.00008	0.999387		0.0002663	0.000112534	A6PW84;Q3V1T4;A2A7Q5;Q3V1T4-3;Q3V1T4-2;F2Z499	A6PW84;Q3V1T4;A2A7Q5;Q3V1T4-3;Q3V1T4-2	Prolyl 3-hydroxylase 1	P3h1;Lepre1			27	27	27	48.7	48.7	48.7	84.472	0	309.36	16152000000	836	0.0002663	0.99978	0.000112534	0.00081732	28.4841	28.6029	28.5501	28.4494	28.8091	28.3783
0.999851	0.999366		0.000275374	-0.00021553	B9EJ80	B9EJ80		Pdzd8			10	10	10	11.4	11.4	11.4	127.74	0	25.262	698000000	90	0.000275374	0.99978	-0.00021553	-0.000845161	24.2995	23.4682	24.0352	24.0724	23.8442	23.887
0.999778	0.999193		0.000350814	-0.000320435	Q9CQZ1	Q9CQZ1	Heat shock factor-binding protein 1	Hsbp1			6	6	6	90.8	90.8	90.8	8.6107	0	323.31	2066600000	146	0.000350814	0.99978	-0.000320435	-0.0010766	26.0649	25.728	25.9056	26.4592	25.6716	25.5687
0.999821	0.998685		0.000571622	-0.000258128	Q5SUR0;G3UY86;F6RUL9	Q5SUR0	Phosphoribosylformylglycinamidine synthase	Pfas			22	22	22	26.3	26.3	26.3	144.63	0	122.09	4197800000	234	0.000571622	0.99978	-0.000258128	-0.00175379	26.3664	26.5661	26.4199	26.2399	26.4122	26.7011
1.00023	0.997999		0.000869732	0.000335058	Q8CJF7;F6S6E4;F6QTR3	Q8CJF7	Protein ELYS	Ahctf1			24	24	24	16	16	16	247.64	0	86.276	1280900000	208	0.000869732	0.999534	0.000335058	0.00266751	24.8464	24.6252	24.6612	24.5951	24.6158	24.9208
0.999408	0.99746		0.00110448	-0.000854492	A0A0R4J0P1;Q9D7B6;D3YTT4;A0A1L1SUG2	A0A0R4J0P1;Q9D7B6;D3YTT4	Isobutyryl-CoA dehydrogenase, mitochondrial	Acad8			10	10	10	27.4	27.4	27.4	45.091	0	35.325	789210000	63	0.00110448	0.99925	-0.000854492	-0.00338657	23.9567	23.7514	24.4608	23.7967	24.2702	24.1046
1.00019	0.997108		0.00125783	0.000278473	R4H4Y7;Q9EQC5;R4H4V1;A0A494BBD3;A0A494BBM6;A0A494B997;A0A494B9K7;A0A494BAG4	R4H4Y7;Q9EQC5;R4H4V1;A0A494BBD3	N-terminal kinase-like protein	Scyl1			22	22	22	46.3	46.3	46.3	87.63	0	323.31	7500600000	438	0.00125783	0.999153	0.000278473	0.00385609	27.5787	27.5183	27.3972	27.4045	27.5684	27.5205
1.00113	0.99634		0.0015926	0.00163651	E9QMJ5;E9QJS7;Q9Z0M6-3;Q9Z0M6;Q9DC42;A0A0D9SEG8;Q9Z0M6-2	E9QMJ5;E9QJS7;Q9Z0M6-3;Q9Z0M6;Q9DC42;A0A0D9SEG8;Q9Z0M6-2	CD97 antigen	Adgre5;Cd97			8	8	8	16	16	16	85.641	0	64.613	380040000	38	0.0015926	0.998639	0.00163651	0.00488053	23.0772	22.9883	23.4643	22.9055	22.8419	23.7775
0.999699	0.996255		0.00162934	-0.000433604	O09131;A0A494BAB1;A0A494B9X6;A0A494BAY2;A0A494BB82;Q8K2Q2	O09131;A0A494BAB1	Glutathione S-transferase omega-1	Gsto1			24	24	24	77.5	77.5	77.5	27.497	0	323.31	134490000000	2158	0.00162934	0.998639	-0.000433604	-0.00499291	31.5321	31.5527	31.6162	31.5584	31.4283	31.7156
1.00038	0.995447		0.00198166	0.000541051	Q8VHK9	Q8VHK9	ATP-dependent RNA helicase DHX36	Dhx36			9	9	9	13.5	13.5	13.5	113.88	0	35.218	669980000	64	0.00198166	0.998257	0.000541051	0.00607011	24.1272	24.1068	24.0846	23.9311	24.17	24.2159
0.999311	0.995409		0.00199846	-0.000994364	O88532;F6QJP7;D3Z5G4;F6V459;F6RTK9	O88532	Zinc finger RNA-binding protein	Zfr			21	21	21	27.7	27.7	27.7	116.86	0	122.77	1210300000	202	0.00199846	0.998257	-0.000994364	-0.00612146	24.5645	24.9177	24.5306	24.4644	24.8057	24.7458
1.00067	0.995381		0.00201047	0.00097084	Q9CY97;Q9CY97-2	Q9CY97;Q9CY97-2	RNA polymerase II subunit A C-terminal domain phosphatase SSU72	Ssu72			6	6	6	38.1	38.1	38.1	22.517	0	15.883	2941300000	114	0.00201047	0.998257	0.00097084	0.00615815	26.3507	25.997	26.1975	25.9439	26.2669	26.3314
0.999292	0.994944		0.0022014	-0.0010217	Q9D1M7	Q9D1M7	Peptidyl-prolyl cis-trans isomerase FKBP11	Fkbp11			4	4	4	24.4	24.4	24.4	22.137	0	36.259	5674300000	186	0.0022014	0.998257	-0.0010217	-0.00674152	27.0107	27.1902	27.057	26.9648	27.3695	26.9267
0.999548	0.994935		0.0022054	-0.000652949	P21107-2;D3Z2H9	P21107-2;D3Z2H9		Tpm3-rs7			40	29	0	87.1	69	0	29.02	0	323.31	165970000000	1891	0.0022054	0.998257	-0.000652949	-0.00675373	31.7791	31.9302	31.8879	31.9566	31.9472	31.6954
0.999304	0.994412		0.00243386	-0.00100454	Q9D3D9;D3Z7S4	Q9D3D9	ATP synthase subunit delta, mitochondrial	Atp5d			5	5	5	41.1	41.1	41.1	17.6	0	33.337	2332000000	95	0.00243386	0.998257	-0.00100454	-0.0074514	26.294	26.6454	26.5932	26.4636	26.4063	26.6657
1.00067	0.99418		0.00253492	0.000970205	P61222	P61222	ATP-binding cassette sub-family E member 1	Abce1			24	24	24	45.1	45.1	45.1	67.314	0	219.39	9178300000	420	0.00253492	0.998257	0.000970205	0.00775991	27.8816	27.743	28.0182	27.7853	27.7816	28.0731
1.00112	0.993992		0.00261726	0.00161997	Q0VAW6;Q8BH50-2;Q8BH50	Q0VAW6;Q8BH50-2;Q8BH50	Uncharacterized protein C18orf25 homolog	8030462N17Rik			4	4	4	11.3	11.3	11.3	42.78	0	8.7447	68410000	35	0.00261726	0.998257	0.00161997	0.00801123	21.2271	21.0748	21.5613	21.5496	21.0612	21.2475
0.999379	0.993537		0.00281609	-0.000896454	D3Z6S1;Q8BM55;Q8BM55-2;Q8BM55-3	D3Z6S1;Q8BM55;Q8BM55-2	Transmembrane protein 214	Tmem214			16	16	16	26.5	26.5	26.5	71.302	0	123.95	5784100000	241	0.00281609	0.998257	-0.000896454	-0.00861787	27.0724	26.978	27.0763	26.8606	27.0683	27.2006
1.0006	0.993191		0.00296704	0.000869751	P37040;Q05DV1;E9Q997;E9PVT9;F6R7H8	P37040;Q05DV1	NADPH--cytochrome P450 reductase	Por			31	31	31	56.2	56.2	56.2	77.043	0	273.08	12228000000	622	0.00296704	0.998257	0.000869751	0.00907826	28.4888	28.4787	28.2638	28.4147	28.3004	28.5136
0.996501	0.990795		0.0040164	-0.00505702	Q9CZH7;Q9D1T2	Q9CZH7	Matrix-remodeling-associated protein 7	Mxra7			4	4	4	26.4	26.4	26.4	19.457	0	49.136	563130000	83	0.0040164	0.996147	-0.00505702	-0.0122743	23.5277	23.759	23.9852	23.3385	24.5419	23.4067
0.997278	0.990113		0.00431511	-0.00393232	Q9JL35	Q9JL35	High mobility group nucleosome-binding domain-containing protein 5	Hmgn5			13	13	13	51.5	51.5	51.5	45.343	0	58.614	822290000	88	0.00431511	0.995719	-0.00393232	-0.0131828	24.6713	24.0863	24.7534	24.5429	24.1243	24.8555
0.997785	0.989431		0.00461453	-0.00319862	D5MCW4;Q9CQ89;Q9CQ89-3	D5MCW4;Q9CQ89	Protein CutA	Cuta			4	4	4	57.1	57.1	57.1	16.453	0	20.993	1217100000	61	0.00461453	0.995289	-0.00319862	-0.0140927	25.5864	25.6806	25.1516	25.2798	25.7887	25.3596
0.998005	0.989302		0.00467109	-0.00288137	B1AUN2;B1AUN3;Q3UKV0	B1AUN2;B1AUN3;Q3UKV0		Eif2b3			11	11	11	34.5	34.5	34.5	50.488	0	41.077	2105800000	133	0.00467109	0.995289	-0.00288137	-0.0142645	25.5445	25.5179	25.1468	25.7115	25.3074	25.1988
0.998413	0.988793		0.00489446	-0.00229136	Q9CQM8;O09167	Q9CQM8;O09167	60S ribosomal protein L21	Rpl21			11	11	11	58.8	58.8	58.8	18.579	0	226.02	40040000000	463	0.00489446	0.99516	-0.00229136	-0.0149429	30.1663	29.9686	30.0744	29.7889	30.1888	30.2384
0.998538	0.988747		0.00491482	-0.00211143	Q9D031;Q01730;A2AUR7;B1AYQ0	Q9D031;Q01730;A2AUR7	Ras suppressor protein 1	Rsu1			10	10	10	43	43	43	31.461	0	84.724	7558700000	361	0.00491482	0.99516	-0.00211143	-0.0150047	27.9921	28.0441	28.048	28.2921	27.9828	27.8156
1.00223	0.988719		0.00492732	0.0032107	A0A1L1SS10;Q9Z2X8	A0A1L1SS10;Q9Z2X8	Kelch-like ECH-associated protein 1	Keap1			5	5	5	11.3	11.3	11.3	69.126	0	12.631	788220000	33	0.00492732	0.99516	0.0032107	0.0150426	24.245	24.2886	24.0998	23.857	24.5692	24.1975
0.9981	0.98851		0.00501895	-0.0027434	Q5SFM8;Q5SFM8-2;Q5SFM8-3	Q5SFM8;Q5SFM8-2;Q5SFM8-3	RNA-binding protein 27	Rbm27			9	8	8	9.9	8.8	8.8	118.55	0	20.026	777690000	58	0.00501895	0.99516	-0.0027434	-0.0153208	23.7329	23.66	23.4082	23.3657	23.5641	23.8796
1.00121	0.988447		0.00504673	0.00174904	Q8CI70	Q8CI70	Leucine-rich repeat-containing protein 20	Lrrc20			7	7	7	46.2	46.2	46.2	20.809	0	26	1705800000	116	0.00504673	0.99516	0.00174904	0.0154051	25.2013	25.0127	25.1658	25.285	24.9478	25.1418
1.00094	0.988382		0.00507511	0.0013574	Q8C570;A2ASC6	Q8C570;A2ASC6	mRNA export factor	Rae1			11	11	11	43.2	43.2	43.2	40.965	0	218.77	5475700000	291	0.00507511	0.99516	0.0013574	0.0154913	26.8963	26.822	27.0008	26.7821	26.9062	27.0268
0.998841	0.988225		0.00514409	-0.00167338	Q9JLI8;Q9JLI8-2	Q9JLI8	Squamous cell carcinoma antigen recognized by T-cells 3	Sart3			21	21	21	30.6	30.6	30.6	109.62	0	97.637	2110500000	237	0.00514409	0.99516	-0.00167338	-0.0157006	25.4393	25.4272	25.1441	25.3392	25.2597	25.4168
0.998898	0.987774		0.00534245	-0.00159073	P35441;Q80YQ1	P35441;Q80YQ1	Thrombospondin-1	Thbs1			65	65	35	54.2	54.2	34.2	129.65	0	323.31	56400000000	1984	0.00534245	0.99516	-0.00159073	-0.0163024	30.7792	30.8025	30.8249	30.6126	30.9246	30.8742
1.00218	0.987309		0.00554686	0.00314267	Q3UM18;Q3UM18-2	Q3UM18;Q3UM18-2	Large subunit GTPase 1 homolog	Lsg1			6	6	6	10.7	10.7	10.7	73.156	0	22.078	159530000	36	0.00554686	0.99516	0.00314267	0.0169222	22.459	22.3392	22.7626	22.3043	22.4757	22.7714
0.997084	0.986603		0.00585739	-0.00421333	F7BGR7;Q8C7Q4;A0A494BAP6;Q5CZX8;S4R1A6;A0A494B9C0;F6TBN8;A0A494BB78;A0A494B9W4;B0LM42;Q8C7Q4-2;Q8VE92	F7BGR7;Q8C7Q4;A0A494BAP6;Q5CZX8;S4R1A6;A0A494B9C0;F6TBN8;A0A494BB78;A0A494B9W4;B0LM42;Q8C7Q4-2;Q8VE92	RNA-binding protein 4;RNA-binding protein 4B	Gm21992;Rbm4;Rbm4b			10	6	6	30	18.4	18.4	52.791	0	37.926	562480000	65	0.00585739	0.99516	-0.00421333	-0.0178633	23.7564	23.6007	23.5979	23.331	23.5364	24.1003
0.999189	0.986549		0.00588132	-0.00117048	Q5SS83;Q60634-3;Q60634-2;Q60634	Q5SS83;Q60634-3;Q60634-2;Q60634	Flotillin-2	Flot2			18	18	18	53	53	53	47.116	0	143.79	7899000000	368	0.00588132	0.99516	-0.00117048	-0.0179358	27.4822	27.4317	27.6335	27.5611	27.4781	27.5118
0.997746	0.98638		0.00595556	-0.00325584	Q9ES97-5;Q9ES97-2;Q9ES97;Q9ES97-4	Q9ES97-5;Q9ES97-2;Q9ES97;Q9ES97-4	Reticulon-3	Rtn3			4	4	1	9.6	9.6	1.1	68.769	0	75.573	1742000000	102	0.00595556	0.99516	-0.00325584	-0.0181607	25.8965	26.0684	26.2957	25.9402	26.3637	25.9664
0.996878	0.985361		0.00640463	-0.00451152	F6QCI0;Q8BQ46	F6QCI0;Q8BQ46		Taf15			7	5	5	30.9	23.8	23.8	33.603	0	15.712	715820000	84	0.00640463	0.994779	-0.00451152	-0.0195202	23.6337	23.632	23.4694	23.1341	23.7902	23.8243
0.997624	0.984421		0.00681901	-0.00343132	Q8C854;A2ATP6;Q8C854-3;G8JL68;A2ATP5;Q8C854-1;Q8C854-2;F6XJA1	Q8C854;A2ATP6;Q8C854-3;G8JL68;A2ATP5;Q8C854-1;Q8C854-2;F6XJA1	Myelin expression factor 2	Myef2			15	15	15	29.8	29.8	29.8	63.294	0	75.897	9456200000	368	0.00681901	0.994087	-0.00343132	-0.0207735	27.8865	27.483	27.748	27.6149	27.5743	27.9385
0.997879	0.984184		0.00692382	-0.00306384	Q8VEH3;F6QKK2	Q8VEH3;F6QKK2	ADP-ribosylation factor-like protein 8A	Arl8a			13	13	5	53.2	53.2	22.6	21.39	0	270.48	4354300000	281	0.00692382	0.994087	-0.00306384	-0.0210903	26.8699	26.6615	26.4394	26.5114	26.7547	26.7138
1.00215	0.983998		0.00700563	0.00310008	O35295;Q8R4E6-2;Q8R4E6	O35295	Transcriptional activator protein Pur-beta	Purb			11	11	9	57.1	57.1	51.9	33.901	0	65.849	1519600000	115	0.00700563	0.994087	0.00310008	0.0213375	24.6969	24.8767	25.0751	25.0053	24.6917	24.9423
1.00391	0.983791		0.007097	0.00563304	Q9JJA4;D3Z369	Q9JJA4	Ribosome biogenesis protein WDR12	Wdr12			10	10	10	32.9	32.9	32.9	47.346	0	39.098	1513600000	109	0.007097	0.994087	0.00563304	0.0216136	24.6677	24.3249	24.9452	24.5756	24.35	24.9953
0.998595	0.983628		0.00716923	-0.00202878	Q924M7;F6Q3K8	Q924M7	Mannose-6-phosphate isomerase	Mpi			15	15	15	48.9	48.9	48.9	46.575	0	162.53	3726700000	244	0.00716923	0.994087	-0.00202878	-0.0218319	26.4005	26.3586	26.3317	26.4804	26.1865	26.43
1.00418	0.982943		0.00747174	0.00602468	Q9R0P4;A0A0U1RPJ7;D6RI64;D3YVR9	Q9R0P4;A0A0U1RPJ7;D6RI64;D3YVR9	Small acidic protein	Smap;1110004F10Rik			4	4	4	29.8	29.8	29.8	20.046	0	323.31	2364200000	216	0.00747174	0.993879	0.00602468	0.0227453	25.2654	25.6943	25.9793	25.3406	25.6721	25.9082
1.00234	0.982587		0.0076291	0.00337664	P70268;P70268-2;D6RH37;Q8K045	P70268;P70268-2;D6RH37	Serine/threonine-protein kinase N1	Pkn1			8	7	7	8.5	7.6	7.6	104.41	0	44.843	905680000	73	0.0076291	0.993776	0.00337664	0.0232203	24.4411	23.9654	24.1815	24.2871	24.1488	24.142
1.00175	0.981398		0.008155	0.00252088	Q8R2Y0-2;Q8R2Y0	Q8R2Y0-2;Q8R2Y0	Monoacylglycerol lipase ABHD6	Abhd6			5	5	5	21.1	21.1	21.1	32.788	0	21.524	681520000	68	0.008155	0.99283	0.00252088	0.0248064	23.8686	23.6778	23.6713	23.8474	23.5853	23.7775
1.00296	0.981303		0.00819694	0.00426928	Q91YR7;Q91YR7-2;B7ZCS1	Q91YR7;Q91YR7-2	Pre-mRNA-processing factor 6	Prpf6			32	32	32	40.3	40.3	40.3	106.72	0	128.55	2260000000	257	0.00819694	0.99283	0.00426928	0.0249328	25.7106	25.5643	25.7832	25.4568	25.6005	25.9881
1.01175	0.980797		0.00842074	0.0168591	A0A0G2JGD2;P07091	A0A0G2JGD2;P07091	Protein S100-A4	S100a4			5	5	5	50	50	50	9.0621	0	69.764	178220000000	443	0.00842074	0.992737	0.0168591	0.0256071	33.1159	32.3923	32.4167	33.7987	31.7247	32.351
1.0055	0.980456		0.008572	0.00791105	Q8BVU5;A2AH27;A2AH28	Q8BVU5	ADP-ribose pyrophosphatase, mitochondrial	Nudt9			5	5	5	16.9	16.9	16.9	38.604	0	21.783	1698900000	91	0.008572	0.992648	0.00791105	0.0260627	24.7016	24.9158	24.9297	24.2545	25.0899	25.1789
1.00569	0.980446		0.00857644	0.00818316	A0A286YE25;Q9QYY8-2;Q9QYY8;A0A3B2WC92;A0A286YCJ4;A0A3B2WBA7	A0A286YE25;Q9QYY8-2;Q9QYY8;A0A3B2WC92	Spastin	Spast			6	6	6	11.6	11.6	11.6	66.384	0	13.353	398220000	55	0.00857644	0.992648	0.00818316	0.026076	22.9099	22.9632	23.7154	23.2581	22.8549	23.451
0.998076	0.979832		0.00884821	-0.00277774	F7DBB3;Q3URZ6	F7DBB3;Q3URZ6		Ahnak2			39	39	24	47.1	47.1	23.1	166.49	0	323.31	58273000000	1335	0.00884821	0.992531	-0.00277774	-0.0268942	30.5091	30.6875	30.7344	30.6646	30.7701	30.5046
1.0011	0.979271		0.00909701	0.00158437	P17182;Q6PHC1;B0QZL1;B1ARR7;B1ARR6	P17182;Q6PHC1	Alpha-enolase	Eno1			43	43	36	89.9	89.9	75.3	47.14	0	323.31	1033700000000	12833	0.00909701	0.99222	0.00158437	0.0276428	34.7014	34.6931	34.5622	34.6099	34.6208	34.7212
0.989483	0.978945		0.00924184	-0.0152537	Q91XD2;A0A286YCF2;A0A3Q4EC95;A0A286YCS7;A0A286YDH9	Q91XD2	LIM and senescent cell antigen-like-containing domain protein 2	Lims2			12	7	7	40.2	28.4	28.4	39.031	0	61.911	258820000	67	0.00924184	0.992146	-0.0152537	-0.0280784	22.6191	22.6411	21.8634	23.2375	21.5781	22.3538
0.996811	0.978158		0.00959121	-0.00460815	E9PZJ8;E9PZJ8-2;A0A1W2P6I6;A0A1W2P891	E9PZJ8	Activating signal cointegrator 1 complex subunit 3	Ascc3			30	30	30	16.5	16.5	16.5	250.55	0	76.292	2388700000	255	0.00959121	0.991606	-0.00460815	-0.0291285	25.69	25.71	25.4959	25.3973	25.891	25.6215
0.998469	0.978047		0.00964015	-0.00221062	P62242	P62242	40S ribosomal protein S8	Rps8			22	22	22	67.3	67.3	67.3	24.205	0	323.31	86219000000	1083	0.00964015	0.991606	-0.00221062	-0.0292755	31.4747	31.5246	31.5279	31.3719	31.5403	31.6216
1.00399	0.97799		0.0096656	0.00573921	Q9QXT0;A0A1W2P729	Q9QXT0;A0A1W2P729	Protein canopy homolog 2	Cnpy2			13	13	13	60.4	60.4	60.4	20.767	0	107.64	3991700000	264	0.0096656	0.991606	0.00573921	0.029352	26.8715	27.1752	27.1984	26.8207	27.384	27.0232
1.00446	0.977704		0.0097925	0.00641632	Q9Z1K5;H9KV21;H7BWY7	Q9Z1K5;H9KV21;H7BWY7	E3 ubiquitin-protein ligase ARIH1	Arih1			11	11	11	28.1	28.1	28.1	64.016	0	97.485	2638100000	212	0.0097925	0.991606	0.00641632	0.0297331	25.558	25.5894	25.8853	25.3352	25.6892	25.989
0.997454	0.976145		0.0104858	-0.003678	Q921F2;Q6VYI4;Q6VYI5;Q8BLD4;Q8R0B4;A0A087WRZ5;A0A087WR97;A0A087WQA5;A0A087WSE4;H3BJV1;A0A087WRP4;A0A087WS74;A0A087WP57;A0A087WNY6;A0A087WQX8;A0A087WS17;A0A087WSC6	Q921F2;Q6VYI4;Q6VYI5;Q8BLD4;Q8R0B4;A0A087WRZ5;A0A087WR97;A0A087WQA5	TAR DNA-binding protein 43	Tardbp			17	17	8	50.2	50.2	28	44.547	0	287.08	31984000000	555	0.0104858	0.990593	-0.003678	-0.0318139	29.4608	29.5375	29.611	29.3662	29.5186	29.7356
1.00366	0.975969		0.0105639	0.00527128	Q8R409	Q8R409	Protein HEXIM1	Hexim1			4	4	4	19.4	19.4	19.4	40.243	0	20.982	396070000	54	0.0105639	0.990593	0.00527128	0.032048	22.8154	22.9792	23.0458	22.6575	23.0023	23.1648
0.996381	0.975957		0.0105692	-0.00523122	O55128	O55128	Histone deacetylase complex subunit SAP18	Sap18			7	7	1	49.7	49.7	7.8	17.595	0	16.553	1586900000	130	0.0105692	0.990593	-0.00523122	-0.0320639	25.2259	25.0471	24.8956	24.9124	24.9466	25.3253
1.00851	0.974141		0.0113781	0.0122255	F6T2S0;A0A494BAI5;Q544X6;P22315;Q91W09;A0A494B9Y8;A0A494BBL4;A0A494BAR8	F6T2S0;A0A494BAI5;Q544X6;P22315;Q91W09;A0A494B9Y8	Ferrochelatase;Ferrochelatase, mitochondrial	Fech			11	11	11	49.1	49.1	49.1	39.594	0	26.002	5726800000	100	0.0113781	0.989331	0.0122255	0.0344869	26.8234	26.7684	27.5449	26.691	26.8861	27.5228
0.990994	0.973934		0.0114705	-0.013052	F8WGM5;Q64324	F8WGM5;Q64324	Syntaxin-binding protein 2	Stxbp2			3	3	3	7.7	7.7	7.7	66.313	0	16.409	136100000	30	0.0114705	0.989331	-0.013052	-0.0347634	22.144	21.42	21.6636	21.5284	21.3707	22.3676
0.997521	0.973502		0.0116631	-0.00358136	Q9CXW4;A2BH06	Q9CXW4;A2BH06	60S ribosomal protein L11	Rpl11			13	13	13	79.2	79.2	79.2	20.252	0	190.6	52117000000	514	0.0116631	0.989196	-0.00358136	-0.0353397	30.6055	30.3907	30.4276	30.5039	30.3345	30.5962
0.998599	0.973359		0.011727	-0.00202306	Q7TSC1;G3UX48	Q7TSC1;G3UX48	Protein PRRC2A	Prrc2a			21	21	21	17.8	17.8	17.8	229.2	0	97.326	3750300000	230	0.011727	0.989196	-0.00202306	-0.0355307	26.2813	26.2828	26.2579	26.2253	26.2142	26.3886
0.996822	0.973232		0.0117834	-0.0045929	Q3TUQ7;Q5EG47;Q8BRK8	Q3TUQ7;Q5EG47	5-AMP-activated protein kinase catalytic subunit alpha-1	Prkaa1			16	16	16	35.3	35.3	35.3	62.727	0	83.506	4274400000	243	0.0117834	0.989196	-0.0045929	-0.0356995	26.3329	26.0709	26.4423	26.1877	26.2594	26.4128
0.997723	0.972848		0.011955	-0.00328827	Q9CXT8	Q9CXT8	Mitochondrial-processing peptidase subunit beta	Pmpcb			11	11	11	29.4	29.4	29.4	54.614	0	31	1469900000	92	0.011955	0.989196	-0.00328827	-0.0362124	25.0398	25.0325	25.0419	24.9216	24.9831	25.2194
1.00439	0.972752		0.0119978	0.00632477	Q62093	Q62093	Serine/arginine-rich splicing factor 2	Srsf2			13	13	13	37.6	37.6	37.6	25.476	0	82.297	8517600000	398	0.0119978	0.989196	0.00632477	0.0363406	27.599	27.5154	27.8224	27.4032	27.6026	27.9119
0.994977	0.972469		0.0121244	-0.00726509	Q3UI33;O08663;Q3TMN1;M0QW69;M0QWM9;M0QWX0	Q3UI33;O08663;Q3TMN1	Methionine aminopeptidase 2	Metap2			18	18	10	56.8	56.8	34.8	54.117	0	148.19	2766800000	241	0.0121244	0.989196	-0.00726509	-0.0367188	25.8899	25.2676	25.7651	25.6803	25.5411	25.723
1.00336	0.972137		0.0122725	0.00483576	O35286;A0A0G2JG10;Q497W9;A0A0G2JGQ5	O35286;A0A0G2JG10;Q497W9	Pre-mRNA-splicing factor ATP-dependent RNA helicase DHX15	Dhx15			17	17	17	22.1	22.1	22.1	91.006	0	113.7	5151100000	327	0.0122725	0.989196	0.00483576	0.0371614	26.6668	26.7292	26.7603	26.5083	26.687	26.9465
0.99446	0.971983		0.0123413	-0.00801468	Q61187;A0A1B0GS09;D3Z2V5;D3Z0S9;A0A1B0GS10;A0A1B0GRX2	Q61187;A0A1B0GS09	Tumor susceptibility gene 101 protein	Tsg101			8	8	8	26.9	26.9	26.9	44.123	0	63.89	1910200000	157	0.0123413	0.989196	-0.00801468	-0.0373668	25.2754	25.019	25.5057	25.5935	25.0651	25.1656
0.993499	0.971196		0.0126931	-0.00941022	A0A0R4J1L9;Q5HZI1;A0A0R4J147;Q5HZI1-4;A0A0R4J0N9;Q5HZI1-3;Q5HZI1-2;E9Q8N4;D3Z7B3	A0A0R4J1L9;Q5HZI1;A0A0R4J147;Q5HZI1-4;A0A0R4J0N9;Q5HZI1-3;Q5HZI1-2	Microtubule-associated tumor suppressor 1 homolog	Mtus1			9	9	9	9.1	9.1	9.1	134.41	0	14.234	672790000	46	0.0126931	0.988909	-0.00941022	-0.038417	24.4516	24.3033	24.2164	24.1888	24.0178	24.7929
1.0051	0.971106		0.0127331	0.0073452	Q9WVB0;T1ECW4;Q9WVB0-2;S4R1Y2;A0A1L1SRM3;S4R1A1	Q9WVB0;T1ECW4;Q9WVB0-2;S4R1Y2	RNA-binding protein with multiple splicing	Rbpms			9	9	7	50.8	50.8	41.6	21.816	0	20.426	1287800000	109	0.0127331	0.988909	0.0073452	0.0385366	25.4162	25.5341	25.8072	25.5293	25.3443	25.8618
0.993559	0.970653		0.0129359	-0.00932312	Q8BJL1	Q8BJL1	F-box only protein 30	Fbxo30			9	9	9	15.4	15.4	15.4	82.687	0	18.563	762230000	66	0.0129359	0.988872	-0.00932312	-0.0391415	23.594	23.7364	23.949	23.3821	23.8016	24.1237
1.00249	0.970586		0.012966	0.00359154	A0A0R4J1Q0;G5E896;Q3UJB9-2;Q3UJB9;D6RE33;F6ZJ27;F6V5I7	A0A0R4J1Q0;G5E896;Q3UJB9-2;Q3UJB9;D6RE33	Enhancer of mRNA-decapping protein 4	Edc4			26	26	26	26.1	26.1	26.1	150.65	0	169.94	5380000000	253	0.012966	0.988872	0.00359154	0.0392314	26.9527	26.906	26.9108	26.8638	26.7986	27.0963
0.997264	0.970499		0.0130047	-0.0039533	A2AWN8;P59326	A2AWN8;P59326	YTH domain-containing family protein 1	Ythdf1			13	10	8	28.8	24.7	20.5	63.899	0	222.76	2789400000	151	0.0130047	0.988872	-0.0039533	-0.0393468	25.9874	25.669	25.8031	25.8654	25.7445	25.8616
0.994754	0.970233		0.0131237	-0.0075887	Q8C7V8-2;Q8C7V8;A0A2R8VKP7;A0A2R8VI68	Q8C7V8-2;Q8C7V8	Coiled-coil domain-containing protein 134	Ccdc134			5	5	5	31.2	31.2	31.2	22.416	0	61.878	757370000	91	0.0131237	0.988872	-0.0075887	-0.0397017	24.073	24.0088	23.9753	23.7577	23.9311	24.3911
0.992352	0.969638		0.0133902	-0.011076	Q6PGF5	Q6PGF5		Bms1			14	14	14	14.8	14.8	14.8	145.41	0	38.72	832330000	94	0.0133902	0.988869	-0.011076	-0.040496	24.0849	23.928	24.18	23.6254	24.0629	24.5378
1.00658	0.969168		0.0136011	0.00946299	P70303;P70303-2;P70303-3;A2AEQ5	P70303;P70303-2;P70303-3	CTP synthase 2	Ctps2			14	12	12	32.1	27.6	27.6	65.514	0	33.955	794380000	78	0.0136011	0.988647	0.00946299	0.0411242	24.0915	24.0049	24.1085	24.47	24.0235	23.683
0.992655	0.969153		0.0136077	-0.0106354	Q9CZ83;Q9CZ83-2	Q9CZ83;Q9CZ83-2	39S ribosomal protein L55, mitochondrial	Mrpl55			3	3	3	32.3	32.3	32.3	15.121	0	7.1208	435720000	43	0.0136077	0.988647	-0.0106354	-0.041144	23.3746	23.0159	23.0935	23.2921	22.7195	23.5043
1.0049	0.969089		0.0136365	0.00705846	Q9DCC5;P23198;D3Z313;D3Z1A9	Q9DCC5;P23198	Chromobox protein homolog 3	Cbx3			12	12	10	62.3	62.3	62.3	20.811	0	320.69	13103000000	468	0.0136365	0.988647	0.00705846	0.0412298	28.2311	28.3233	28.1759	27.9422	28.2512	28.5157
1.01155	0.968486		0.0139065	0.0165742	Q3TSG4	Q3TSG4	RNA demethylase ALKBH5	Alkbh5			6	6	6	23.3	23.3	23.3	44.41	0	35.595	452000000	48	0.0139065	0.988647	0.0165742	0.0420337	22.8351	22.8237	22.0845	21.9924	22.6608	23.0403
1.011	0.96816		0.0140529	0.015789	A0A0A0MQD1;Q8K1H1	A0A0A0MQD1;Q8K1H1	Tudor domain-containing protein 7	Tdrd7			13	13	13	16.2	16.2	16.2	125.84	0	51.409	607380000	83	0.0140529	0.988647	0.015789	0.0424693	23.2159	23.075	23.7233	22.6926	23.6695	23.6047
1.0096	0.968118		0.0140718	0.0137908	D3YXT0;Q91WD5;A0A0A6YW30;A0A0A6YXD3	D3YXT0;Q91WD5	NADH dehydrogenase [ubiquinone] iron-sulfur protein 2, mitochondrial	Ndufs2			10	10	10	33.2	33.2	33.2	49.573	0	49.19	1565000000	108	0.0140718	0.988647	0.0137908	0.0425258	25.0972	25.0574	25.3086	24.7234	25.7575	24.941
1.01351	0.967933		0.0141548	0.0193647	A2AKD7;Q61234	A2AKD7;Q61234	Alpha-1-syntrophin	Snta1			6	5	5	13	11.6	11.6	53.282	0	7.3494	409300000	48	0.0141548	0.988647	0.0193647	0.0427727	22.7552	22.8211	23.2243	23.528	23.1248	22.0898
1.00767	0.966757		0.0146828	0.0110251	O89086	O89086	RNA-binding protein 3	Rbm3			11	11	1	70.6	70.6	15	16.604	0	323.31	26640000000	262	0.0146828	0.987993	0.0110251	0.0443426	29.5116	29.6476	29.5119	29.0599	29.7435	29.8346
1.01496	0.966224		0.0149224	0.0214176	Q9EPL9;Q3TAW3;E9Q296;Q8C178;D3Z2N6;A0A0J9YVH1	Q9EPL9;Q3TAW3;E9Q296;Q8C178	Peroxisomal acyl-coenzyme A oxidase 3;Acyl-coenzyme A oxidase	Acox3			7	7	7	11.9	11.9	11.9	78.403	0	15.491	469990000	52	0.0149224	0.987706	0.0214176	0.0450543	23.1396	22.7362	23.5135	23.94	22.7825	22.6026
0.99563	0.965144		0.0154077	-0.00631841	Q8K4Z5	Q8K4Z5	Splicing factor 3A subunit 1	Sf3a1			34	34	34	50.9	50.9	50.9	88.544	0	175.68	11712000000	728	0.0154077	0.986861	-0.00631841	-0.046495	28.0487	28.0426	27.8697	27.8818	27.8601	28.2382
1.00385	0.96511		0.015423	0.00554848	Q9QZB9;H3BJ75	Q9QZB9	Dynactin subunit 5	Dctn5			6	6	6	51.6	51.6	51.6	20.14	0	66.117	1209400000	155	0.015423	0.986861	0.00554848	0.0465405	24.8092	24.8553	25.0801	24.7535	25.0457	24.9287
0.992391	0.963811		0.0160083	-0.01102	Q8K215	Q8K215	LYR motif-containing protein 4	Lyrm4			4	4	4	37.4	37.4	37.4	10.854	0	18.155	288310000	44	0.0160083	0.986014	-0.01102	-0.0482759	23.2	22.6081	23.0882	22.7384	23.2176	22.9733
1.00481	0.963755		0.0160335	0.00692622	Q9R0N0	Q9R0N0	Galactokinase	Galk1			12	12	12	36.5	36.5	36.5	42.295	0	120.05	4642100000	200	0.0160335	0.986014	0.00692622	0.0483508	26.6902	26.7062	26.6536	26.4129	26.7146	26.9017
0.993398	0.963214		0.0162773	-0.00955645	Q8BR63	Q8BR63	Protein FAM177A1	Fam177a1			11	11	11	55.1	55.1	55.1	23.578	0	39.37	1758000000	80	0.0162773	0.985919	-0.00955645	-0.0490728	25.6016	25.3248	25.3537	25.7803	25.3073	25.2212
1.00845	0.962455		0.0166196	0.0121415	Q91XD7	Q91XD7	Cysteine-rich with EGF-like domain protein 1	Creld1			8	8	8	26.7	26.7	26.7	45.717	0	39.812	255570000	41	0.0166196	0.985401	0.0121415	0.0500862	22.3434	22.8292	23.09	22.866	22.8257	22.5344
0.995888	0.962439		0.0166267	-0.00594393	A6H5Z3;A6H5Z3-2;E0CY34;Q3U9D6;Q8R313	A6H5Z3;A6H5Z3-2	Exocyst complex component 6B	Exoc6b			14	14	14	22.8	22.8	22.8	94.128	0	45.192	1612600000	118	0.0166267	0.985401	-0.00594393	-0.0501074	24.9622	24.6607	25.0078	24.928	24.9317	24.7889
1.00845	0.962242		0.0167157	0.0121371	Q3TUE1;A0A0G2JGW9;A0A0G2JFY5;Q3UUU2;Q91WJ8;A0A0G2JG00;Q91WJ8-2;A0A0G2JFK2;A0A0G2JG96;A0A0G2JGV9	Q3TUE1;A0A0G2JGW9;A0A0G2JFY5;Q3UUU2;Q91WJ8;A0A0G2JG00;Q91WJ8-2;A0A0G2JFK2	Far upstream element-binding protein 1	Fubp1			27	23	23	40.7	36.4	36.4	67.443	0	202.87	4373100000	302	0.0167157	0.985401	0.0121371	0.0503706	26.7966	26.9515	27.1085	26.5214	27.0137	27.2851
1.0065	0.961878		0.0168801	0.00934537	Q8BNY6;A0A0A6YY43	Q8BNY6	Neuronal calcium sensor 1	Ncs1			8	8	8	47.4	47.4	47.4	21.878	0	46.931	1477600000	99	0.0168801	0.985401	0.00934537	0.0508569	24.7422	24.6283	24.5717	24.9779	24.3836	24.5526
0.994748	0.961372		0.0171085	-0.00759697	Q8CI51;Q8CI51-2	Q8CI51;Q8CI51-2	PDZ and LIM domain protein 5	Pdlim5			30	30	4	56.9	56.9	11	63.299	0	323.31	90132000000	1640	0.0171085	0.985325	-0.00759697	-0.0515323	31.1859	31.0941	31.0391	31.3296	31.1638	30.8486
1.00469	0.961		0.0172767	0.0067571	Q3UEB3-2;Q3UEB3-3;Q3UEB3	Q3UEB3-2;Q3UEB3-3;Q3UEB3	Poly(U)-binding-splicing factor PUF60	Puf60			23	23	23	59.8	59.8	59.8	58.544	0	323.31	9916400000	475	0.0172767	0.985201	0.0067571	0.0520296	27.9278	27.8098	27.9415	27.959	27.6464	28.0533
1.01628	0.960736		0.0173961	0.0232951	Q8K3X4	Q8K3X4	Interferon regulatory factor 2-binding protein-like	Irf2bpl			11	11	9	19.4	19.4	17.2	80.564	0	49.247	890260000	72	0.0173961	0.985189	0.0232951	0.0523824	23.9656	24.2204	23.9294	23.6377	23.5248	24.8831
0.992101	0.959831		0.0178051	-0.0114409	P07742;A0A1B0GSB1	P07742	Ribonucleoside-diphosphate reductase large subunit	Rrm1			12	12	12	19.7	19.7	19.7	90.209	0	72.768	1092600000	121	0.0178051	0.98452	-0.0114409	-0.0535903	24.412	24.6263	24.9123	24.8004	24.3487	24.8358
0.996781	0.959387		0.0180063	-0.00465202	Q8BH58;A0A0A6YY87;A0A0A6YWU8	Q8BH58	TIP41-like protein	Tiprl			12	12	12	61.6	61.6	61.6	31.253	0	111.41	5613900000	293	0.0180063	0.984322	-0.00465202	-0.0541841	26.7774	26.9029	26.8083	26.9849	26.7304	26.7873
1.00816	0.959379		0.0180098	0.0117226	P62806	P62806	Histone H4	Hist1h4a			14	14	14	66	66	66	11.367	0	118.85	433600000000	2197	0.0180098	0.984322	0.0117226	0.0541946	33.0791	32.9779	33.0066	32.6674	32.9571	33.4039
1.00378	0.958982		0.0181895	0.00544802	P70122;F6TN03;D6REV5	P70122;F6TN03	Ribosome maturation protein SBDS	Sbds			14	14	14	50.8	50.8	50.8	28.78	0	266.42	4724100000	252	0.0181895	0.984322	0.00544802	0.0547247	26.8694	26.7282	26.7144	26.8682	26.5936	26.8338
1.02001	0.958334		0.0184833	0.0285765	P06837	P06837	Neuromodulin	Gap43			8	8	8	45.4	45.4	45.4	23.632	0	50.822	242480000	69	0.0184833	0.984017	0.0285765	0.055591	22.7117	22.7089	22.6125	21.6552	23.3665	22.9257
1.0134	0.958003		0.018633	0.0192083	G3X9X1	G3X9X1		Kbtbd2			2	2	2	4.8	4.8	4.8	71.285	0	13.597	258340000	48	0.018633	0.983936	0.0192083	0.0560324	22.5739	22.4748	23.017	22.9694	22.0703	22.9685
0.993911	0.957687		0.0187763	-0.00881195	C0HKE9;C0HKE8;C0HKE7;C0HKE6;C0HKE5;C0HKE4;C0HKE3;C0HKE2;C0HKE1;Q8CGP6;Q8CGP7;Q8CGP5;Q8BFU2	C0HKE9;C0HKE8;C0HKE7;C0HKE6;C0HKE5;C0HKE4;C0HKE3;C0HKE2;C0HKE1;Q8CGP6;Q8CGP7;Q8CGP5;Q8BFU2	Histone H2A type 1-H;Histone H2A type 1-K;Histone H2A type 1-F;Histone H2A type 3	Hist1h2ah;Hist1h2ak;Hist1h2af;Hist3h2a			13	13	2	68.5	68.5	29.2	14.135	0	323.31	140100000000	1289	0.0187763	0.98387	-0.00881195	-0.0564545	31.8452	32.1033	32.0557	31.8134	31.9499	32.2673
0.991733	0.957036		0.0190719	-0.0119756	Q8R570;B2FDF6;Q8R570-2;I7HPB1;I7HFU4	Q8R570;B2FDF6;Q8R570-2	Synaptosomal-associated protein 47	Snap47			10	10	10	37	37	37	46.524	0	113.24	1685600000	105	0.0190719	0.983459	-0.0119756	-0.0573252	25.7258	25.5882	25.3736	25.8907	25.5729	25.26
0.99686	0.95697		0.0191015	-0.00453695	P16045;A0A2R8VHJ0	P16045	Galectin-1	Lgals1			14	14	14	94.1	94.1	94.1	14.866	0	323.31	668470000000	4586	0.0191015	0.983459	-0.00453695	-0.0574122	34.2503	34.1898	34.0569	34.1768	34.2614	34.0726
1.00755	0.955533		0.0197545	0.0108566	Q5SQ20;Q9EQ61	Q5SQ20;Q9EQ61	Pescadillo homolog	Pes1			14	14	14	34.2	34.2	34.2	68.23	0	99.713	1571500000	147	0.0197545	0.982431	0.0108566	0.0593333	25.0194	24.8677	25.3816	24.9523	25.005	25.2788
1.00387	0.955532		0.0197549	0.00557009	G3X9B1;A0A1Y7VNI1;A0A1Y7VNG8	G3X9B1;A0A1Y7VNI1		Heatr1			16	16	16	8.4	8.4	8.4	242.07	0	29.26	1026300000	109	0.0197549	0.982431	0.00557009	0.0593344	24.3122	24.2845	24.2476	24.1486	24.2245	24.4546
0.994337	0.955284		0.0198674	-0.00819333	Q8BKZ9;A2AWH8;A2AWH7	Q8BKZ9	Pyruvate dehydrogenase protein X component, mitochondrial	Pdhx			12	12	12	37.3	37.3	37.3	53.998	0	46.765	2087000000	126	0.0198674	0.982431	-0.00819333	-0.0596652	25.6544	25.2244	25.5913	25.4396	25.5186	25.5366
0.99363	0.954887		0.0200478	-0.00921885	Q91X52;A2AC16	Q91X52;A2AC16	L-xylulose reductase	Dcxr			10	10	10	50.4	50.4	50.4	25.746	0	53.385	973930000	130	0.0200478	0.982431	-0.00921885	-0.0601954	24.5358	24.7243	24.4919	24.6489	24.7951	24.3356
0.991097	0.95477		0.0201013	-0.0129013	P83887;Q8VCK3	P83887;Q8VCK3	Tubulin gamma-1 chain;Tubulin gamma-2 chain	Tubg1;Tubg2			7	7	7	25.9	25.9	25.9	51.1	0	56.515	2067100000	131	0.0201013	0.982431	-0.0129013	-0.0603526	25.6141	25.3769	25.4778	25.4167	25.2027	25.888
0.992583	0.954756		0.0201075	-0.0107396	A0A1L1SVG0;A0A0R4J0S7;Q8CGB3;Q8CGB3-3;A0A1L1STY4;Q8CGB3-2	A0A1L1SVG0;A0A0R4J0S7;Q8CGB3;Q8CGB3-3;A0A1L1STY4;Q8CGB3-2	Uveal autoantigen with coiled-coil domains and ankyrin repeats	Uaca			23	23	23	20.7	20.7	20.7	160.8	0	153.28	1166400000	152	0.0201075	0.982431	-0.0107396	-0.060371	23.8954	24.4631	24.3042	24.26	24.31	24.125
1.00231	0.954635		0.0201629	0.0033315	Q78PY7;Q3TJ56;E9Q3E9	Q78PY7;Q3TJ56	Staphylococcal nuclease domain-containing protein 1	Snd1			67	67	67	75.6	75.6	75.6	102.09	0	323.31	55530000000	1910	0.0201629	0.982431	0.0033315	0.0605335	30.625	30.5651	30.4837	30.5805	30.482	30.6013
1.01703	0.954043		0.0204322	0.0243575	Q4LDD4-2;Q4LDD4;E9PUB0;Q4LDD4-3;A0A1B0GSK4	Q4LDD4-2;Q4LDD4;E9PUB0;Q4LDD4-3	Arf-GAP with Rho-GAP domain, ANK repeat and PH domain-containing protein 1	Arap1			16	16	16	16.7	16.7	16.7	161.08	0	148.35	2325100000	157	0.0204322	0.982431	0.0243575	0.0613244	26.1245	26.0572	26.1396	25.2901	26.4888	26.4694
1.00849	0.953051		0.0208837	0.0121962	P70227	P70227	Inositol 1,4,5-trisphosphate receptor type 3	Itpr3			20	20	18	9.9	9.9	9.3	304.27	0	55.924	1125600000	119	0.0208837	0.981947	0.0121962	0.0626494	24.318	24.0541	24.1844	24.4903	24.1594	23.8702
0.995813	0.95261		0.0210851	-0.00605392	Q5SPX8;P58802	Q5SPX8;P58802	TBC1 domain family member 10A	Tbc1d10a			6	5	5	16.3	14.2	14.2	59.195	0	26.005	463380000	56	0.0210851	0.981751	-0.00605392	-0.0632399	23.222	22.9463	23.2273	23.1613	23.1615	23.0909
0.976541	0.952372		0.0211934	-0.0342471	A0A0B4J1F0;P61622	A0A0B4J1F0;P61622	Integrin alpha-11	Itga11			14	14	14	16.2	16.2	16.2	133.04	0	45.751	1664900000	122	0.0211934	0.981751	-0.0342471	-0.0635576	24.8333	25.448	26.527	25.7365	25.9457	25.2289
1.01006	0.952255		0.0212466	0.0144469	E9Q6H8;A0A0N4SUU0;A0A0N4SWD7;A0A0N4SUV0;A0A0N4SW19;A0A0N4SWC0	E9Q6H8;A0A0N4SUU0;A0A0N4SWD7		Plekha5			10	10	3	11.3	11.3	4	144.35	0	30.432	615300000	100	0.0212466	0.981751	0.0144469	0.0637133	23.5774	23.5593	23.1362	23.1549	23.3295	23.7451
1.00667	0.952008		0.0213592	0.00959714	Q91WK5	Q91WK5	Glycine cleavage system H protein, mitochondrial	Gcsh			2	2	2	17.6	17.6	17.6	18.637	0	118.46	3348700000	123	0.0213592	0.981751	0.00959714	0.0640434	26.1201	26.3553	26.4893	26.3672	26.1107	26.4579
0.981566	0.951999		0.0213636	-0.0268428	Q9CYT6;D3YTR7	Q9CYT6;D3YTR7	Adenylyl cyclase-associated protein 2;Adenylyl cyclase-associated protein	Cap2			9	8	1	27.9	26.3	2.3	52.861	0	30.843	601710000	71	0.0213636	0.981751	-0.0268428	-0.0640563	23.5165	23.4363	24.3919	24.3259	23.7617	23.3376
0.983699	0.951622		0.0215355	-0.0237115	Q64669	Q64669	NAD(P)H dehydrogenase [quinone] 1	Nqo1			7	7	7	30.3	30.3	30.3	30.959	0	16.018	928480000	72	0.0215355	0.981751	-0.0237115	-0.0645599	24.1069	23.8515	23.62	24.356	24.0683	23.2252
0.990654	0.951612		0.0215402	-0.0135473	O08997	O08997	Copper transport protein ATOX1	Atox1			7	7	7	88.2	88.2	88.2	7.3384	0	286.38	27382000000	471	0.0215402	0.981751	-0.0135473	-0.0645737	29.3298	29.2522	29.5979	29.7704	29.2235	29.2266
0.992312	0.951609		0.0215414	-0.0111338	Q61937;Q5SQB0;Q9DAY9;Q5SQB5	Q61937;Q5SQB0;Q9DAY9;Q5SQB5	Nucleophosmin	Npm1			16	16	16	64.7	64.7	64.7	32.56	0	323.31	32360000000	857	0.0215414	0.981751	-0.0111338	-0.0645771	29.8543	29.9673	29.5517	29.5868	29.8194	30.0005
0.992735	0.951407		0.0216337	-0.010519	Q3UFY7;A0A0R4J146;Q3UFY7-4;Q3UFY7-2;Q3UFY7-3	Q3UFY7;A0A0R4J146;Q3UFY7-4;Q3UFY7-2	7-methylguanosine phosphate-specific 5-nucleotidase	Nt5c3b			8	8	8	30.3	30.3	30.3	34.425	0	63.445	1341600000	141	0.0216337	0.981751	-0.010519	-0.0648475	24.873	24.8086	25.3203	25.0519	24.9952	24.9863
1.00536	0.951352		0.0216589	0.00770505	Q9D832	Q9D832	DnaJ homolog subfamily B member 4	Dnajb4			17	17	16	43.6	43.6	40.1	37.781	0	68.715	9012800000	382	0.0216589	0.981751	0.00770505	0.0649214	27.9326	27.8195	28.0422	28.1192	27.8609	27.7912
1.00603	0.950693		0.0219595	0.00866826	E9QP49;Q99MS7;A0A494BBL8;A0A494BA91;Q99MS7-2;A0A494B9G7;G5E8Y6;Q99MS7-3;Q99MS7-4;Q99MS7-5	E9QP49;Q99MS7	EH domain-binding protein 1-like protein 1	Ehbp1l1			25	25	25	23.5	23.5	23.5	184.8	0	114.85	605020000	137	0.0219595	0.981751	0.00866826	0.0658014	24.3886	24.1468	24.4328	24.3832	24.4369	24.1221
0.995672	0.950584		0.0220095	-0.00625738	Q60737;A2ANR6;Q6NSS6	Q60737	Casein kinase II subunit alpha	Csnk2a1			14	14	14	41.2	41.2	41.2	45.133	0	240.77	6348800000	272	0.0220095	0.981751	-0.00625738	-0.0659478	26.8162	26.8833	26.7358	26.9597	26.6665	26.8278
1.00571	0.950273		0.0221516	0.00821622	Q922H4;D3Z3L0;D3Z3M0;D3Z2L8;D3YVK2;D3Z5Z5;D3Z0T7	Q922H4	Mannose-1-phosphate guanyltransferase alpha	Gmppa			6	6	6	16.7	16.7	16.7	46.244	0	25.224	2802600000	106	0.0221516	0.981751	0.00821622	0.0663636	26.2213	26.0207	25.8912	25.9203	26.185	26.0033
1.00478	0.949936		0.0223056	0.00688299	F8VPK0;A0A286YCU6;A0A286YDT1	F8VPK0		Ttc37			33	33	33	27.5	27.5	27.5	173.94	0	198.29	3986700000	422	0.0223056	0.981751	0.00688299	0.0668139	26.6796	26.4046	26.3719	26.5235	26.4979	26.4141
1.013	0.949117		0.0226804	0.0186291	P28738;A2ARD4	P28738	Kinesin heavy chain isoform 5C	Kif5c			15	4	4	18.6	5.3	5.3	109.27	0	5.8313	591530000	42	0.0226804	0.981751	0.0186291	0.0679097	24.8534	24.516	24.3386	24.9958	24.4218	24.2345
1.00692	0.948912		0.0227741	0.00995572	Q8BI72;A0A1I7Q4A1	Q8BI72	CDKN2A-interacting protein	Cdkn2aip			11	11	11	31.8	31.8	31.8	59.744	0	40.257	1124400000	109	0.0227741	0.981751	0.00995572	0.0681833	24.396	24.1307	24.5691	24.4483	24.2154	24.4022
1.00721	0.948803		0.0228242	0.0103639	B1AWE0;Q6PFA2;B1AWE1;B1AWD8;B1AWD9;O08585	B1AWE0;Q6PFA2;B1AWE1;B1AWD8;B1AWD9;O08585	Clathrin light chain A	Clta			10	10	10	35.2	35.2	35.2	23.478	0	323.31	18422000000	413	0.0228242	0.981751	0.0103639	0.0683297	28.5726	29.015	28.9115	28.8741	28.9131	28.6808
1.0117	0.94856		0.022935	0.0167828	Q9DB60	Q9DB60	Prostamide/prostaglandin F synthase	Fam213b			4	4	4	16.9	16.9	16.9	21.67	0.00020738	5.4493	367890000	50	0.022935	0.981751	0.0167828	0.0686534	23.2001	22.9195	22.8818	22.9569	23.3825	22.6117
0.992177	0.948415		0.0230014	-0.0113303	Q8BKI2;Q8BKI2-2;A0A2I3BRG1	Q8BKI2;Q8BKI2-2	Trinucleotide repeat-containing gene 6B protein	Tnrc6b			6	6	6	5.9	5.9	5.9	191.96	0	28.87	186290000	45	0.0230014	0.981751	-0.0113303	-0.0688472	21.7566	21.9246	22.2802	21.8843	22.0533	22.0578
1.0276	0.948059		0.0231648	0.0392742	Q62018;Q62018-3;Q62018-2	Q62018;Q62018-3;Q62018-2	RNA polymerase-associated protein CTR9 homolog	Ctr9			8	8	8	7.8	7.8	7.8	133.41	0	12.281	471080000	45	0.0231648	0.981751	0.0392742	0.0693245	23.2454	21.7979	23.1908	22.6532	22.1951	23.268
1.00711	0.946913		0.0236898	0.0102145	Q61191;B1AUX2;F6SJS2	Q61191;B1AUX2	Host cell factor 1;HCF N-terminal chain 1;HCF N-terminal chain 2;HCF N-terminal chain 3;HCF N-terminal chain 4;HCF N-terminal chain 5;HCF N-terminal chain 6;HCF C-terminal chain 1;HCF C-terminal chain 2;HCF C-terminal chain 3;HCF C-terminal chain 4;HCF C-terminal chain 5;HCF C-terminal chain 6	Hcfc1			27	27	26	20	20	19.6	210.43	0	127.62	5213500000	405	0.0236898	0.981054	0.0102145	0.0708564	26.8152	26.8065	26.7862	26.5986	26.705	27.0736
1.00568	0.946144		0.0240426	0.00816472	Q9DCT2	Q9DCT2	NADH dehydrogenase [ubiquinone] iron-sulfur protein 3, mitochondrial	Ndufs3			5	5	5	25.9	25.9	25.9	30.149	0	16.059	919850000	41	0.0240426	0.980518	0.00816472	0.0718847	25.4021	25.4595	25.2365	25.2853	25.248	25.5403
1.00611	0.945771		0.024214	0.0087897	Q8K1J6;A0A0N4SUW4;Q8K1J6-2;A0A0N4SV41	Q8K1J6	CCA tRNA nucleotidyltransferase 1, mitochondrial	Trnt1			11	11	11	31.6	31.6	31.6	49.895	0	73.992	5301200000	278	0.024214	0.980391	0.0087897	0.0723843	26.9536	26.672	26.8599	26.7717	26.6956	26.9918
0.992622	0.945279		0.0244398	-0.0106843	Q9CQF7;Q9CWM4;A0A494BBK3;A0A494BAH5	Q9CQF7;Q9CWM4;A0A494BBK3;A0A494BAH5	Prefoldin subunit 1	Pfdn1			8	8	8	50	50	50	14.255	0	49.36	4317000000	277	0.0244398	0.980141	-0.0106843	-0.073042	26.8373	26.6875	27.0612	26.7216	26.84	27.0564
1.00913	0.945178		0.0244866	0.0131162	Q9Z2H5-2;Q9Z2H5-3;Q9Z2H5	Q9Z2H5-2;Q9Z2H5-3;Q9Z2H5	Band 4.1-like protein 1	Epb41l1			24	21	1	42.3	38.6	1.6	96.852	0	103.34	1772000000	217	0.0244866	0.980141	0.0131162	0.0731781	24.9112	24.8914	24.5181	25.0113	24.6461	24.6239
1.00759	0.944252		0.0249122	0.0109081	Q78IK2	Q78IK2	Up-regulated during skeletal muscle growth protein 5	Usmg5			2	2	2	27.6	27.6	27.6	6.3814	0	193.84	2769400000	92	0.0249122	0.979595	0.0109081	0.0744169	25.7736	26.1091	25.9952	25.7675	25.9349	26.1428
0.991128	0.943836		0.0251035	-0.0128562	D3Z030;Q6EDY6-3;Q6EDY6;F7AI27;Q6EDY6-2;E9Q4H6	D3Z030;Q6EDY6-3;Q6EDY6;F7AI27	Leucine-rich repeat-containing protein 16A	Lrrc16a			12	12	12	11.9	11.9	11.9	147.15	0	29.497	880870000	82	0.0251035	0.979424	-0.0128562	-0.0749732	24.3983	24.0771	23.9821	24.0734	24.3965	24.0261
0.988534	0.943596		0.0252137	-0.0166378	A2BE28-2;A2BE28	A2BE28-2;A2BE28	Ribosomal biogenesis protein LAS1L	Las1l			6	6	6	11.6	11.6	11.6	87.577	0	23.847	167760000	37	0.0252137	0.979424	-0.0166378	-0.0752936	21.8469	21.8405	21.5916	21.4601	21.7101	22.1587
1.01117	0.943359		0.0253229	0.0160217	P50543	P50543	Protein S100-A11	S100a11			6	6	6	80.6	80.6	80.6	11.083	0	323.31	315860000000	1060	0.0253229	0.979424	0.0160217	0.0756108	32.687	32.5034	32.4784	32.9367	32.2801	32.4039
0.988302	0.943311		0.0253452	-0.016976	F6SLP4;A0A494BAW5;A0A494BAK4;Q9DC16;A0A494BAX4;A0A494B9M5;F6Z6A5	F6SLP4;A0A494BAW5;A0A494BAK4;Q9DC16;A0A494BAX4	Endoplasmic reticulum-Golgi intermediate compartment protein 1	Ergic1			9	9	9	63.9	63.9	63.9	21.445	0	39.83	2400600000	123	0.0253452	0.979424	-0.016976	-0.0756757	25.6233	26.0749	25.9947	26.1407	26.0353	25.568
0.959702	0.943119		0.0254334	-0.0593421	Q3UMB5;Q3UMB5-2	Q3UMB5;Q3UMB5-2	Smith-Magenis syndrome chromosomal region candidate gene 8 protein homolog	Smcr8			8	8	8	9	9	9	104.96	0.0025299	1.8845	57725000	27	0.0254334	0.979424	-0.0593421	-0.0759322	21.0821	21.3793	21.0507	22.2121	19.7017	21.7764
1.00717	0.943068		0.0254572	0.0103118	P12787	P12787	Cytochrome c oxidase subunit 5A, mitochondrial	Cox5a			7	7	7	56.2	56.2	56.2	16.101	0	146.11	19165000000	311	0.0254572	0.979424	0.0103118	0.0760012	29.1841	29.056	29.1338	28.891	29.1091	29.3429
1.03412	0.942997		0.0254895	0.0483971	Q9QZD8	Q9QZD8	Mitochondrial dicarboxylate carrier	Slc25a10			5	5	5	23.3	23.3	23.3	31.715	0	8.0503	264780000	43	0.0254895	0.979424	0.0483971	0.0760952	22.7031	21.0169	22.6734	22.6426	21.5858	22.0198
1.00611	0.94283		0.0255664	0.00878461	Q00422	Q00422	GA-binding protein alpha chain	Gabpa			4	4	4	10.8	10.8	10.8	51.344	0	5.8699	270930000	36	0.0255664	0.979424	0.00878461	0.0763186	22.2103	22.2768	22.0592	22.2639	21.9826	22.2734
0.991412	0.942445		0.025744	-0.0124429	Q7TNC9;Q3TZT4;E9QAS7	Q7TNC9;Q3TZT4;E9QAS7		Inpp5a			8	8	8	20.4	20.4	20.4	47.622	0	14.393	472460000	76	0.025744	0.979424	-0.0124429	-0.0768345	23.3362	23.6866	23.4328	23.7438	23.3966	23.3525
1.00969	0.942341		0.025792	0.0139147	O08715-6;O08715;O08715-4;O08715-2;O08715-5;O08715-3	O08715-6;O08715;O08715-4;O08715-2;O08715-5;O08715-3	A-kinase anchor protein 1, mitochondrial	Akap1			9	9	9	27.3	27.3	27.3	68.011	0	40.117	793900000	88	0.025792	0.979424	0.0139147	0.0769737	23.9609	23.9711	24.1296	24.2748	23.6851	24.06
1.007	0.942173		0.0258692	0.0100683	A2AE27;Q9DBT5	A2AE27;Q9DBT5	AMP deaminase 2	Ampd2			18	18	18	20.3	20.3	20.3	94.695	0	26.878	1323900000	126	0.0258692	0.979424	0.0100683	0.077198	25.2398	24.8359	24.8628	24.9699	24.9747	24.9637
1.0059	0.942071		0.0259164	0.00849215	Q60854;F8WIV2;K7E6F1;E9Q108;E9Q0P9;E9Q3Y1;E9Q6X2;E9PYY0;E9PZQ9;E9Q4R2;E9Q5Q5;Q3UWK8	Q60854;F8WIV2;K7E6F1	Serpin B6	Serpinb6;Serpinb6a			30	30	28	75.9	75.9	74.3	42.598	0	323.31	131160000000	1843	0.0259164	0.979424	0.00849215	0.0773351	31.5195	31.4095	31.3726	31.6224	31.3618	31.292
1.00933	0.941945		0.0259745	0.0134042	P00860;A0A1Y7VMF9;A0A1Y7VJC5	P00860	Ornithine decarboxylase	Odc1			8	8	8	18	18	18	51.177	0	36.554	728130000	80	0.0259745	0.979424	0.0134042	0.0775036	23.5788	23.4914	23.4854	23.6607	23.165	23.6898
1.01013	0.941267		0.026287	0.0145461	Q9Z0R9	Q9Z0R9	Fatty acid desaturase 2	Fads2			8	8	8	20.9	20.9	20.9	52.387	0	20.171	1103300000	61	0.026287	0.979424	0.0145461	0.0784106	25.0597	24.8659	25.034	24.7957	24.7977	25.3225
0.994421	0.941131		0.02635	-0.00807126	Q9CYA0	Q9CYA0	Cysteine-rich with EGF-like domain protein 2	Creld2			7	7	7	24.9	24.9	24.9	38.219	0	58.677	2142100000	125	0.02635	0.979424	-0.00807126	-0.0785931	25.761	25.4872	25.5319	25.4866	25.6461	25.6718
1.00782	0.941039		0.0263925	0.0112368	D3YZP9;F6SXB0;F7B4D5	D3YZP9	Coiled-coil domain-containing protein 6	Ccdc6			21	21	21	46.5	46.5	46.5	52.938	0	211.1	3935300000	354	0.0263925	0.979424	0.0112368	0.0787164	26.6501	26.885	27.123	26.9356	26.8938	26.7949
0.9964	0.940864		0.026473	-0.00520325	P26443;F7CFA5	P26443	Glutamate dehydrogenase 1, mitochondrial	Glud1			25	25	25	55.4	55.4	55.4	61.336	0	323.31	41622000000	1119	0.026473	0.979424	-0.00520325	-0.07895	30.2325	30.0629	30.1971	30.2491	30.1133	30.1456
1.01512	0.940206		0.026777	0.0216554	Q9D6L8;A0A087WPZ6;A0A087WP41;Q9D6L8-2	Q9D6L8;A0A087WPZ6;A0A087WP41;Q9D6L8-2	Peptidyl-prolyl cis-trans isomerase-like 3;Peptidyl-prolyl cis-trans isomerase	Ppil3			3	3	3	21.1	21.1	21.1	18.127	0	81.396	874240000	67	0.026777	0.979424	0.0216554	0.0798313	24.8246	24.602	24.1649	24.6332	24.136	24.7574
0.98858	0.939799		0.0269648	-0.0165698	Q8K1R3;Q8K1R3-2	Q8K1R3	Polyribonucleotide nucleotidyltransferase 1, mitochondrial	Pnpt1			16	16	16	22.3	22.3	22.3	85.682	0	36.466	1245500000	121	0.0269648	0.979424	-0.0165698	-0.0803755	24.6877	24.4754	24.8885	24.379	24.7756	24.9467
1.00969	0.939478		0.0271135	0.013909	Q6QI06;Q6QI06-2	Q6QI06;Q6QI06-2	Rapamycin-insensitive companion of mTOR	Rictor			13	13	13	8.3	8.3	8.3	191.57	0	53.484	397180000	99	0.0271135	0.979424	0.013909	0.080806	22.7516	23.1069	23.1711	22.8001	23.1892	22.9986
1.008	0.93914		0.0272697	0.0114905	Q60709;A0A1L1SS44;Q06335-2;Q06335	Q60709;A0A1L1SS44;Q06335-2;Q06335	Amyloid-like protein 2	Aplp2			5	5	5	6.7	6.7	6.7	85.247	0	6.2731	223040000	47	0.0272697	0.979424	0.0114905	0.0812584	22.0325	22.0542	22.2551	22.009	21.9533	22.3451
0.981104	0.938731		0.0274589	-0.0275218	Q8VDS8-3;Q8VDS8;Q8VDS8-2;D3YY98;A0A0J9YTY5	Q8VDS8-3;Q8VDS8;Q8VDS8-2;D3YY98	Syntaxin-18	Stx18			5	5	5	26	26	26	35.188	0	25.374	642900000	80	0.0274589	0.979424	-0.0275218	-0.081806	23.9403	23.0312	24.068	23.7285	23.8367	23.5568
0.987417	0.938559		0.0275384	-0.0182679	H3BIX4;Z4YLB7;P97300-3;P97300-1;P97300;A0A0A0MQN8;H3BKA7;P97300-4	H3BIX4;Z4YLB7;P97300-3;P97300-1;P97300;A0A0A0MQN8;H3BKA7;P97300-4	Neuroplastin	Nptn			6	6	6	28.1	28.1	28.1	24.293	0	15.401	2612000000	173	0.0275384	0.979424	-0.0182679	-0.0820361	25.474	25.9061	25.6911	25.5867	26.0712	25.4681
0.978651	0.938446		0.0275909	-0.0311337	P26350;A0A087WP98;A0A087WPN6;A0A087WQN2	P26350;A0A087WP98;A0A087WPN6	Prothymosin alpha;Prothymosin alpha, N-terminally processed;Thymosin alpha	Ptma			5	5	5	37.8	37.8	37.8	12.254	0	179.89	9107300000	370	0.0275909	0.979424	-0.0311337	-0.0821881	27.8753	27.7972	27.731	27.0817	28.1551	28.2601
0.992458	0.938172		0.0277174	-0.0109215	Q8R0H9;A0A2R8VI72	Q8R0H9;A0A2R8VI72	ADP-ribosylation factor-binding protein GGA1	Gga1			9	9	8	20	20	18.6	69.971	0	25.289	826510000	85	0.0277174	0.979424	-0.0109215	-0.0825539	24.3399	24.2743	24.515	24.1774	24.5554	24.4292
1.01205	0.936915		0.0282999	0.0172869	Q3V1V3	Q3V1V3	ESF1 homolog	Esf1			11	11	11	15.4	15.4	15.4	98.047	0	15.662	256580000	58	0.0282999	0.978739	0.0172869	0.0842379	22.6109	22.508	22.5696	22.5391	22.1972	22.9004
0.99205	0.936407		0.0285355	-0.0115159	A0A1B0GR08;Q921G8;A0A1B0GRD4;A0A1B0GRD0;A0A1B0GS25	A0A1B0GR08;Q921G8	Gamma-tubulin complex component 2	Tubgcp2			7	7	7	10.2	10.2	10.2	102.74	0	20.786	614430000	54	0.0285355	0.97847	-0.0115159	-0.0849183	23.3809	23.7733	23.6203	23.7221	23.6169	23.47
0.987295	0.936276		0.0285959	-0.0184466	A0A0N4SUH4;Q8BKS9;A0A494BBI7;A0A494BB98	A0A0N4SUH4;Q8BKS9;A0A494BBI7	Pumilio domain-containing protein KIAA0020	Kiaa0020			11	11	11	21.8	21.8	21.8	72.93	0	191.38	837650000	87	0.0285959	0.97847	-0.0184466	-0.0850929	23.8497	23.6321	23.6634	23.5818	23.4779	24.1409
1.01757	0.936124		0.0286668	0.0251293	Q3UDR8;F6YIY0;D3YXM6	Q3UDR8	Protein YIPF3;Protein YIPF3, N-terminally processed	Yipf3			4	4	4	15.9	15.9	15.9	37.998	0	27.476	330860000	54	0.0286668	0.97847	0.0251293	0.0852977	23.2996	23.4312	22.6619	22.9914	22.8779	23.4481
0.985357	0.936062		0.0286956	-0.0212816	Q99JR8;Q99JR8-2;G3UXC0	Q99JR8;Q99JR8-2	SWI/SNF-related matrix-associated actin-dependent regulator of chromatin subfamily D member 2	Smarcd2			9	9	6	19.2	19.2	12.2	59.084	0	85.838	632440000	77	0.0286956	0.97847	-0.0212816	-0.0853806	23.5132	23.2822	23.5788	23.3038	23.1942	23.9399
0.990284	0.936049		0.0287015	-0.0140851	P26645	P26645	Myristoylated alanine-rich C-kinase substrate	Marcks			21	21	21	71.5	71.5	71.5	29.661	0	323.31	10351000000	650	0.0287015	0.97847	-0.0140851	-0.0853978	28.081	28.4251	28.3174	28.0305	28.4436	28.3917
1.01386	0.936036		0.0287075	0.0198612	Q8VDW0;D6RHT5;Q8VDW0-2	Q8VDW0	ATP-dependent RNA helicase DDX39A	Ddx39a			20	10	10	56.7	31.6	31.6	49.067	0	118.87	5636700000	317	0.0287075	0.97847	0.0198612	0.0854152	27.2659	26.9425	26.9686	26.7351	26.945	27.4373
0.988134	0.935937		0.0287534	-0.0172208	P18406	P18406	Protein CYR61	Cyr61			15	15	15	55.1	55.1	55.1	41.709	0	64.232	1078700000	128	0.0287534	0.97847	-0.0172208	-0.0855476	24.2573	24.4437	24.3237	24.1736	24.1565	24.7462
1.00906	0.935385		0.0290098	0.0130157	Q8CDM8;Q8CDM8-2;A0A494B8X9	Q8CDM8;Q8CDM8-2	Protein FAM160B1	Fam160b1			9	9	8	20	20	18.8	86.016	0	20.139	726930000	69	0.0290098	0.97847	0.0130157	0.0862875	23.8337	24.1256	23.9946	23.9722	23.7548	24.1879
1.00691	0.93536		0.0290213	0.00994047	Q0KL02;Q0KL02-4;Q0KL02-3;Q0KL02-2;A0A2I3BRP6;A0A2I3BQT2;A0A2I3BRK3	Q0KL02;Q0KL02-4;Q0KL02-3;Q0KL02-2;A0A2I3BRP6	Triple functional domain protein	Trio			22	22	18	9.1	9.1	7.9	347.86	0	47.201	1357400000	189	0.0290213	0.97847	0.00994047	0.0863208	25.245	24.9612	24.9917	25.1498	25.1036	24.9147
0.993194	0.935356		0.029023	-0.00985273	Q8BUK6;F6W1A2	Q8BUK6	Protein Hook homolog 3	Hook3			31	31	31	47.8	47.8	47.8	83.217	0	144.27	2701100000	339	0.029023	0.97847	-0.00985273	-0.0863257	25.9012	26.1079	26.2074	26.2138	25.9755	26.0567
1.00518	0.935134		0.0291261	0.00744947	E9Q1G8;E9Q9F5	E9Q1G8;E9Q9F5	Septin-7	Septin7			33	33	2	70.7	70.7	4.3	50.648	0	323.31	53243000000	1238	0.0291261	0.97847	0.00744947	0.0866229	29.9413	30.1841	30.1979	30.0898	30.1411	30.07
0.992394	0.934717		0.0293198	-0.0110149	Q3TJD7;Q8BVJ7;Q3TJD7-2;B8JJB2;B8JJB3;Q3TJD7-3;B8JJB1	Q3TJD7	PDZ and LIM domain protein 7	Pdlim7			28	28	28	66.5	66.5	66.5	50.118	0	323.31	52256000000	928	0.0293198	0.97847	-0.0110149	-0.0871816	30.3617	30.1862	30.2667	30.4966	30.0992	30.2519
0.97851	0.934407		0.0294641	-0.0313416	Q9CPX4;P29391;A0A1B0GR60;P49945;A0A1B0GRH4;A0A1Y7VNT9	Q9CPX4;P29391;A0A1B0GR60;P49945	Ferritin;Ferritin light chain 1;Ferritin light chain 2	Ftl1;Ftl2			16	16	16	65	65	65	20.772	0	323.31	47500000000	716	0.0294641	0.97847	-0.0313416	-0.0875975	27.635	27.6402	27.9822	28.3581	27.1851	27.8081
0.989858	0.934354		0.0294886	-0.0147069	F8VPT6;P97366;E9PWR7;E9Q7X9;E9Q9B1;Q3TMK4	F8VPT6;P97366;E9PWR7	Ecotropic viral integration site 5 protein	Evi5			9	9	9	11.9	11.9	11.9	92.9	0	12.979	250000000	55	0.0294886	0.97847	-0.0147069	-0.0876682	22.1525	22.3498	22.4247	22.5758	22.0673	22.3281
1.00269	0.933879		0.0297094	0.00387446	P10126;D3YZ68;D3Z3I8	P10126;D3YZ68	Elongation factor 1-alpha 1	Eef1a1			35	35	20	75.1	75.1	47.4	50.113	0	323.31	652990000000	6783	0.0297094	0.97847	0.00387446	0.0883044	34.2319	34.1296	34.1692	34.121	34.232	34.1662
0.987039	0.933735		0.0297766	-0.0188211	B9EKI3;D6RJK7	B9EKI3;D6RJK7	TATA element modulatory factor	Tmf1			17	17	17	20.7	20.7	20.7	121.8	0	84.262	1049000000	114	0.0297766	0.97847	-0.0188211	-0.088498	24.9809	24.4967	24.5861	24.4628	24.9858	24.6715
1.01739	0.933319		0.02997	0.0248763	Q8C167-2;Q8C167;A0A3Q4EGY4;A0A3Q4L354;Q8C167-4;Q8C167-3	Q8C167-2;Q8C167;A0A3Q4EGY4;A0A3Q4L354;Q8C167-4;Q8C167-3	Prolyl endopeptidase-like	Prepl			14	14	14	29.8	29.8	29.8	73.215	0	53.904	1156200000	143	0.02997	0.97847	0.0248763	0.0890552	24.9717	24.8138	25.0244	25.4381	24.7682	24.529
1.01112	0.933153		0.0300469	0.015948	Q8VED9	Q8VED9	Galectin-related protein	Lgalsl			5	5	3	37.2	37.2	19.2	18.955	0	19.58	1418900000	92	0.0300469	0.97847	0.015948	0.0892767	25.2527	25.1638	25.5011	25.0573	25.2495	25.563
0.995278	0.933049		0.0300958	-0.00682831	O08749	O08749	Dihydrolipoyl dehydrogenase, mitochondrial	Dld			23	23	23	62.1	62.1	62.1	54.272	0	303.73	18586000000	573	0.0300958	0.97847	-0.00682831	-0.0894173	28.6	28.6374	28.8095	28.6639	28.6345	28.769
0.989363	0.932711		0.030253	-0.0154285	Q80ZJ1;Q80ZJ1-2	Q80ZJ1;Q80ZJ1-2	Ras-related protein Rap-2a	Rap2a			6	6	3	42.1	42.1	21.9	20.642	0	35.242	1458600000	98	0.030253	0.97847	-0.0154285	-0.0898699	24.8012	24.6437	24.371	24.5094	24.4982	24.8546
0.988607	0.932496		0.0303531	-0.0165316	Q6R0H7;P63094;Z4YKV1;P63094-3;P63094-2;Q6R0H7-4;A0A571BEI3;A0A571BEM2;A0A571BE25;A0A571BEG2;Q66L47;Q8CGK7;A2A610;A2AE31;P20612;A2AE32;Q8BHK8;P50149;Q3V3I2;Q8C040;A0A571BGH5	Q6R0H7;P63094;Z4YKV1;P63094-3;P63094-2;Q6R0H7-4;A0A571BEI3;A0A571BEM2	Guanine nucleotide-binding protein G(s) subunit alpha isoforms XLas;Guanine nucleotide-binding protein G(s) subunit alpha isoforms short	Gnas			18	17	17	13.2	12.3	12.3	121.5	0	93.731	3130600000	213	0.0303531	0.97847	-0.0165316	-0.0901578	25.8616	26.4276	26.0234	26.263	26.0766	26.0228
0.994411	0.932296		0.0304461	-0.00808589	A0A0A0MQF6;P16858;A0A1D5RLD8;S4R257;S4R1N5;V9GX06;Q64467;V9GXA7;V9GXK0	A0A0A0MQF6;P16858;A0A1D5RLD8;S4R257	Glyceraldehyde-3-phosphate dehydrogenase	Gapdh			29	29	3	78.8	78.8	11.4	38.653	0	323.31	1024600000000	9406	0.0304461	0.97847	-0.00808589	-0.0904255	34.5325	34.6211	34.483	34.6919	34.5533	34.4156
1.0105	0.931804		0.0306755	0.0150712	Q8BSK8-2;Q8BSK8;Q5SWG2;Q8C3J7	Q8BSK8-2;Q8BSK8	Ribosomal protein S6 kinase beta-1	Rps6kb1			6	6	5	12.2	12.2	10.6	56.157	0	14.836	1686300000	107	0.0306755	0.97847	0.0150712	0.0910854	25.1836	25.1736	25.3445	24.9593	25.1988	25.4984
0.995323	0.931774		0.0306895	-0.00676282	E9PYK3	E9PYK3		Parp4			21	21	21	14.7	14.7	14.7	216.13	0	42.819	3439000000	141	0.0306895	0.97847	-0.00676282	-0.0911256	26.0486	26.0263	25.9874	25.993	26.1659	25.9237
1.01176	0.931666		0.0307399	0.0168648	Q8R2K3;Q9CYR0;D3Z3Y3	Q8R2K3;Q9CYR0	Single-stranded DNA-binding protein;Single-stranded DNA-binding protein, mitochondrial	Ssbp1			8	8	8	63.5	63.5	63.5	17.156	0	164.94	1800500000	204	0.0307399	0.97847	0.0168648	0.0912706	25.2468	25.1666	25.5024	24.985	25.4913	25.389
1.01951	0.931132		0.0309886	0.0278702	P23780;A0A1L1SSJ7	P23780	Beta-galactosidase	Glb1			11	11	11	21	21	21	73.12	0	115.64	1672500000	104	0.0309886	0.97847	0.0278702	0.0919853	24.5544	24.9616	24.4812	25.0805	24.6645	24.1687
1.02904	0.930771		0.0311572	0.0412941	Q5SVD0	Q5SVD0	Filamin-interacting protein FAM101B	Fam101b			6	6	6	25.9	25.9	25.9	23.379	0	26.49	818130000	65	0.0311572	0.97847	0.0412941	0.0924697	24.1347	24.6429	25.0254	23.8498	24.7711	25.0583
0.988243	0.928826		0.0320656	-0.0170625	Q80YT7-2;E9Q1A0;G3X9L9;Q80YT7;Q3UR03;H3BJ38	Q80YT7-2;E9Q1A0;G3X9L9;Q80YT7;Q3UR03	Myomegalin	Pde4dip			9	9	9	10.2	10.2	10.2	126.61	0	35.693	361270000	69	0.0320656	0.977606	-0.0170625	-0.0950773	23.1337	22.9731	23.2155	22.908	23.4478	23.0177
0.987155	0.928748		0.0321023	-0.0186513	Q5SSL4-4;E9PUE7;A0A571BG95;Q5SSL4;Q5SSL4-2;Q5SSL4-3;H3BJY3;H3BKV6;H3BKT3	Q5SSL4-4;E9PUE7;A0A571BG95;Q5SSL4;Q5SSL4-2;Q5SSL4-3	Active breakpoint cluster region-related protein	Abr			7	6	6	10.1	8.9	8.9	93.772	0	19.366	805420000	50	0.0321023	0.977606	-0.0186513	-0.0951825	24.3126	23.7767	23.9767	24.0951	23.8144	24.2125
0.986778	0.9284		0.032265	-0.0192026	Q9CQQ8;A0A1W2P6N1	Q9CQQ8	U6 snRNA-associated Sm-like protein LSm7	Lsm7			6	6	6	83.5	83.5	83.5	11.636	0	45.954	360000000	29	0.032265	0.977606	-0.0192026	-0.0956488	23.1951	23.7059	23.4944	23.3204	23.3794	23.7531
0.994784	0.928058		0.0324247	-0.00754547	Q91YS7;Q63932;M0QWN2;D3Z446;A0A1W2P7V9	Q91YS7;Q63932;M0QWN2	Dual specificity mitogen-activated protein kinase kinase 2	Map2k2			15	9	9	42	26.2	26.2	44.302	0	248.17	3426800000	209	0.0324247	0.977588	-0.00754547	-0.0961067	26.2879	26.0862	26.141	26.1955	26.085	26.2573
1.01277	0.927857		0.032519	0.0183105	Q01279;Q9WVF5	Q01279;Q9WVF5	Epidermal growth factor receptor	Egfr			21	21	21	22.4	22.4	22.4	134.85	0	77.026	1685800000	187	0.032519	0.977588	0.0183105	0.0963768	24.9505	25.2032	25.1948	24.8763	24.9831	25.4342
1.01049	0.927772		0.0325586	0.0150496	Q921X9	Q921X9	Protein disulfide-isomerase A5	Pdia5			29	29	29	70.8	70.8	70.8	59.266	0	254.23	21734000000	779	0.0325586	0.977588	0.0150496	0.0964903	28.7168	29.0564	29.0673	28.7464	29.111	28.938
1.01559	0.927691		0.0325965	0.0223204	Q99LC2;A2APA3	Q99LC2	Cleavage stimulation factor subunit 1	Cstf1			8	8	8	22.5	22.5	22.5	48.381	0	34.958	678600000	70	0.0325965	0.977588	0.0223204	0.096599	23.5945	23.5267	23.6761	23.5034	23.2255	24.0014
0.987932	0.927307		0.0327767	-0.0175158	Q9DC51	Q9DC51	Guanine nucleotide-binding protein G(k) subunit alpha	Gnai3			9	4	3	31.6	14.4	11	40.538	0	78.496	343390000	55	0.0327767	0.977588	-0.0175158	-0.0971149	22.3252	22.7001	22.5514	22.8264	22.4432	22.3596
0.986799	0.927077		0.0328842	-0.0191714	Q99LJ0;A0A0G2JFS0	Q99LJ0	CTTNBP2 N-terminal-like protein	Cttnbp2nl			20	20	20	48.6	48.6	48.6	69.84	0	94.501	3180900000	247	0.0328842	0.977588	-0.0191714	-0.0974229	25.9547	25.9387	26.0566	26.386	25.8529	25.7685
1.00618	0.926996		0.032922	0.0088857	Q9D1R2	Q9D1R2	Protein KTI12 homolog	Kti12			4	4	4	19.9	19.9	19.9	38.444	0	16.417	245600000	42	0.032922	0.977588	0.0088857	0.0975312	22.5596	22.5496	22.4265	22.3438	22.5625	22.6027
0.983932	0.926985		0.0329271	-0.0233695	P97494	P97494	Glutamate--cysteine ligase catalytic subunit	Gclc			8	8	8	17.9	17.9	17.9	72.571	0	41.47	2593400000	136	0.0329271	0.977588	-0.0233695	-0.0975456	25.1187	25.3219	25.1301	25.6671	25.0572	24.9166
0.98587	0.926536		0.0331378	-0.0205301	Q641K5;F6XZX4	Q641K5	NUAK family SNF1-like kinase 1	Nuak1			5	5	5	14.4	14.4	14.4	73.661	0	13.237	142290000	27	0.0331378	0.977588	-0.0205301	-0.0981487	22.3918	22.2137	22.0196	22.5431	21.9215	22.2221
0.994901	0.926493		0.0331578	-0.00737508	P43406;A2AKI5;B7ZCI9;F6W6Q6	P43406;A2AKI5	Integrin alpha-V;Integrin alpha-V heavy chain;Integrin alpha-V light chain	Itgav			50	50	50	54.1	54.1	54.1	115.36	0	323.31	29168000000	1233	0.0331578	0.977588	-0.00737508	-0.0982059	29.2241	29.0303	29.1523	29.2103	29.0467	29.1719
0.979902	0.926069		0.0333564	-0.0292912	O09005	O09005	Sphingolipid delta(4)-desaturase DES1	Degs1			3	3	3	15.8	15.8	15.8	38.241	0	215.49	5302900000	91	0.0333564	0.977588	-0.0292912	-0.0987743	27.1712	26.5262	27.4317	27.2585	27.1225	26.8359
0.987819	0.925165		0.0337809	-0.0176811	Q8BW00	Q8BW00	Probable peptidyl-tRNA hydrolase	Ptrh1			4	4	4	28.9	28.9	28.9	22.16	0	34.04	372440000	36	0.0337809	0.977438	-0.0176811	-0.0999881	23.0928	23.4256	23.279	23.3059	23.0161	23.5284
1.02305	0.924502		0.0340921	0.0328763	Q9Z103	Q9Z103	Activity-dependent neuroprotector homeobox protein	Adnp			18	18	18	20.5	20.5	20.5	124.31	0	33.664	933270000	106	0.0340921	0.977002	0.0328763	0.100877	24.0003	23.8267	24.3081	23.7432	23.6939	24.5993
1.02495	0.924468		0.0341079	0.0355498	Q8C7V3	Q8C7V3	U3 small nucleolar RNA-associated protein 15 homolog	Utp15			7	7	7	20.3	20.3	20.3	59.374	0	112.71	733430000	60	0.0341079	0.977002	0.0355498	0.100922	23.722	23.3668	23.6336	23.1834	23.2227	24.2096
1.00765	0.924422		0.0341296	0.0109959	B2RQS1;Q9ERG2	B2RQS1;Q9ERG2	Striatin-3	Strn3			18	18	17	35.3	35.3	34.3	77.731	0	285.36	7358200000	370	0.0341296	0.977002	0.0109959	0.100984	27.3183	27.2935	27.5579	27.4938	27.2555	27.3874
1.0094	0.924287		0.0341933	0.0134964	Q6GV12	Q6GV12	3-ketodihydrosphingosine reductase	Kdsr			3	3	3	16	16	16	35.955	0.00020206	4.841	956840000	70	0.0341933	0.977002	0.0134964	0.101166	24.3354	24.3322	24.4775	24.6112	24.2942	24.1993
1.0094	0.923916		0.0343676	0.0134977	Q91WC0;F2Z438;F2Z420;Q91WC0-3;Q91WC0-2	Q91WC0;F2Z438;F2Z420	Histone-lysine N-methyltransferase setd3	Setd3			8	8	6	14.5	14.5	10.9	67.175	0	80.114	1798600000	92	0.0343676	0.977002	0.0134977	0.101664	25.5831	25.4514	25.4759	25.7402	25.397	25.3328
0.986433	0.923796		0.0344239	-0.0197074	Q9QUH0;A0A1Y7VM65	Q9QUH0;A0A1Y7VM65	Glutaredoxin-1	Glrx			7	7	7	58.9	58.9	58.9	11.871	0	192.07	34673000000	562	0.0344239	0.977002	-0.0197074	-0.101825	29.9063	29.3463	29.3981	29.7178	29.4805	29.5115
1.0073	0.923689		0.0344742	0.0104968	Q5I1X5;D3YXE7;D3Z5Q5;D3YVH2	Q5I1X5;D3YXE7;D3Z5Q5;D3YVH2	RelA-associated inhibitor	Ppp1r13l			10	10	10	17.6	17.6	17.6	88.975	0	30.34	295930000	68	0.0344742	0.977002	0.0104968	0.101968	22.4042	22.5481	22.6169	22.4712	22.3964	22.6701
1.00493	0.923645		0.0344948	0.00709407	E9PVC6;E9Q9E1;E9PVC5;Q6NZJ6;Q6NZJ6-2;A0A0J9YUS5;A0A0J9YVC1;A0A0J9YUC1;E9Q770;A0A0J9YUL1;D3Z439;D3YWY7;D3YWM1	E9PVC6;E9Q9E1;E9PVC5;Q6NZJ6;Q6NZJ6-2;A0A0J9YUS5	Eukaryotic translation initiation factor 4 gamma 1	Eif4g1			54	54	48	40.6	40.6	36.8	171.28	0	323.31	41622000000	1494	0.0344948	0.977002	0.00709407	0.102027	29.9764	29.9348	29.933	29.8266	29.9341	30.0621
1.02826	0.922152		0.0351975	0.0402101	B1AU75;Q99MD9;B1AU76;Q99MD9-2	B1AU75;Q99MD9;B1AU76;Q99MD9-2	Nuclear autoantigenic sperm protein	Nasp			21	21	21	28.5	28.5	28.5	84.012	0	197.94	2339600000	267	0.0351975	0.976631	0.0402101	0.104031	25.7668	25.7302	25.9944	25.3219	25.5115	26.5375
0.994144	0.921425		0.0355401	-0.00847371	P51150;A0A0N4SVG9;A0A0N4SVR6	P51150	Ras-related protein Rab-7a	Rab7a			18	18	18	86	86	86	23.489	0	323.31	32274000000	712	0.0355401	0.976126	-0.00847371	-0.105008	29.5788	29.4096	29.5608	29.6434	29.4848	29.4464
1.01273	0.921333		0.0355834	0.0182425	Q9CWL8	Q9CWL8	Beta-catenin-like protein 1	Ctnnbl1			11	11	11	24	24	24	64.979	0	21.596	2854100000	180	0.0355834	0.976126	0.0182425	0.105131	25.899	25.6378	25.9691	25.7444	25.617	26.0898
0.991646	0.920817		0.0358267	-0.0121034	E9QL65;A0A2I3BQD7;Q8CI04	E9QL65;A0A2I3BQD7;Q8CI04	Conserved oligomeric Golgi complex subunit 3	Cog3			22	22	22	31.5	31.5	31.5	94.144	0	289.17	3852000000	329	0.0358267	0.976011	-0.0121034	-0.105824	26.2224	26.2363	26.1351	26.4281	26.1247	26.0773
0.986975	0.920456		0.0359971	-0.0189139	P62821	P62821	Ras-related protein Rab-1A	Rab1A			15	15	1	83.4	83.4	5.9	22.677	0	323.31	39347000000	879	0.0359971	0.975893	-0.0189139	-0.106308	29.93	29.9028	29.9371	30.2813	29.681	29.8643
1.00892	0.920426		0.0360113	0.0128098	Q9Z2D6-2;Q9Z2D6;D3Z7U4;D3YY81	Q9Z2D6-2;Q9Z2D6	Methyl-CpG-binding protein 2	Mecp2			11	11	11	37.9	37.9	37.9	53.575	0	53.455	1062200000	136	0.0360113	0.975893	0.0128098	0.106349	24.8792	24.6614	25.0659	24.8437	24.8128	24.9116
1.0095	0.920109		0.0361607	0.0136375	Q9Z1Q9;G3UY93;G3UZ22;G3UZX1;G3UYW2	Q9Z1Q9;G3UY93	Valine--tRNA ligase	Vars			37	37	37	30.8	30.8	30.8	140.21	0	137.48	10459000000	654	0.0361607	0.975893	0.0136375	0.106774	28.0961	28.136	27.9813	27.8365	28.0914	28.2446
1.0233	0.919982		0.0362206	0.0332343	A0A0A6YY67;H7BX08;Q8C1B1;Q8C1B1-2;A0A0A6YXV8	A0A0A6YY67;H7BX08;Q8C1B1;Q8C1B1-2;A0A0A6YXV8	Calmodulin-regulated spectrin-associated protein 2	Camsap2			14	14	14	13.9	13.9	13.9	165.69	0	90.978	671080000	93	0.0362206	0.975893	0.0332343	0.106944	23.6855	23.3537	23.4067	23.8616	22.8816	23.6029
0.99797	0.919497		0.0364498	-0.00293159	Q8K297	Q8K297	Procollagen galactosyltransferase 1	Colgalt1			23	23	23	49.3	49.3	49.3	71.06	0	323.31	19165000000	659	0.0364498	0.975893	-0.00293159	-0.107597	28.6696	28.5884	28.619	28.6027	28.648	28.6351
0.984002	0.918783		0.0367872	-0.0232665	P53395	P53395	Lipoamide acyltransferase component of branched-chain alpha-keto acid dehydrogenase complex, mitochondrial	Dbt			11	11	11	31.1	31.1	31.1	53.246	0	29.414	1362700000	154	0.0367872	0.975442	-0.0232665	-0.108555	24.8879	24.5804	24.8313	24.8806	25.0682	24.4206
1.00996	0.918681		0.0368353	0.0142994	Q9ESW8;A0A1B0GSY1	Q9ESW8;A0A1B0GSY1	Pyroglutamyl-peptidase 1	Pgpep1			3	3	3	27.8	27.8	27.8	22.934	0	58.448	1227500000	53	0.0368353	0.975442	0.0142994	0.108692	24.9183	24.5114	24.8403	24.8181	24.7359	24.6731
0.993397	0.918123		0.0370992	-0.00955709	O08810;A2AH85;G3UZ34;G3UXK8;G3UZ25	O08810;A2AH85;G3UZ34	116 kDa U5 small nuclear ribonucleoprotein component	Eftud2			41	39	39	56.2	56.1	56.1	109.36	0	323.31	14672000000	764	0.0370992	0.975271	-0.00955709	-0.109442	28.2743	28.2848	28.4141	28.3109	28.2174	28.4736
1.00499	0.917765		0.0372683	0.00717545	B1ATZ0;Q3UMA3;Q99LI8;B1ATY9;F6VV02	B1ATZ0;Q3UMA3;Q99LI8;B1ATY9	Hepatocyte growth factor-regulated tyrosine kinase substrate	Hgs			17	17	17	31.6	31.6	31.6	85.778	0	232.6	4370300000	382	0.0372683	0.975157	0.00717545	0.109922	26.6909	26.7675	26.7086	26.7623	26.7891	26.5941
0.991149	0.917673		0.037312	-0.0128263	A0A2I3BRW0;A0A2I3BQG3;Q9D958	A0A2I3BRW0;A0A2I3BQG3;Q9D958	Signal peptidase complex subunit 1	Spcs1			4	4	4	30.4	30.4	30.4	11.777	0	41.161	7932400000	250	0.037312	0.975157	-0.0128263	-0.110046	27.3731	27.0777	27.1655	27.0654	27.2801	27.3092
0.990715	0.917577		0.0373574	-0.0134576	Q9Z1F9;H3BLM2;H3BLR3;A2BH29;H3BJQ2	Q9Z1F9	SUMO-activating enzyme subunit 2	Uba2			30	30	30	70.4	70.4	70.4	70.568	0	323.31	12554000000	618	0.0373574	0.975157	-0.0134576	-0.110175	28.3145	28.0631	28.2826	28.1622	28.1202	28.4182
1.01853	0.916916		0.0376706	0.0264899	Q99MP8-2;Q99MP8;A0A0G2JF68;Q99MP8-3;A0A0G2JFY1;D6RG84	Q99MP8-2;Q99MP8;A0A0G2JF68	BRCA1-associated protein	Brap			7	7	7	19.6	19.6	19.6	63.95	0	27.432	548920000	39	0.0376706	0.975049	0.0264899	0.111064	23.8743	23.1582	23.832	23.5914	23.5007	23.693
0.994099	0.916129		0.0380436	-0.00853856	P52480;A0A1L1SU37;A0A1L1SQV8;A0A1L1SSN6;A0A1L1STV8;A0A1L1SUV0;A0A1L1ST52;A0A1L1SVH2;E9Q509;G3X925;P53657	P52480	Pyruvate kinase PKM	Pkm			60	60	7	87.6	87.6	10.7	57.844	0	323.31	761430000000	6659	0.0380436	0.974478	-0.00853856	-0.112121	34.29	34.138	34.0781	34.248	34.1005	34.1833
0.975403	0.915408		0.0383854	-0.0359294	B9EJR8;B2RY24	B9EJR8;B2RY24	Dynein assembly factor 5, axonemal	Dnaaf5			3	3	3	6	6	6	93.85	0	9.334	98686000	33	0.0383854	0.973976	-0.0359294	-0.11309	21.9709	21.7813	22.1179	22.5936	21.6336	21.7507
0.951451	0.915206		0.0384813	-0.071799	Q9ER39	Q9ER39	Torsin-1A	Tor1a			6	6	6	19.8	19.8	19.8	37.829	0	6.4919	180900000	41	0.0384813	0.973976	-0.071799	-0.113361	21.5862	20.9815	22.6951	21.8791	21.1317	22.4674
0.986479	0.915081		0.0385404	-0.0196393	Q9DBS1	Q9DBS1	Transmembrane protein 43	Tmem43			15	15	15	47.5	47.5	47.5	44.783	0	106.65	5056300000	218	0.0385404	0.973976	-0.0196393	-0.113529	26.7394	26.7908	26.5536	26.7248	26.9812	26.4367
1.00548	0.914457		0.0388366	0.00788752	Q8BFR5;Q8BFR5-2;A0A0U1RNQ6;A0A0U1RPC4	Q8BFR5;Q8BFR5-2	Elongation factor Tu, mitochondrial	Tufm			25	25	25	60.6	60.6	60.6	49.508	0	323.31	19020000000	642	0.0388366	0.97376	0.00788752	0.114368	29.0593	28.9466	29.0269	28.9331	28.9529	29.1231
0.981948	0.913986		0.0390602	-0.0262814	Q61687;F6RDB7;A0A0G2JFA5;Q8C2S3;A0A0G2JFG6;Q3TA30;A6PWK7;Q3UY26;A6PWK9;A0A0G2JF42;A0A0G2JGH3;A6PWK8;A0A0G2JED2	Q61687	Transcriptional regulator ATRX	Atrx			20	20	20	10.5	10.5	10.5	278.58	0	83.912	1335300000	146	0.0390602	0.973524	-0.0262814	-0.115	24.7366	24.7767	24.9104	25.1576	24.408	24.9369
1.01669	0.913283		0.0393944	0.0238749	Q8BXC6;G3X955	Q8BXC6;G3X955	COMM domain-containing protein 2	Commd2			4	4	4	30.2	30.2	30.2	22.848	0	22.048	1328900000	66	0.0393944	0.97304	0.0238749	0.115946	25.159	24.7254	25.0517	25.2663	24.8578	24.7405
0.980375	0.91327		0.0394008	-0.0285937	Q61696;P17879	Q61696;P17879	Heat shock 70 kDa protein 1A;Heat shock 70 kDa protein 1B	Hspa1a;Hspa1b			35	26	20	61.9	50.9	39.6	70.078	0	323.31	14399000000	534	0.0394008	0.97304	-0.0285937	-0.115964	28.5291	28.2135	28.4199	28.8722	28.1621	28.214
1.00382	0.912792		0.0396283	0.00549761	P62983	P62983	Ubiquitin-40S ribosomal protein S27a;Ubiquitin;40S ribosomal protein S27a	Rps27a			13	13	3	68.6	68.6	23.7	17.951	0	323.31	135810000000	1407	0.0396283	0.97304	0.00549761	0.116607	31.7324	31.8384	31.7696	31.7046	31.7998	31.8196
0.983831	0.912056		0.0399787	-0.0235176	Q9DBC0	Q9DBC0	Selenoprotein O	Selo			5	5	5	8.5	8.5	8.5	74.22	0	22.24	153470000	26	0.0399787	0.972527	-0.0235176	-0.117597	21.9474	21.7311	21.8041	21.4722	22.0548	22.0262
0.97993	0.911805		0.0400979	-0.0292498	Q8K0C4	Q8K0C4	Lanosterol 14-alpha demethylase	Cyp51a1			15	15	15	33.2	33.2	33.2	56.775	0	207.86	2405700000	133	0.0400979	0.972526	-0.0292498	-0.117934	26.4394	26.4566	26.4182	26.0161	26.5156	26.8703
1.01257	0.911779		0.0401104	0.0180219	P30999;G3X9V2;E9Q8Z8;E9Q8Z6;P30999-3;P30999-2;E9Q8Z5;E9Q8Z4;D3Z2H2;E9Q8Z9;E9Q901;E9Q904;E9Q903;D3Z7H6;E9Q905;E9Q986;E9Q907;E9Q906;D3Z2H7	P30999;G3X9V2;E9Q8Z8;E9Q8Z6;P30999-3;P30999-2;E9Q8Z5;E9Q8Z4;D3Z2H2;E9Q8Z9;E9Q901;E9Q904;E9Q903;D3Z7H6;E9Q905;E9Q986;E9Q907;E9Q906;D3Z2H7	Catenin delta-1	Ctnnd1			50	50	50	62.4	62.4	62.4	104.92	0	323.31	32577000000	1246	0.0401104	0.972526	0.0180219	0.117969	29.6161	29.9279	30.014	30.0148	29.7876	29.7015
1.01555	0.9116		0.0401957	0.0222683	Q80U44	Q80U44	Zinc finger FYVE domain-containing protein 16	Zfyve16			9	9	9	8.8	8.8	8.8	166.67	0	9.4899	269650000	33	0.0401957	0.972526	0.0222683	0.11821	22.2129	22.7394	22.3551	22.6204	22.3234	22.2968
0.975518	0.911337		0.0403209	-0.0357602	P97822;E9Q5H2;E9PZF5;P97822-2;A0A0G2JEK9;E9Q0X5;P97822-3	P97822;E9Q5H2;E9PZF5;P97822-2	Acidic leucine-rich nuclear phosphoprotein 32 family member E	Anp32e			4	4	4	28.5	28.5	28.5	29.622	0	306.47	5924600000	161	0.0403209	0.972526	-0.0357602	-0.118563	26.3854	26.6555	26.8328	26.6096	26.2164	27.155
0.983248	0.910808		0.0405731	-0.0243721	P17439;A0A0G2JDK2	P17439;A0A0G2JDK2	Glucosylceramidase	Gba			9	9	9	23.7	23.7	23.7	57.621	0	145.98	2615100000	147	0.0405731	0.972524	-0.0243721	-0.119275	25.7654	25.865	25.7263	25.5644	26.2064	25.6591
0.982941	0.910576		0.0406837	-0.0248235	A6H630;D6RG65;A6H630-4;A6H630-2	A6H630;D6RG65;A6H630-4;A6H630-2	Protein-glutamate O-methyltransferase	Armt1;1700052N19Rik			3	3	3	7.1	7.1	7.1	50.548	0	9.2066	505230000	31	0.0406837	0.972524	-0.0248235	-0.119587	24.0728	23.6147	23.4556	23.8982	23.5724	23.747
0.986415	0.91046		0.0407392	-0.0197341	Q62446;A0A1Y7VLK0;A0A1Y7VMJ9;A0A1Y7VJ86;A0A1Y7VP01	Q62446;A0A1Y7VLK0	Peptidyl-prolyl cis-trans isomerase FKBP3	Fkbp3			9	9	9	51.8	51.8	51.8	25.147	0	133.54	9623300000	246	0.0407392	0.972524	-0.0197341	-0.119743	27.9486	28.0544	28.2788	28.0196	27.9453	28.3762
0.992733	0.908997		0.0414373	-0.0105228	E9Q4Q2;D3YZC9;D3YZD0;Q64213-2;Q64213-3;Q64213;D3YVH4;F8WHF9;D6RDB7	E9Q4Q2;D3YZC9;D3YZD0;Q64213-2;Q64213-3;Q64213;D3YVH4	Splicing factor 1	Sf1			13	13	13	25.9	25.9	25.9	59.698	0	87.714	2652400000	252	0.0414373	0.971387	-0.0105228	-0.121711	26.1646	26.2225	26.1601	26.073	26.1507	26.355
1.00946	0.908743		0.0415591	0.0135886	Q8VHM5;F7B5B5;A2AW41;S4R1E9;V9GWW3;A2AW40	Q8VHM5;F7B5B5;A2AW41		Hnrnpr			31	31	23	47.8	47.8	40.2	70.887	0	320.64	33132000000	908	0.0415591	0.97138	0.0135886	0.122054	29.5198	29.5257	29.6169	29.4268	29.4409	29.754
0.990381	0.90874		0.0415603	-0.0139446	E9PVA6;Q80XR8;J3QK07;D3Z1I2;F7BIK4;F6U8T2;D3Z409;F6SLJ2;F6WV69	E9PVA6;Q80XR8;J3QK07;D3Z1I2;F7BIK4;F6U8T2		Git2			11	11	1	16.5	16.5	1.3	84.456	0	22.524	1451100000	117	0.0415603	0.97138	-0.0139446	-0.122057	25.1147	24.8793	25.035	24.8706	25.015	25.1853
1.00647	0.90849		0.0416799	0.00930659	Q9DCX2;B1ASE2	Q9DCX2;B1ASE2	ATP synthase subunit d, mitochondrial	Atp5h			17	17	17	83.9	83.9	83.9	18.749	0	323.31	22699000000	584	0.0416799	0.97138	0.00930659	0.122394	29.1512	29.3952	29.323	29.2416	29.2775	29.3223
1.00634	0.907715		0.0420505	0.00911967	P51163;Q3TPL3;E9Q8N3;E9Q9B5;E9PYC9	P51163	Uroporphyrinogen-III synthase	Uros			7	7	7	45.3	45.3	45.3	28.504	0	38.026	169870000	45	0.0420505	0.971079	0.00911967	0.123437	22.3203	22.5106	22.4215	22.4538	22.3097	22.4616
1.00887	0.907365		0.0422178	0.012743	Q91ZJ5;Q91ZJ5-2	Q91ZJ5;Q91ZJ5-2	UTP--glucose-1-phosphate uridylyltransferase	Ugp2			31	31	31	73.8	73.8	73.8	56.979	0	323.31	13320000000	648	0.0422178	0.97097	0.012743	0.123908	28.0693	28.1657	27.8464	27.9842	28.0946	27.9644
1.01876	0.906481		0.0426414	0.026811	Q3TDT0;Q9R1R2;D3Z7V9;D3YY12;D3YTN5;D3YY69;D3YZJ0	Q3TDT0;Q9R1R2	Tripartite motif-containing protein 3	Trim3			11	11	10	20.1	20.1	18.5	78.271	0	34.835	857790000	75	0.0426414	0.970289	0.026811	0.125099	24.152	24.0148	24.2641	24.5204	23.9228	23.9073
1.04935	0.906152		0.042799	0.0694993	Q91WN1	Q91WN1	DnaJ homolog subfamily C member 9	Dnajc9			6	6	6	31.7	31.7	31.7	30.059	0	51.618	970910000	67	0.042799	0.970203	0.0694993	0.125541	24.3968	24.0201	25.1797	24.3936	23.745	25.2495
1.00962	0.905875		0.0429315	0.0138079	Q3UC82;Q80ZH7;K4DI59;P97386;B1AT03;P97386-2;Q3TJN5;G3UYI8	Q3UC82;Q80ZH7;K4DI59;P97386;B1AT03;P97386-2;Q3TJN5	DNA ligase;DNA ligase 3	Lig3			13	13	13	14.9	14.9	14.9	112.71	0	47.674	643210000	98	0.0429315	0.970173	0.0138079	0.125914	23.831	23.7364	23.7522	23.6491	23.6584	23.9707
1.0352	0.905397		0.0431608	0.0499128	B1B1A8;Q6PDN3-2;Q6PDN3-3;Q6PDN3;Q6PDN3-4	B1B1A8;Q6PDN3-2;Q6PDN3-3;Q6PDN3;Q6PDN3-4	Myosin light chain kinase, smooth muscle;Myosin light chain kinase, smooth muscle, deglutamylated form	Mylk			6	6	6	3.9	3.9	3.9	213.61	0	40.44	1980500000	98	0.0431608	0.969927	0.0499128	0.126557	26.3143	25.5175	25.7976	26.2717	25.9971	25.2108
0.987216	0.904562		0.0435617	-0.0185617	Q3V3R4	Q3V3R4	Integrin alpha-1	Itga1			13	13	13	15.4	15.4	15.4	130.81	0	76.52	1577100000	123	0.0435617	0.969297	-0.0185617	-0.127683	25.2559	25.1718	25.2291	25.5098	25.1782	25.0243
0.988601	0.904537		0.0435738	-0.0165393	Q8BJH1;Q8BJH1-2	Q8BJH1;Q8BJH1-2	Zinc finger C2HC domain-containing protein 1A	Zc2hc1a			13	13	13	57.4	57.4	57.4	35.152	0	49.568	1550600000	158	0.0435738	0.969297	-0.0165393	-0.127716	25.2088	25.2945	25.4496	25.4969	25.1281	25.3776
1.03295	0.904219		0.0437262	0.0467637	P11157;D3Z0D8	P11157	Ribonucleoside-diphosphate reductase subunit M2	Rrm2			5	5	5	18.7	18.7	18.7	45.095	0	67.826	272810000	29	0.0437262	0.969297	0.0467637	0.128144	23.1476	22.9876	23.1798	22.7912	22.6126	23.7709
1.01178	0.903491		0.0440761	0.016901	Q62219;Q62219-4;Q62219-2;E9Q1D5;Q62219-3;Q62219-7;Q62219-10;Q62219-9;Q62219-5;E9Q1V4;Q62219-6;E9PYQ1;Q62219-8	Q62219;Q62219-4;Q62219-2;E9Q1D5;Q62219-3;Q62219-7;Q62219-10;Q62219-9;Q62219-5	Transforming growth factor beta-1-induced transcript 1 protein	Tgfb1i1			17	17	17	40.1	40.1	40.1	50.1	0	204.37	11037000000	384	0.0440761	0.968947	0.016901	0.129125	28.4313	28.3231	28.2764	28.5602	28.1453	28.2746
0.986977	0.9034		0.04412	-0.0189114	P03958	P03958	Adenosine deaminase	Ada			22	22	22	69.6	69.6	69.6	39.991	0	86.63	6438900000	393	0.04412	0.968947	-0.0189114	-0.129248	27.1428	27.3181	27.494	27.1263	27.436	27.4492
1.02216	0.903386		0.0441268	0.0316162	Q9D0M3;Q9D0M3-2;A0A2R8VHK1	Q9D0M3;Q9D0M3-2;A0A2R8VHK1	Cytochrome c1, heme protein, mitochondrial	Cyc1			5	5	5	21.5	21.5	21.5	35.327	0	41.12	1902100000	127	0.0441268	0.968947	0.0316162	0.129267	25.1161	24.9835	25.3894	25.5577	24.9364	24.9001
0.981111	0.902481		0.0445622	-0.0275116	Q9CQU5;A0A1W2P7M1	Q9CQU5	ZW10 interactor	Zwint			8	8	8	37.3	37.3	37.3	28.713	0	14.28	754310000	98	0.0445622	0.968661	-0.0275116	-0.130487	23.9363	23.7764	23.3426	23.6599	23.5469	23.931
1.01269	0.902454		0.0445751	0.0181974	P32507	P32507	Nectin-2	Pvrl2			4	4	1	14	14	3.8	57.317	0	27.235	701570000	42	0.0445751	0.968661	0.0181974	0.130523	23.9005	24.1619	24.2132	24.0068	24.2709	23.9433
0.985142	0.902281		0.044658	-0.0215969	Q70FJ1-3;Q70FJ1-2;Q70FJ1	Q70FJ1-3;Q70FJ1-2;Q70FJ1	A-kinase anchor protein 9	Akap9			41	41	3	14.2	14.2	1.3	433.63	0	91.307	1574100000	250	0.044658	0.968661	-0.0215969	-0.130755	25.1071	25.0307	24.9696	25.3074	25.1063	24.7585
1.01191	0.902005		0.0447909	0.0170752	Q9D554	Q9D554	Splicing factor 3A subunit 3	Sf3a3			20	20	20	46.9	46.9	46.9	58.841	0	232.88	9927200000	441	0.0447909	0.968661	0.0170752	0.131127	27.7107	27.7	27.8103	27.5472	27.6566	27.9659
1.01065	0.901901		0.0448411	0.0152798	Q9CQ40;A0A494B9G1	Q9CQ40	39S ribosomal protein L49, mitochondrial	Mrpl49			5	5	5	31.3	31.3	31.3	19.133	0	51.789	628500000	81	0.0448411	0.968661	0.0152798	0.131268	23.9389	23.5953	23.5923	23.7186	23.7029	23.6591
0.990089	0.901169		0.0451939	-0.01437	P45377	P45377	Aldose reductase-related protein 2	Akr1b8			18	18	10	69.3	69.3	49.1	36.12	0	323.31	13458000000	484	0.0451939	0.968583	-0.01437	-0.132255	28.558	28.514	28.5734	28.6405	28.351	28.6971
0.968488	0.900904		0.0453217	-0.0461941	A0A494BA44;Q04207;Q04207-2;Q4U113	A0A494BA44;Q04207;Q04207-2	Transcription factor p65	Rela			5	5	5	20.4	20.4	20.4	39.558	0	7.5039	94406000	35	0.0453217	0.968564	-0.0461941	-0.132612	20.3785	21.108	21.5672	21.032	21.1423	21.0179
0.981551	0.900179		0.045671	-0.0268644	A0A0R4J205;Q8C1Z8;E0CZ56	A0A0R4J205;Q8C1Z8	tRNA methyltransferase 10 homolog A	Trmt10a			4	4	4	19.1	19.1	19.1	38.226	0	8.4104	347330000	32	0.045671	0.968052	-0.0268644	-0.133589	22.8494	22.6099	22.704	23.1174	22.4969	22.6296
0.973851	0.900024		0.0457458	-0.0382277	A0A0A0MQ68;Q60759	A0A0A0MQ68;Q60759	Glutaryl-CoA dehydrogenase, mitochondrial	Gcdh			2	2	2	4.9	4.9	4.9	49.57	0.00037078	3.263	291410000	26	0.0457458	0.968052	-0.0382277	-0.133798	23.2548	22.624	22.5409	22.7023	22.6381	23.194
0.99297	0.89996		0.0457766	-0.0101782	Q11011;E9Q039;F6QYF8;E9Q6F4;F7ANF4;F6V7K3	Q11011;E9Q039;F6QYF8;E9Q6F4	Puromycin-sensitive aminopeptidase	Npepps			34	34	34	41.1	41.1	41.1	103.32	0	323.31	38147000000	1150	0.0457766	0.968052	-0.0101782	-0.133884	29.637	29.5354	29.5822	29.7247	29.484	29.5764
1.01583	0.899225		0.0461317	0.0226618	Q9QYJ0	Q9QYJ0	DnaJ homolog subfamily A member 2	Dnaja2			14	14	14	42.2	42.2	42.2	45.745	0	207.63	8186800000	487	0.0461317	0.967824	0.0226618	0.134876	27.6647	27.7786	27.6322	27.3772	27.6931	27.9371
0.98619	0.899216		0.0461359	-0.0200621	B2RR83;A0A0J9YV44	B2RR83	Probable ATP-dependent RNA helicase YTHDC2	Ythdc2			5	5	5	4.3	4.3	4.3	161.09	0.0004	4.5486	53880000	20	0.0461359	0.967824	-0.0200621	-0.134887	20.954	20.6667	21.0932	21.0457	20.954	20.7743
0.992282	0.899205		0.0461414	-0.0111777	Q99KE1;Q8BMF3	Q99KE1	NAD-dependent malic enzyme, mitochondrial	Me2			33	33	33	75	75	75	65.798	0	323.31	11128000000	472	0.0461414	0.967824	-0.0111777	-0.134903	26.8342	26.7842	26.93	26.8806	26.729	26.9724
0.987738	0.898849		0.0463133	-0.0177994	A2RTH5;A0A0U1RNF2	A2RTH5;A0A0U1RNF2		Lcmt1			3	3	3	9.6	9.6	9.6	38.192	0.00069735	2.2902	104720000	26	0.0463133	0.967824	-0.0177994	-0.135383	22.4833	22.4477	22.1711	22.5011	22.4393	22.2151
0.991582	0.898841		0.0463173	-0.0121956	P56695;Q3UN10;F7D926	P56695;Q3UN10;F7D926	Wolframin	Wfs1			8	8	8	12.9	12.9	12.9	100.58	0	104.11	1541800000	155	0.0463173	0.967824	-0.0121956	-0.135394	25.1379	24.9304	25.0712	25.0189	25.1878	24.9694
1.00988	0.898674		0.046398	0.014185	A0A0R4IZW8;O88456;A0A0R4J1C2;Q9D7J7	A0A0R4IZW8;O88456;A0A0R4J1C2	Calpain small subunit 1	Capns1			14	14	14	66.8	66.8	66.8	28.406	0	144.51	40019000000	435	0.046398	0.967824	0.014185	0.135619	29.4471	29.4351	29.4315	29.6326	29.3144	29.3242
1.01083	0.897912		0.0467665	0.015536	Q8BVY0;A0A2R8VHW2	Q8BVY0	Ribosomal L1 domain-containing protein 1	Rsl1d1			17	17	17	50.2	50.2	50.2	50.421	0	323.31	6318600000	306	0.0467665	0.967824	0.015536	0.136647	27.4161	27.3419	27.366	27.3995	27.1489	27.529
0.984767	0.897735		0.0468517	-0.0221456	Q8VEH8;F6Z458;F7AQQ2	Q8VEH8;F6Z458	Endoplasmic reticulum lectin 1	Erlec1			12	12	12	35.8	35.8	35.8	54.906	0	35.67	1430700000	118	0.0468517	0.967824	-0.0221456	-0.136885	25.0219	24.6773	24.8992	24.6897	25.1234	24.8517
1.02941	0.896637		0.0473832	0.0418161	P70158;D3Z1B4	P70158	Acid sphingomyelinase-like phosphodiesterase 3a	Smpdl3a			7	7	7	23.4	23.4	23.4	49.857	0	25.731	605950000	28	0.0473832	0.967171	0.0418161	0.138366	24.3523	23.4219	23.7448	23.9346	23.9213	23.5377
1.07142	0.896195		0.0475976	0.0995267	P36371	P36371	Antigen peptide transporter 2	Tap2			6	6	6	15.1	15.1	15.1	77.444	0	97.783	317940000	42	0.0475976	0.96696	0.0995267	0.138963	23.4202	23.781	23.2935	21.997	24.1371	24.0619
0.984166	0.896188		0.0476009	-0.0230261	Q921F4;V9GXB6;Q921F4-4;Q921F4-5	Q921F4	Heterogeneous nuclear ribonucleoprotein L-like	Hnrnpll			20	20	20	56.2	56.2	56.2	64.124	0	156.15	10774000000	450	0.0476009	0.96696	-0.0230261	-0.138972	27.8367	27.8492	27.8797	27.7755	27.6576	28.2015
0.991699	0.896079		0.0476535	-0.0120265	P67984	P67984	60S ribosomal protein L22	Rpl22			10	10	8	67.2	67.2	66.4	14.759	0	323.31	51680000000	542	0.0476535	0.96696	-0.0120265	-0.139119	30.4443	30.6185	30.4909	30.6331	30.5576	30.399
0.976634	0.896028		0.0476786	-0.0341098	Q5SWN2;Q8VEE4	Q5SWN2;Q8VEE4	Replication protein A 70 kDa DNA-binding subunit;Replication protein A 70 kDa DNA-binding subunit, N-terminally processed	Rpa1			7	7	7	12	12	12	71.413	0	12.016	644590000	66	0.0476786	0.96696	-0.0341098	-0.139189	24.1806	23.5424	23.907	23.944	23.6171	24.1713
1.0092	0.895478		0.0479451	0.0132154	Q8R1Q8	Q8R1Q8	Cytoplasmic dynein 1 light intermediate chain 1	Dync1li1			26	26	24	59.3	59.3	53.9	56.614	0	112.57	15715000000	668	0.0479451	0.96696	0.0132154	0.139931	28.3767	28.3321	28.2324	28.4614	28.1765	28.2637
0.987373	0.89538		0.0479926	-0.0183328	E9Q0A3;Q68FM7;D6RGQ8;A0A1D5RLI4	E9Q0A3;Q68FM7;D6RGQ8		Arhgef11			8	8	8	5.6	5.6	5.6	163.51	0	6.8076	793810000	86	0.0479926	0.96696	-0.0183328	-0.140063	23.8873	23.5272	23.7706	23.8915	23.6307	23.718
1.00879	0.89527		0.0480462	0.0126216	Q80U93;A2ATN3	Q80U93	Nuclear pore complex protein Nup214	Nup214			27	27	27	19.7	19.7	19.7	212.98	0	118.98	2837400000	419	0.0480462	0.96696	0.0126216	0.140212	25.9438	25.7454	25.9928	25.9087	25.7866	25.9489
1.02709	0.895212		0.0480743	0.0385571	P61514;A0A1D5RL86	P61514	60S ribosomal protein L37a	Rpl37a			7	7	7	65.2	65.2	65.2	10.275	0	180.97	8230200000	433	0.0480743	0.96696	0.0385571	0.14029	27.9709	27.7537	27.7925	27.2674	28.0758	28.0582
1.04862	0.895174		0.0480928	0.0684973	P97310;A0A0N4SVY2	P97310	DNA replication licensing factor MCM2	Mcm2			7	7	7	13.9	13.9	13.9	102.08	0	24.95	904360000	59	0.0480928	0.96696	0.0684973	0.140342	24.6483	24.2692	24.5721	23.8931	24.0174	25.3736
0.979182	0.89436		0.0484878	-0.0303504	Q8JZK9;A0A286YDE3	Q8JZK9	Hydroxymethylglutaryl-CoA synthase, cytoplasmic	Hmgcs1			14	14	14	34.4	34.4	34.4	57.568	0	99.757	6644700000	252	0.0484878	0.96696	-0.0303504	-0.14144	27.6797	27.8046	27.6339	27.5253	27.5307	28.1533
0.982121	0.89411		0.0486092	-0.026027	Q922U1;E0CYD0;F6T4V0	Q922U1	U4/U6 small nuclear ribonucleoprotein Prp3	Prpf3			16	16	16	35.4	35.4	35.4	77.454	0	60.809	730550000	86	0.0486092	0.96696	-0.026027	-0.141778	24.4863	24.5099	24.2764	24.1797	24.4131	24.7578
1.03194	0.893757		0.0487806	0.0453574	Q8BZR9;Q8BZR9-2;Q8BZR9-3	Q8BZR9;Q8BZR9-2;Q8BZR9-3	Uncharacterized protein C17orf85 homolog				7	7	7	18.4	18.4	18.4	70.042	0	13.281	464260000	48	0.0487806	0.96696	0.0453574	0.142254	23.1983	22.8992	23.7249	23.0111	23.0299	23.6454
0.982336	0.893196		0.0490534	-0.0257117	E9Q740;F8VQC1	E9Q740;F8VQC1	Signal recognition particle subunit SRP72	Srp72			25	25	25	55.6	55.6	55.6	67.928	0	323.31	9028300000	425	0.0490534	0.966928	-0.0257117	-0.143012	27.5989	27.7081	27.7464	27.4624	27.6218	28.0464
0.953508	0.893138		0.0490812	-0.0686836	O70481	O70481	E3 ubiquitin-protein ligase UBR1	Ubr1			6	6	6	5.6	5.6	5.6	200.24	0	35.253	167400000	31	0.0490812	0.966928	-0.0686836	-0.143089	22.6094	21.0968	22.1594	22.3372	21.7475	21.987
1.00858	0.893024		0.0491367	0.0123278	O88544;F6QTS1;D3YV99;D3Z1R9;D6RG47	O88544;F6QTS1;D3YV99	COP9 signalosome complex subunit 4	Cops4			25	25	25	69	69	69	46.284	0	265.63	7645500000	507	0.0491367	0.966928	0.0123278	0.143243	27.6063	27.4909	27.7621	27.6373	27.5375	27.6475
0.981191	0.892019		0.0496257	-0.027394	Q9D1J1;F6RCM5	Q9D1J1	Adaptin ear-binding coat-associated protein 2	Necap2			8	8	8	59.4	59.4	59.4	28.598	0	117.25	1766900000	144	0.0496257	0.966457	-0.027394	-0.144601	25.438	25.1295	25.4796	25.5442	25.069	25.5161
0.982447	0.891597		0.0498314	-0.0255489	Q922M7	Q922M7	Ashwin				2	2	2	11.6	11.6	11.6	26.03	0	9.8123	205630000	35	0.0498314	0.966268	-0.0255489	-0.145171	21.8603	21.6916	22.1397	21.9104	21.725	22.1329
0.985198	0.891582		0.0498385	-0.0215149	Q9DCD2;F6TM12	Q9DCD2	Pre-mRNA-splicing factor SYF1	Xab2			11	11	11	19.3	19.3	19.3	99.986	0	20.007	366100000	57	0.0498385	0.966268	-0.0215149	-0.145191	22.938	22.526	22.5909	22.6841	22.5894	22.8459
0.983024	0.891507		0.049875	-0.0247008	P62878;A0A2R8W6R3;A0A2R8W6G1	P62878;A0A2R8W6R3	E3 ubiquitin-protein ligase RBX1;E3 ubiquitin-protein ligase RBX1, N-terminally processed	Rbx1			3	3	3	32.4	32.4	32.4	12.274	0	16.488	294270000	79	0.049875	0.966268	-0.0247008	-0.145292	23.474	23.8625	23.5354	23.4176	23.7088	23.8195
1.03284	0.891341		0.049956	0.0466099	O08796;D3Z088;F6ZEU2	O08796;D3Z088;F6ZEU2	Eukaryotic elongation factor 2 kinase	Eef2k			2	2	2	3.7	3.7	3.7	81.738	0.0002021	4.8546	82721000	33	0.049956	0.966268	0.0466099	0.145517	20.7765	21.0155	21.0704	21.204	20.293	21.2256
0.990314	0.891093		0.050077	-0.0140419	Q6NZR5;G3UYT1	Q6NZR5		Skiv2l			17	17	17	18.6	18.6	18.6	137.52	0	56.211	1973000000	147	0.050077	0.966268	-0.0140419	-0.145852	25.1003	25.1958	25.026	25.2867	25.0299	25.0477
1.01661	0.890827		0.0502068	0.0237732	Q6ZQ08;Q6ZQ08-4;B7ZWL1;A0A1D5RMJ8;Q6ZQ08-2;A0A1D5RMD8;A0A1D5RML9;A0A1D5RMB6;A0A1D5RM03;A0A1D5RM04;Q6ZQ08-3	Q6ZQ08;Q6ZQ08-4;B7ZWL1;A0A1D5RMJ8;Q6ZQ08-2;A0A1D5RMD8	CCR4-NOT transcription complex subunit 1	Cnot1			36	36	36	20.9	20.9	20.9	266.8	0	248.02	2981200000	313	0.0502068	0.966268	0.0237732	0.146212	25.87	25.9271	25.8924	25.6893	25.7337	26.1952
0.989301	0.890808		0.0502161	-0.0155182	Q8BFW7;Q8BFW7-5;Q8BFW7-4;Q8BFW7-3;Q8BFW7-2	Q8BFW7;Q8BFW7-5;Q8BFW7-4	Lipoma-preferred partner homolog	Lpp			38	38	38	68.4	68.4	68.4	65.89	0	323.31	47286000000	1692	0.0502161	0.966268	-0.0155182	-0.146238	30.4638	30.4527	30.5965	30.6635	30.3389	30.5572
1.05405	0.890732		0.0502528	0.0759468	A2A9I0;O35166	A2A9I0;O35166	Golgi SNAP receptor complex member 2	Gosr2			4	4	4	30.9	30.9	30.9	19.571	0	26.827	417980000	40	0.0502528	0.966268	0.0759468	0.14634	23.0891	23.4903	23.4704	23.7756	23.777	22.2694
1.0401	0.890279		0.0504739	0.0567188	Q8K021;Q3TSA8;D3YTP4	Q8K021;Q3TSA8	Secretory carrier-associated membrane protein 1	Scamp1			8	8	8	36.7	36.7	36.7	38.028	0	230.09	3213000000	177	0.0504739	0.966268	0.0567188	0.146952	26.2414	25.5081	26.3582	26.5309	25.624	25.7827
1.0191	0.889903		0.0506572	0.027291	O35326;Q9D8S5;S4R2G3	O35326;Q9D8S5	Serine/arginine-rich splicing factor 5	Srsf5			11	10	10	39	39	39	30.891	0	37.33	3013700000	212	0.0506572	0.966268	0.027291	0.14746	26.4179	26.3205	26.5207	26.0923	26.3836	26.7012
0.983846	0.889782		0.0507163	-0.0234954	O55102;D3YVM8;D3Z4L7	O55102;D3YVM8	Biogenesis of lysosome-related organelles complex 1 subunit 1	Bloc1s1			3	3	3	25.6	25.6	25.6	14.281	0	7.8263	934830000	52	0.0507163	0.966268	-0.0234954	-0.147623	24.1744	23.9767	24.3339	24.3676	24.2318	23.9561
0.958964	0.889465		0.0508711	-0.0604515	Q9D0B6;Q9D0B6-2	Q9D0B6;Q9D0B6-2	Protein PBDC1	Pbdc1			6	6	6	33.8	33.8	33.8	22.223	0	9.3436	1327000000	57	0.0508711	0.966268	-0.0604515	-0.148052	24.3768	24.9659	24.5547	24.0075	24.7978	25.2734
1.02615	0.889317		0.0509436	0.0372429	E9QP59;D3YU56;Q9WU40;Q9WU40-2	E9QP59;D3YU56;Q9WU40;Q9WU40-2	Inner nuclear membrane protein Man1	Lemd3			8	8	8	13.1	13.1	13.1	100.16	0	38.724	556030000	85	0.0509436	0.966268	0.0372429	0.148253	23.2751	23.3244	23.8804	23.7215	23.4767	23.17
0.987491	0.888908		0.051143	-0.0181599	Q9WTK5;A0A494B9Y5;A0A494BAQ2	Q9WTK5;A0A494B9Y5;A0A494BAQ2	Nuclear factor NF-kappa-B p100 subunit;Nuclear factor NF-kappa-B p52 subunit	Nfkb2			21	21	21	29.4	29.4	29.4	96.831	0	101.63	1976600000	224	0.051143	0.966268	-0.0181599	-0.148805	25.8536	25.4972	25.5841	25.6794	25.7548	25.5552
1.0763	0.888836		0.0511785	0.106078	P49717;A0A2R8VHP7;Q9CWV1-2;Q9CWV1	P49717	DNA replication licensing factor MCM4	Mcm4			20	20	20	30.9	30.9	30.9	96.735	0	82.691	1316800000	92	0.0511785	0.966268	0.106078	0.148903	25.0826	24.5043	25.1287	23.8787	24.3841	26.1346
1.00766	0.888658		0.0512652	0.0110105	Q9JIH2	Q9JIH2	Nuclear pore complex protein Nup50	Nup50			13	13	13	41.2	41.2	41.2	49.485	0	102.59	3397400000	193	0.0512652	0.966268	0.0110105	0.149143	25.7988	25.7106	25.5723	25.6693	25.7461	25.6333
1.01611	0.888221		0.0514791	0.0230522	F8WID5	F8WID5		Tpm1			44	44	2	80.4	80.4	7.4	37.412	0	323.31	376330000000	5111	0.0514791	0.966268	0.0230522	0.149734	33.1501	33.425	33.3957	33.5192	33.3028	33.0797
1.00934	0.887834		0.0516683	0.0134106	Q6GQT9	Q6GQT9	Nodal modulator 1	Nomo1			26	26	26	30.9	30.9	30.9	133.42	0	170.49	6926200000	394	0.0516683	0.966268	0.0134106	0.150258	26.8723	26.9206	26.9317	27.0573	26.869	26.758
1.03541	0.887422		0.05187	0.050209	Q3TGF2;H3BLM7;H9H9T1;A0A2I3BR29;H3BLE6	Q3TGF2;H3BLM7;H9H9T1;A0A2I3BR29	Protein FAM107B	Fam107b			5	5	5	37.4	37.4	37.4	15.572	0	23.694	406280000	61	0.05187	0.966268	0.050209	0.150815	23.783	23.1087	23.2879	23.704	22.8266	23.4983
1.0351	0.886946		0.052103	0.0497767	O88958;A0A494B9X2;D3Z0R5;A0A494BB68;A0A494BA15	O88958;A0A494B9X2	Glucosamine-6-phosphate isomerase 1	Gnpda1			9	9	7	44.6	44.6	36.7	32.549	0	41.235	948260000	89	0.052103	0.966268	0.0497767	0.151459	24.008	24.1619	23.9322	24.4058	24.1943	23.3527
0.989219	0.886492		0.0523253	-0.0156377	O35621;Q91W01;Q9D6D9;A0A2R8W6J8;D6RG76	O35621;Q91W01;Q9D6D9	Phosphomannomutase 1;Phosphomannomutase	Pmm1			7	6	6	33.2	29	29	29.774	0	27.962	426610000	65	0.0523253	0.966093	-0.0156377	-0.152073	23.3766	23.3373	23.6495	23.4961	23.5051	23.4092
0.948365	0.886471		0.0523355	-0.076486	A0A0J9YV20;A0A0R4J0B7;Q80UZ2-2;Q80UZ2;Q80UZ2-3;A0A0J9YU58	A0A0J9YV20;A0A0R4J0B7;Q80UZ2-2;Q80UZ2	Protein SDA1 homolog	Sdad1			7	7	7	11.7	11.7	11.7	79.458	0	9.5591	136010000	29	0.0523355	0.966093	-0.076486	-0.152101	21.5131	21.6886	21.9006	20.7978	22.2289	22.3051
1.01755	0.886466		0.052338	0.0251013	A2AQJ8;Q8BVW0;Q8BVW0-2	A2AQJ8;Q8BVW0;Q8BVW0-2	Neutral alpha-glucosidase C	Ganc			4	4	4	5.3	5.3	5.3	103.71	0.00020329	4.9749	190380000	39	0.052338	0.966093	0.0251013	0.152108	22.1703	22.5563	22.0844	22.2554	22.3759	22.1044
0.937073	0.886361		0.0523895	-0.0937659	Q3UH70;Q9ESU6;B0V2V6;A0A494BAK1;Q9ESU6-2;A0A494BBD0;D6RGP2;S4R1Z1	Q3UH70;Q9ESU6;B0V2V6;A0A494BAK1;Q9ESU6-2	Bromodomain-containing protein 4	Brd4			14	14	8	11.8	11.8	8.3	156.05	0	20.088	839350000	95	0.0523895	0.966093	-0.0937659	-0.15225	23.6354	23.8422	23.6113	22.6885	23.8808	24.8009
1.01085	0.885954		0.052589	0.0155684	Q9Z0P4;Q9Z0P4-2;A0A1W2P831;Q3UZP7;A0A1W2P879	Q9Z0P4;Q9Z0P4-2;A0A1W2P831	Paralemmin-1	Palm			13	13	13	53.8	53.8	53.8	41.614	0	181.52	2108100000	205	0.052589	0.966093	0.0155684	0.152801	25.597	25.8535	25.8354	25.7283	25.6534	25.8575
1.04412	0.88592		0.0526055	0.0622838	P14901	P14901	Heme oxygenase 1	Hmox1			13	13	13	59.2	59.2	59.2	32.928	0	323.31	31504000000	807	0.0526055	0.966093	0.0622838	0.152846	28.5857	27.8095	27.8649	28.6468	27.8551	27.5714
0.985385	0.885374		0.0528731	-0.0212409	Q80TV8;E9Q6L0;E9QKH0;A0A087WQF1;A0A087WQ31;J3QP81;A0A087WS18;A0A087WQ95;A0A087WNW8;A0A087WRK0;A0A087WP42;E9QNY9;A0A087WRE8;Q80TV8-2;A0A0A6YXZ1;A0A0A6YWK1;A0A0N4SVH2;A0A0N4SUT7	Q80TV8;E9Q6L0;E9QKH0;A0A087WQF1;A0A087WQ31;J3QP81;A0A087WS18;A0A087WQ95;A0A087WNW8;A0A087WRK0;A0A087WP42;E9QNY9;A0A087WRE8;Q80TV8-2;A0A0A6YXZ1	CLIP-associating protein 1	Clasp1			35	35	29	31.5	31.5	26.5	169.23	0	149.69	4518200000	312	0.0528731	0.966093	-0.0212409	-0.153584	26.5769	26.4919	26.6315	26.8517	26.44	26.4722
0.992528	0.885075		0.0530198	-0.0108204	Q8BWT1;A0A494B9J2	Q8BWT1	3-ketoacyl-CoA thiolase, mitochondrial	Acaa2			21	21	21	81.1	81.1	81.1	41.829	0	323.31	15142000000	739	0.0530198	0.966093	-0.0108204	-0.153989	28.4094	28.4008	28.549	28.3614	28.5124	28.5179
1.01857	0.884956		0.0530784	0.0265484	Q3UKJ7;Q3UKJ7-2	Q3UKJ7;Q3UKJ7-2	WD40 repeat-containing protein SMU1;WD40 repeat-containing protein SMU1, N-terminally processed	Smu1			9	9	9	22.4	22.4	22.4	57.543	0	55.082	2163000000	118	0.0530784	0.966093	0.0265484	0.154151	25.5218	25.439	25.5894	25.5557	25.1744	25.7404
0.978053	0.884443		0.0533302	-0.0320148	P62137	P62137	Serine/threonine-protein phosphatase PP1-alpha catalytic subunit	Ppp1ca			21	11	7	72.7	39.4	20.6	37.54	0	60.238	5039700000	149	0.0533302	0.966093	-0.0320148	-0.154845	26.8464	26.9679	26.6613	26.5396	27.1856	26.8464
1.01286	0.884255		0.0534224	0.0184402	O88736;Q8C5N9	O88736;Q8C5N9	3-keto-steroid reductase	Hsd17b7			7	7	7	24.3	24.3	24.3	37.316	0	118.05	1797500000	169	0.0534224	0.966093	0.0184402	0.155099	25.4991	25.7253	25.5146	25.3966	25.5653	25.7218
0.992604	0.884223		0.053438	-0.0107104	Q8BGS2;Q8BGS2-2	Q8BGS2;Q8BGS2-2	BolA-like protein 2	Bola2			9	9	9	95.3	95.3	95.3	10.214	0	58.807	7492400000	235	0.053438	0.966093	-0.0107104	-0.155142	27.3829	27.2809	27.4556	27.3839	27.4651	27.3026
1.01767	0.883829		0.0536317	0.0252749	B2RXP1;Q8BVU0;E9Q892;B7ZWM8;E9QAU9;F6YZL6;F6Y466	B2RXP1;Q8BVU0;E9Q892;B7ZWM8;E9QAU9	Leucine-rich repeat and calponin homology domain-containing protein 3	Lrch3			5	5	5	8.2	8.2	8.2	82.277	0.00038632	3.9355	387840000	47	0.0536317	0.966093	0.0252749	0.155676	22.8552	23.3696	22.9188	23.0322	22.9987	23.0368
0.972696	0.883167		0.0539574	-0.0399386	Q9CXE7;E9PXY3;D3Z615;Q8C5H9;Q3V440;E9Q2J2	Q9CXE7;E9PXY3;D3Z615;Q8C5H9;Q3V440;E9Q2J2	Transmembrane emp24 domain-containing protein 5	Tmed5			4	4	4	14.8	14.8	14.8	26.172	0	24.854	2572900000	99	0.0539574	0.965971	-0.0399386	-0.156572	25.6734	25.77	25.7759	26.2387	25.7345	25.3661
1.02326	0.882888		0.0540943	0.0331764	Q8R3N1	Q8R3N1	Nucleolar protein 14	Nop14			11	11	11	17.2	17.2	17.2	98.768	0	94.145	555750000	66	0.0540943	0.965937	0.0331764	0.156949	23.8331	23.4451	23.4638	23.5532	23.2511	23.8381
0.995662	0.882687		0.0541934	-0.00627136	Q9Z1T1;A0A338P6V5;A0A571BES1;Q9JME5	Q9Z1T1	AP-3 complex subunit beta-1	Ap3b1			32	32	30	35.3	35.3	33.8	122.74	0	215.18	10647000000	441	0.0541934	0.965937	-0.00627136	-0.157222	27.8317	27.7375	27.8346	27.8436	27.8169	27.7622
1.01347	0.882149		0.054458	0.0192986	P35288;Q9D4I9;M0QWL7	P35288;Q9D4I9	Ras-related protein Rab-23	Rab23			11	11	11	56.5	56.5	56.5	26.678	0	85.838	3822300000	243	0.054458	0.965669	0.0192986	0.15795	26.6387	26.6879	26.5689	26.8434	26.5323	26.4619
1.01113	0.881593		0.054732	0.0159696	Q99KH8	Q99KH8	Serine/threonine-protein kinase 24;Serine/threonine-protein kinase 24 35 kDa subunit;Serine/threonine-protein kinase 24 12 kDa subunit	Stk24			20	20	11	51.7	51.7	31.3	47.953	0	300.94	10780000000	478	0.054732	0.96533	0.0159696	0.158704	27.9428	27.729	28.0273	27.8666	27.8116	27.9731
0.98441	0.881452		0.0548011	-0.0226682	Q3U9N4;P28798;H3BJE0;H3BJ90;H3BLC9	Q3U9N4;P28798	Granulins;Acrogranin;Granulin-1;Granulin-2;Granulin-3;Granulin-4;Granulin-5;Granulin-6;Granulin-7	Grn			17	17	17	47.5	47.5	47.5	65.018	0	312.56	10264000000	310	0.0548011	0.96533	-0.0226682	-0.158894	27.9633	28.2001	28.1704	27.9545	28.3661	28.0812
0.940313	0.881063		0.054993	-0.0887871	P22777;G5E899	P22777;G5E899	Plasminogen activator inhibitor 1	Serpine1			12	12	12	35.3	35.3	35.3	45.17	0	39.046	1976100000	168	0.054993	0.965291	-0.0887871	-0.159421	24.7546	24.4483	23.2481	24.7921	24.222	23.7033
1.01044	0.881063		0.0549932	0.0149854	G5E8C4;Q8BRH0;A0A0R4J173;Q8BRH0-2;D3Z2Z3	G5E8C4;Q8BRH0	Transmembrane and TPR repeat-containing protein 3	Tmtc3			15	15	15	20.7	20.7	20.7	104.21	0	145.87	3448700000	256	0.0549932	0.965291	0.0149854	0.159422	25.8117	26.1059	25.8865	25.9114	25.9794	25.8683
0.988309	0.880593		0.0552248	-0.0169652	A2A9Q2;Q8BHG1;A6PWC3;Q3V3G9	A2A9Q2;Q8BHG1;A6PWC3	Nardilysin	Nrd1			23	23	23	23.9	23.9	23.9	140.62	0	323.31	9152400000	385	0.0552248	0.965291	-0.0169652	-0.160058	27.623	27.5134	27.4439	27.6935	27.3754	27.5622
1.01754	0.880493		0.055274	0.0250867	F8WH23;Q61581	F8WH23;Q61581	Insulin-like growth factor-binding protein 7	Igfbp7			10	10	1	51.8	51.8	5	29.1	0	233.15	13604000000	220	0.055274	0.965291	0.0250867	0.160193	28.483	28.3593	28.65	28.2305	28.5014	28.6851
0.984838	0.880425		0.0553077	-0.0220413	A0A1B0GR11;Q93092	A0A1B0GR11;Q93092	Transaldolase	Taldo1			20	20	20	38	38	38	42.151	0	98.523	23593000000	699	0.0553077	0.965291	-0.0220413	-0.160286	29.0946	29.0568	28.9318	29.0647	28.8202	29.2643
1.04796	0.880369		0.0553353	0.0675882	Q9CQW9	Q9CQW9	Interferon-induced transmembrane protein 3	Ifitm3			7	7	6	48.2	48.2	42.3	14.954	0	55.695	812280000	110	0.0553353	0.965291	0.0675882	0.160361	24.7647	25.0571	24.4598	23.937	24.9482	25.1937
0.978077	0.880307		0.0553658	-0.0319799	Q8C0C7;E9PWY9;D6RIJ2	Q8C0C7;E9PWY9	Phenylalanine--tRNA ligase alpha subunit	Farsa			21	21	21	50.6	50.6	50.6	57.598	0	226.25	15501000000	515	0.0553658	0.965291	-0.0319799	-0.160445	28.4092	28.2384	28.4297	28.759	28.1258	28.2884
0.98317	0.880174		0.0554313	-0.0244865	H3BJR8;A0A0R4J282;H3BJ24;A0A0R4J1H9;H3BL33;H3BJM1;D3Z6Q4;D3Z6Q3;P58462-3;P58462-4;P58462;P58462-2;P58462-5;D3Z0J5;D3Z2T4	H3BJR8;A0A0R4J282;H3BJ24;A0A0R4J1H9;H3BL33;H3BJM1;D3Z6Q4;D3Z6Q3;P58462-3;P58462-4;P58462;P58462-2;P58462-5;D3Z0J5	Forkhead box protein P1	Foxp1			5	5	1	17	17	3.2	63.078	0	45.73	590700000	77	0.0554313	0.965291	-0.0244865	-0.160625	23.3939	23.5201	23.7472	23.5077	23.4293	23.7977
0.952714	0.880096		0.0554698	-0.0698846	D3Z1Z8;D3Z5N2;P54227	D3Z1Z8;D3Z5N2;P54227	Stathmin	Stmn1			5	5	4	50	50	41.2	11.729	0	14.665	2864300000	149	0.0554698	0.965291	-0.0698846	-0.160731	26.6331	26.7733	26.875	26.4252	26.3778	27.6881
0.966604	0.879759		0.0556363	-0.049003	Q6P9R4-2;Q6P9R4-1;Q6P9R4;Q6P9R4-3	Q6P9R4-2;Q6P9R4-1;Q6P9R4;Q6P9R4-3	Rho guanine nucleotide exchange factor 18	Arhgef18			6	6	6	7.9	7.9	7.9	111.02	0	10.753	301690000	59	0.0556363	0.965291	-0.049003	-0.161188	22.7671	22.389	22.6868	23.2039	22.2575	22.5284
1.05231	0.879235		0.0558953	0.073562	Q9D600	Q9D600	DNA replication complex GINS protein PSF2	Gins2			3	3	3	20	20	20	21.236	0	12.431	101910000	28	0.0558953	0.965291	0.073562	0.161899	21.4309	21.2848	21.6803	20.8632	21.048	22.2642
0.977143	0.878893		0.0560639	-0.0333589	Q9CQX6;Q3UX61	Q9CQX6;Q3UX61	N-alpha-acetyltransferase 11	Gm16286;Naa11			8	5	5	61.4	43.6	43.6	24.767	0	19.762	360060000	30	0.0560639	0.965291	-0.0333589	-0.162361	23.9338	23.4018	23.6647	23.9281	23.7162	23.4561
1.01864	0.878697		0.0561611	0.026645	Q7TPV4	Q7TPV4	Myb-binding protein 1A	Mybbp1a			39	39	39	31.6	31.6	31.6	152.04	0	323.31	17960000000	713	0.0561611	0.965291	0.026645	0.162628	28.8108	28.6963	28.7419	28.488	28.6514	29.0297
0.985439	0.877916		0.0565471	-0.0211614	P35505;D3Z2R9	P35505	Fumarylacetoacetase	Fah			13	13	13	43.7	43.7	43.7	46.175	0	130.53	6665300000	259	0.0565471	0.965291	-0.0211614	-0.163686	27.6289	27.4118	27.5066	27.5443	27.7288	27.3376
1.01641	0.877446		0.0567797	0.0234839	Q80X85	Q80X85	28S ribosomal protein S7, mitochondrial	Mrps7			5	5	5	26.4	26.4	26.4	28.062	0	18.371	922280000	67	0.0567797	0.965116	0.0234839	0.164323	24.7175	24.4435	24.3941	24.3685	24.4205	24.6957
0.991902	0.877315		0.0568447	-0.0117308	Q922F4	Q922F4	Tubulin beta-6 chain	Tubb6			34	22	17	85.9	57.7	50.6	50.09	0	323.31	90337000000	1210	0.0568447	0.965116	-0.0117308	-0.164501	31.2551	31.3122	31.0923	31.1957	31.2141	31.2852
1.01247	0.876857		0.0570712	0.0178782	Q9DCN2;Q9DCN2-2;F2Z456	Q9DCN2;Q9DCN2-2;F2Z456	NADH-cytochrome b5 reductase 3;NADH-cytochrome b5 reductase 3 membrane-bound form;NADH-cytochrome b5 reductase 3 soluble form;NADH-cytochrome b5 reductase	Cyb5r3			18	18	18	63.8	63.8	63.8	34.127	0	323.31	33025000000	664	0.0570712	0.965012	0.0178782	0.165122	29.4277	29.6057	29.6358	29.476	29.7098	29.4298
1.02142	0.876759		0.0571196	0.0305754	A0A3B2WBH9;A0A3B2WCN9;Q9Z0U1;Q921G9;Q9QXY1	A0A3B2WBH9;A0A3B2WCN9;Q9Z0U1	Tight junction protein ZO-2	Tjp2			13	13	13	16	16	16	131.1	0	19.876	402450000	74	0.0571196	0.965012	0.0305754	0.165254	22.8148	22.7503	22.9815	23.0832	22.4966	22.875
1.02661	0.876624		0.0571867	0.0378939	Q8BVG4;Q8BVG4-2	Q8BVG4;Q8BVG4-2	Dipeptidyl peptidase 9	Dpp9			7	7	7	10.2	10.2	10.2	98	0	13.349	440300000	56	0.0571867	0.965012	0.0378939	0.165438	23.3531	22.8198	23.3928	23.4215	23.0134	23.0172
0.973944	0.87636		0.0573174	-0.0380898	Q80XS6;G5E8A7;A0A140LIW4	Q80XS6;G5E8A7	Protein Smaug homolog 2	Samd4b			8	7	7	17.6	15.3	15.3	75.023	0	18.142	246490000	44	0.0573174	0.965012	-0.0380898	-0.165796	23.0984	22.5923	22.8709	23.1847	22.9183	22.5729
0.985177	0.876119		0.0574368	-0.0215454	Q71FD7;A2ADE5;A2ADE6;A2ADE7;A2ADF3;A2ADF2;A2ADF1;A2ADE8;A2ADE9	Q71FD7	Filamin-binding LIM protein 1	Fblim1			11	11	11	40.8	40.8	40.8	41.026	0	75.229	3915000000	197	0.0574368	0.965012	-0.0215454	-0.166123	26.6323	26.8188	26.8987	26.7152	26.6893	27.0101
0.975619	0.875362		0.0578125	-0.0356108	P53996	P53996	Cellular nucleic acid-binding protein	Cnbp			9	2	2	50	11.8	11.8	19.592	0	34.742	480690000	69	0.0578125	0.964724	-0.0356108	-0.16715	23.5114	23.7216	23.5005	23.908	23.2305	23.7018
1.03037	0.875292		0.0578469	0.0431665	Q9D8B3	Q9D8B3	Charged multivesicular body protein 4b	Chmp4b			12	12	12	50	50	50	24.936	0	261.08	6124900000	416	0.0578469	0.964724	0.0431665	0.167244	27.5542	27.7054	27.4509	27.0335	27.7456	27.8019
1.03239	0.875029		0.0579777	0.0459894	D3YZ20;Q6PI63;O08740;D3YZ19	D3YZ20;Q6PI63;O08740;D3YZ19	DNA-directed RNA polymerase II subunit RPB11	Polr2j			4	4	4	35.1	35.1	35.1	12.584	0	6.8881	580760000	40	0.0579777	0.964724	0.0459894	0.167602	23.453	23.4016	23.3831	22.8341	23.5236	23.742
1.00686	0.874689		0.0581462	0.00986354	P17710-3;G3UVV4;P17710-4;P17710;P17710-2;D3YYR4;D3Z365;B4YB29;D3Z105	P17710-3;G3UVV4;P17710-4;P17710;P17710-2	Hexokinase-1;Hexokinase	Hk1			62	62	55	58.5	58.5	52.6	102.3	0	323.31	44323000000	1431	0.0581462	0.964724	0.00986354	0.168063	29.1676	29.2195	29.1555	29.2631	29.178	29.0719
0.986024	0.874109		0.0584346	-0.0203056	Q60931;J3QMG3	Q60931;J3QMG3	Voltage-dependent anion-selective channel protein 3	Vdac3			11	11	11	47.3	47.3	47.3	30.752	0	323.31	19813000000	540	0.0584346	0.964431	-0.0203056	-0.168851	28.7843	28.8097	29.0841	28.7685	28.9759	28.9947
1.01224	0.873811		0.0585823	0.0175546	Q9D853	Q9D853	Protein-lysine N-methyltransferase Mettl10	Mettl10			6	6	6	29.5	29.5	29.5	26.864	0	14.986	274860000	52	0.0585823	0.964376	0.0175546	0.169254	22.8155	22.6379	22.5985	22.53	22.6642	22.805
0.986913	0.873775		0.0586005	-0.0190055	P70698	P70698	CTP synthase 1	Ctps1			30	30	28	52.3	52.3	47.9	66.682	0	116.46	18807000000	524	0.0586005	0.964376	-0.0190055	-0.169304	28.8877	29.0562	29.0937	29.0175	28.8785	29.1986
0.984075	0.87321		0.0588813	-0.0231597	F8WHT3;F6Q3E1;F6V431	F8WHT3		Prrc2b			13	13	1	9.1	9.1	0.8	243.12	0	60.806	1130600000	118	0.0588813	0.964257	-0.0231597	-0.17007	24.55	24.5268	24.8242	24.6889	24.4749	24.8067
1.01408	0.873056		0.0589581	0.0201651	Q9D6U8;A0A338P6X2	Q9D6U8	Protein FAM162A	Fam162a			7	7	7	38.7	38.7	38.7	17.725	0	42.257	6795800000	385	0.0589581	0.964257	0.0201651	0.17028	26.9813	26.7971	26.6003	26.7549	26.856	26.7073
0.982164	0.872907		0.0590323	-0.0259635	Q9JKC8;H7BWY2;A0A286YDZ6;D3YXV9;D3YWU3;D6RI63	Q9JKC8;H7BWY2;A0A286YDZ6	AP-3 complex subunit mu-1	Ap3m1			11	11	8	41.4	41.4	34.2	46.936	0	150.31	5189700000	218	0.0590323	0.964257	-0.0259635	-0.170482	26.7945	26.7695	26.6209	26.9933	26.7685	26.5009
0.987594	0.872874		0.0590484	-0.0180098	Q8VD65;A0A087WQR4;A0A087WP62;A0A0R4J2C7	Q8VD65	Phosphoinositide 3-kinase regulatory subunit 4	Pik3r4			14	14	14	11.9	11.9	11.9	152.6	0	54.568	927020000	141	0.0590484	0.964257	-0.0180098	-0.170527	24.0851	23.9479	24.103	24.1713	23.877	24.1416
1.03087	0.872596		0.0591869	0.0438557	Q8K2D3;D6RCX6;D3YYS4	Q8K2D3	Enhancer of mRNA-decapping protein 3	Edc3			7	7	7	21.5	21.5	21.5	55.957	0	23.093	1305300000	79	0.0591869	0.964257	0.0438557	0.170904	24.2303	24.2743	24.5884	23.8699	24.4613	24.6302
1.03191	0.872533		0.0592182	0.0453205	O70622-2;O70622	O70622-2;O70622	Reticulon-2	Rtn2			2	2	2	12.3	12.3	12.3	22.239	0.00037943	3.6294	106750000	19	0.0592182	0.964257	0.0453205	0.17099	21.375	21.5519	21.7984	21.0873	21.6143	21.8878
1.00863	0.872028		0.0594695	0.0123952	P51410;A0A0G2JES3;A0A140T8T4;D3Z629;D3YZT0;A0A0G2JFQ3;S4R1R7	P51410;A0A0G2JES3;A0A140T8T4;D3Z629	60S ribosomal protein L9	Rpl9			18	18	18	76	76	76	21.881	0	323.31	54065000000	740	0.0594695	0.964257	0.0123952	0.171675	30.5474	30.4235	30.5776	30.5641	30.3946	30.5526
1.0163	0.871885		0.0595409	0.0233313	Q61576;A2A4H9;F6W360	Q61576;A2A4H9	Peptidyl-prolyl cis-trans isomerase FKBP10	Fkbp10			22	22	22	43	43	43	64.697	0	323.31	66754000000	1215	0.0595409	0.964257	0.0233313	0.17187	30.6055	30.693	30.6566	30.8128	30.703	30.3693
1.09944	0.871737		0.0596147	0.136775	A0A087WRA4;D0QMC3;A0A087WQG9;A0A087WSH9	A0A087WRA4;D0QMC3	Myeloid cell nuclear differentiation antigen-like protein	Mndal			13	7	5	33.6	16.5	13.2	54.817	0	16.825	360960000	35	0.0596147	0.964257	0.136775	0.172071	22.0057	23.5996	23.7263	21.8363	23.6177	23.4672
1.02544	0.870749		0.060107	0.0362441	Q60973;A2AFI9;A2AFJ1;F6ZLC6;F6U539	Q60973;A2AFI9;A2AFJ1;F6ZLC6	Histone-binding protein RBBP7	Rbbp7			17	17	11	47.1	47.1	38.4	47.789	0	311.48	16122000000	436	0.060107	0.963991	0.0362441	0.173412	28.203	28.2291	28.2161	28.0503	27.9007	28.5886
0.967842	0.870278		0.0603418	-0.0471567	A0A140T8R7;Q8CFE3;A0A0A6YWY4;A0A0A6YWP7;A0A0A6YXM5;Q6PGA0-2;Q6PGA0;A0A0A6YXI3;A0A0R4J1I0;Q8C796	A0A140T8R7;Q8CFE3	REST corepressor 1	Rcor1			11	11	11	34	34	34	43.886	0	48.783	1086300000	100	0.0603418	0.963743	-0.0471567	-0.174052	24.6263	24.2785	24.4215	24.3713	24.1249	24.9716
1.01089	0.870144		0.060409	0.0156231	P47856-2;P47856;D3YYD9;D3YYE0	P47856-2;P47856	Glutamine--fructose-6-phosphate aminotransferase [isomerizing] 1	Gfpt1			32	32	26	54.6	54.6	44.9	76.722	0	323.31	12511000000	698	0.060409	0.963743	0.0156231	0.174235	28.0676	28.0922	27.9914	27.8733	28.0731	28.158
0.980805	0.868616		0.0611721	-0.0279624	Q04690-2;Q04690;A0A1W2P863;Q04690-4;Q04690-3;Q5SYH9	Q04690-2;Q04690	Neurofibromin	Nf1			11	11	11	5.1	5.1	5.1	317.22	0	22.698	648590000	85	0.0611721	0.962447	-0.0279624	-0.176311	23.242	23.4978	23.4685	23.7002	23.3336	23.2584
0.977251	0.868371		0.0612949	-0.0331987	Q9R0Q6;A0A0G2JF52;D3YVI5	Q9R0Q6;A0A0G2JF52	Actin-related protein 2/3 complex subunit 1A	Arpc1a			8	6	6	28.4	21.1	21.1	41.626	0	19.351	1354400000	112	0.0612949	0.962447	-0.0331987	-0.176645	24.4203	24.5056	24.5692	24.8099	24.1868	24.5981
0.978517	0.868203		0.0613788	-0.0313314	Q03958;A0A3Q4EBT3;G3UYF9	Q03958;A0A3Q4EBT3;G3UYF9	Prefoldin subunit 6	Pfdn6			7	7	7	42.5	42.5	42.5	14.454	0	67.785	5504800000	187	0.0613788	0.962447	-0.0313314	-0.176873	27.2571	26.9606	26.7326	26.8476	27.0351	27.1616
0.98487	0.867902		0.0615293	-0.0219943	Q3TGM7;Q69ZS7-2;Q69ZS7;A0A1W2P833;A0A1W2P6V8;J3KMK0;L7N209;Q69ZS7-3	Q3TGM7;Q69ZS7-2;Q69ZS7	HBS1-like protein	Hbs1l			14	14	14	32.5	32.5	32.5	74.827	0	168.85	1495900000	139	0.0615293	0.962447	-0.0219943	-0.177282	24.8001	24.7086	24.8242	24.9653	24.5689	24.8646
0.985774	0.867769		0.0615961	-0.0206712	Q640M1;Q640M1-2	Q640M1	U3 small nucleolar RNA-associated protein 14 homolog A	Utp14a			14	14	13	25	25	23.9	87.264	0	47.496	584640000	66	0.0615961	0.962447	-0.0206712	-0.177463	24.1919	23.9611	23.9643	24.1248	23.8858	24.1688
1.04114	0.867343		0.0618092	0.0581576	P62313	P62313	U6 snRNA-associated Sm-like protein LSm6	Lsm6			6	6	6	55	55	55	9.1275	0	15.555	535520000	72	0.0618092	0.962401	0.0581576	0.178042	23.9672	24.1049	23.9371	23.3911	23.9353	24.5083
0.950839	0.866664		0.0621493	-0.0727266	D3Z282;D3YZS5;P97473;D6RCY4;D6RE49;A0A2R8VHA7;Q3UNH9	D3Z282;D3YZS5;P97473;D6RCY4;D6RE49;A0A2R8VHA7	RISC-loading complex subunit TARBP2	Tarbp2			3	3	3	13.3	13.3	13.3	24.195	0	16.661	217320000	10	0.0621493	0.961921	-0.0727266	-0.178966	22.2119	22.3792	22.7283	22.9967	21.7703	22.7707
1.01965	0.866438		0.0622626	0.0280781	E9Q640;Q6NZN0-5;Q6NZN0-3;Q6NZN0-4;Q6NZN0-2;Q6NZN0	E9Q640;Q6NZN0-5;Q6NZN0-3;Q6NZN0-4;Q6NZN0-2;Q6NZN0	RNA-binding protein 26	Rbm26			16	16	0	18.9	18.9	0	112.66	0	110.71	2566100000	230	0.0622626	0.961921	0.0280781	0.179273	25.6779	25.7751	25.5929	25.4007	25.6492	25.9117
1.02869	0.86551		0.0627278	0.0408014	Q9DCA5;E9Q2V8;F6QAG4	Q9DCA5	Ribosome biogenesis protein BRX1 homolog	Brix1			9	9	9	31.4	31.4	31.4	41.241	0	67.771	1976900000	124	0.0627278	0.961186	0.0408014	0.180535	25.2536	25.7006	25.3758	25.3338	25.1266	25.7472
0.977841	0.86504		0.062964	-0.0323289	F8VQ28;A0A1D5RMM8;Q8VI36-2;Q8VI36;A0A0J9YV30	F8VQ28;A0A1D5RMM8;Q8VI36-2;Q8VI36;A0A0J9YV30	Paxillin	Pxn			13	13	13	26.4	26.4	26.4	64.506	0	141.53	1381800000	182	0.062964	0.960937	-0.0323289	-0.181176	24.5807	24.437	24.6294	24.8502	24.27	24.6239
0.972734	0.864925		0.0630218	-0.039882	Q99JF5;A0A1D5RLX3	Q99JF5;A0A1D5RLX3	Diphosphomevalonate decarboxylase	Mvd			2	2	2	9	9	9	44.072	0	13.484	1068700000	53	0.0630218	0.960937	-0.039882	-0.181332	24.5318	24.9396	25.1687	24.9465	24.7052	25.1079
1.01441	0.863924		0.0635246	0.0206413	P62301;Q921R2;A0A0U1RQ71	P62301;Q921R2	40S ribosomal protein S13	Rps13			14	14	14	55.6	55.6	55.6	17.222	0	80.984	54789000000	504	0.0635246	0.960243	0.0206413	0.182695	30.6105	30.811	30.605	30.4742	30.7386	30.7517
1.05138	0.863854		0.0635594	0.0722809	P97311;Q3ULG5	P97311;Q3ULG5	DNA replication licensing factor MCM6;DNA helicase	Mcm6			13	13	13	22.5	22.5	22.5	92.866	0	32.311	743100000	70	0.0635594	0.960243	0.0722809	0.182789	24.2826	24.0972	24.3256	23.6498	23.9125	24.9263
1.01446	0.863786		0.0635941	0.0207125	Q8C079;Q8C079-3;Q8C079-4;Q8C079-2;Q8C9H6-3;Q8C9H6;E9QN41;Q8C9H6-4	Q8C079;Q8C079-3;Q8C079-4;Q8C079-2	Striatin-interacting protein 1	Strip1			14	14	14	23.4	23.4	23.4	95.584	0	38.77	1108700000	139	0.0635941	0.960243	0.0207125	0.182882	24.6923	24.6665	24.8201	24.886	24.7008	24.5299
0.982129	0.86369		0.0636423	-0.0260156	Q8BQM4;E9PWH6	Q8BQM4;E9PWH6	HEAT repeat-containing protein 3	Heatr3			8	8	8	16.2	16.2	16.2	74.305	0	44.161	315510000	54	0.0636423	0.960243	-0.0260156	-0.183013	23.1998	22.9633	23.2519	23.2418	22.9454	23.3058
0.974373	0.863329		0.0638236	-0.037454	Q9Z2D0;A0A286YE22	Q9Z2D0	Myotubularin-related protein 9	Mtmr9			4	4	4	8.1	8.1	8.1	62.907	0	9.702	329250000	34	0.0638236	0.960243	-0.037454	-0.183504	23.0688	22.5888	22.9456	22.758	23.1946	22.763
0.967491	0.863166		0.0639057	-0.0476805	Q9R0Y5;Q9R0Y5-2;A0A0A6YXW8;Z4YN97	Q9R0Y5;Q9R0Y5-2;A0A0A6YXW8;Z4YN97	Adenylate kinase isoenzyme 1	Ak1			15	15	15	82.5	82.5	82.5	21.539	0	323.31	55112000000	641	0.0639057	0.960243	-0.0476805	-0.183726	30.3054	30.4959	30.4776	30.9529	30.3723	30.0967
1.00824	0.863148		0.0639149	0.0118402	Z4YJT3;Q6ZQ58;Q6ZQ58-2	Z4YJT3;Q6ZQ58	La-related protein 1	Larp1			26	26	26	34.5	34.5	34.5	121.15	0	182.13	4965600000	432	0.0639149	0.960243	0.0118402	0.183751	26.9012	26.9022	26.9041	26.8298	26.8227	27.0195
0.984507	0.86199		0.0644979	-0.0225271	P58281;P58281-2;H7BX01;E0CXD1;F6U775	P58281;P58281-2;H7BX01;E0CXD1	Dynamin-like 120 kDa protein, mitochondrial;Dynamin-like 120 kDa protein, form S1	Opa1			26	26	26	31.4	31.4	31.4	111.34	0	84.341	3046400000	260	0.0644979	0.960004	-0.0225271	-0.185328	26.1444	25.9599	26.2873	26.2532	26.2023	26.0037
1.01481	0.861884		0.064551	0.0212097	Q8VHX6;Q8VHX6-2	Q8VHX6;Q8VHX6-2	Filamin-C	Flnc			179	161	161	71.1	66.7	66.7	291.12	0	323.31	186910000000	5536	0.064551	0.960004	0.0212097	0.185471	32.3678	32.4119	32.3635	32.5465	32.3777	32.1552
0.983738	0.859882		0.0655612	-0.0236537	E9PXY1;A2A432;A2A432-2;J3QJX0	E9PXY1;A2A432;A2A432-2;J3QJX0	Cullin-4B	Cul4b			20	20	15	27.2	27.2	20.9	102.41	0	175.33	2998400000	215	0.0655612	0.958203	-0.0236537	-0.1882	25.8317	25.9121	25.8295	25.9912	25.6364	26.0166
1.01071	0.85976		0.0656228	0.0153694	Q9QZB7;A0A1Y7VM21;A0A1Y7VL71	Q9QZB7	Actin-related protein 10	Actr10			11	11	11	42.9	42.9	42.9	46.207	0	108.52	2462400000	236	0.0656228	0.958203	0.0153694	0.188366	26.0162	26.0562	25.9905	26.1641	25.92	25.9327
0.965446	0.859164		0.0659238	-0.0507323	A0A0G2JE26;Q6DFX2	A0A0G2JE26;Q6DFX2	Anthrax toxin receptor 2	Antxr2			6	6	6	15.1	15.1	15.1	56.928	0	8.6705	144340000	23	0.0659238	0.95795	-0.0507323	-0.189178	21.7721	21.368	21.246	21.0811	21.7157	21.7415
0.990467	0.858849		0.0660834	-0.0138187	E9QB02;Q68FL6;F6W0G8	E9QB02;Q68FL6	Methionine--tRNA ligase, cytoplasmic	Mars			27	27	27	35.8	35.8	35.8	102.37	0	310.02	12853000000	524	0.0660834	0.957871	-0.0138187	-0.189609	28.1857	27.9827	28.2096	28.1308	28.1261	28.1625
0.98177	0.857772		0.0666282	-0.0265433	P61164;A0A494BB86;A0A494BAH0	P61164;A0A494BB86	Alpha-centractin	Actr1a			17	17	8	53.7	53.7	31.6	42.613	0	158.67	12262000000	494	0.0666282	0.956943	-0.0265433	-0.191077	28.6075	28.4152	28.6972	28.7719	28.636	28.3916
1.01465	0.857544		0.0667434	0.020984	Q9QXS6-3;Q9QXS6	Q9QXS6-3;Q9QXS6	Drebrin	Dbn1			18	18	1	47.6	47.6	4.1	72.416	0	323.31	22007000000	577	0.0667434	0.956943	0.020984	0.191387	28.9071	29.1787	29.2092	29.1774	28.9974	29.0572
0.980941	0.85726		0.0668872	-0.0277621	Q8CIB5;A6X941	Q8CIB5	Fermitin family homolog 2	Fermt2			32	32	22	50.6	50.6	38.5	77.8	0	323.31	40469000000	1057	0.0668872	0.956919	-0.0277621	-0.191775	29.7325	29.728	29.7194	29.965	29.4771	29.821
1.01682	0.857087		0.0669753	0.0240669	D3YYK8;E9Q6X0;Q8R001-2;Q8R001;Q3TG90	D3YYK8;E9Q6X0;Q8R001-2;Q8R001;Q3TG90	Microtubule-associated protein RP/EB family member 2	Mapre2			10	8	8	46.2	39.2	39.2	29.425	0	141.3	3705000000	174	0.0669753	0.956919	0.0240669	0.192012	26.4137	26.228	26.6262	26.3799	26.3232	26.4927
0.983554	0.857031		0.0670034	-0.0239232	Q9EQH3	Q9EQH3	Vacuolar protein sorting-associated protein 35	Vps35			21	21	21	30.3	30.3	30.3	91.712	0	299.8	16637000000	489	0.0670034	0.956919	-0.0239232	-0.192088	28.3441	28.4003	28.5395	28.6703	28.3171	28.3683
1.01988	0.856581		0.0672316	0.0283979	O08915;D3YW40	O08915	AH receptor-interacting protein	Aip			12	12	12	50.6	50.6	50.6	37.605	0	105.23	3356500000	163	0.0672316	0.956919	0.0283979	0.192702	26.0034	26.3371	26.3397	26.3796	26.0519	26.1634
0.973518	0.855446		0.0678074	-0.0387204	Q9D3F3;Q99N96	Q9D3F3;Q99N96	39S ribosomal protein L1, mitochondrial	Mrpl1			6	6	6	31.9	31.9	31.9	31.012	0	20.441	616870000	54	0.0678074	0.955986	-0.0387204	-0.194251	23.8431	23.329	23.7871	23.7317	23.4757	23.8679
0.979016	0.855436		0.0678124	-0.0305958	D3Z568;Q9CQH3;F6Y6V5;D3YX99;D3Z6W9	D3Z568;Q9CQH3	NADH dehydrogenase [ubiquinone] 1 beta subcomplex subunit 5, mitochondrial	Ndufb5			5	5	5	35.3	35.3	35.3	14.038	0	10.565	1370800000	38	0.0678124	0.955986	-0.0305958	-0.194264	25.1837	24.957	25.3306	24.9597	25.302	25.3014
0.956885	0.855325		0.0678687	-0.0635821	H3BIZ7;Q8BIE6;Q8BIE6-2;Q3TB04;H3BL79;H3BJN6;H3BKK8;F7CDA2;H3BK97	H3BIZ7;Q8BIE6;Q8BIE6-2;Q3TB04	FERM domain-containing protein 4A	Frmd4a			10	10	9	11.9	11.9	10.6	115.45	0	42.025	300610000	45	0.0678687	0.955986	-0.0635821	-0.194416	22.8388	22.9538	22.8378	22.516	22.7268	23.5784
0.98228	0.855185		0.0679399	-0.0257931	P34152;P34152-4;P34152-2;P34152-6;P34152-5;P34152-9;P34152-7;A0A2I3BRG7;P34152-8;A0A2I3BQ85	P34152;P34152-4;P34152-2;P34152-6;P34152-5	Focal adhesion kinase 1	Ptk2			24	24	24	31.7	31.7	31.7	119.24	0	158.34	6742200000	389	0.0679399	0.955986	-0.0257931	-0.194607	26.8826	26.7776	26.7898	27.065	26.8419	26.6204
1.00871	0.854536		0.0682694	0.0125109	P80313;A0A0N4SV00;A0A0N4SV22;A0A0N4SUI8	P80313;A0A0N4SV00	T-complex protein 1 subunit eta	Cct7			32	32	32	64.2	64.2	64.2	59.652	0	323.31	53880000000	1390	0.0682694	0.955986	0.0125109	0.195492	30.3685	30.1932	30.276	30.2129	30.2443	30.3429
0.985282	0.854516		0.06828	-0.0213909	P54923	P54923	[Protein ADP-ribosylarginine] hydrolase	Adprh			11	11	11	38.7	38.7	38.7	40.068	0	128.59	5967300000	264	0.06828	0.955986	-0.0213909	-0.195521	26.8931	26.9639	27.1441	27.1815	26.946	26.9378
0.984446	0.854457		0.06831	-0.0226161	Q91XV3	Q91XV3	Brain acid soluble protein 1	Basp1			12	12	12	78.8	78.8	78.8	22.086	0	323.31	9715900000	491	0.06831	0.955986	-0.0226161	-0.195601	28.0654	28.3309	28.1377	28.3684	28.1285	28.1048
0.97732	0.854122		0.0684799	-0.0330976	Q64511;F6XX57;F6U5K2	Q64511	DNA topoisomerase 2-beta	Top2b			53	53	42	39.6	39.6	33.2	181.91	0	323.31	12784000000	832	0.0684799	0.955986	-0.0330976	-0.196058	28.0605	28.0965	28.1881	28.1281	27.8738	28.4425
0.97315	0.854086		0.0684984	-0.039266	P97450;E9QAD6	P97450	ATP synthase-coupling factor 6, mitochondrial	Atp5j			9	9	9	55.6	55.6	55.6	12.496	0	61.667	12188000000	254	0.0684984	0.955986	-0.039266	-0.196108	28.2589	27.9924	28.025	27.8131	28.1382	28.4427
1.01183	0.853943		0.0685711	0.0169652	Q9DCW4;A0A0U1RNP5;A0A0N4SVE0;A0A0U1RNR3;A0A0U1RNK9;A0A0N4SWE9;A0A0U1RQB4	Q9DCW4;A0A0U1RNP5;A0A0N4SVE0;A0A0U1RNR3;A0A0U1RNK9	Electron transfer flavoprotein subunit beta	Etfb			20	20	20	76.5	76.5	76.5	27.623	0	184.53	11496000000	391	0.0685711	0.955986	0.0169652	0.196303	28.5344	28.3931	28.4825	28.3099	28.5686	28.4806
1.07179	0.853894		0.068596	0.100016	Q3USB7;Q8K394	Q3USB7	Inactive phospholipase C-like protein 1	Plcl1			16	16	16	21.4	21.4	21.4	122.67	0	31.244	631990000	81	0.068596	0.955986	0.100016	0.19637	23.3045	23.4229	23.5032	22.3688	24.1027	23.4591
0.985798	0.852224		0.069446	-0.0206356	Q9D7S9	Q9D7S9	Charged multivesicular body protein 5	Chmp5			7	7	7	35.2	35.2	35.2	24.575	0	62.073	3745600000	147	0.069446	0.955391	-0.0206356	-0.198651	26.5306	26.4225	26.6521	26.6292	26.396	26.642
0.976589	0.852146		0.0694862	-0.0341765	Q9CXF4	Q9CXF4	TBC1 domain family member 15	Tbc1d15			19	19	19	35.8	35.8	35.8	76.526	0	240.29	4038300000	310	0.0694862	0.955391	-0.0341765	-0.198758	26.5509	26.3966	26.3996	26.2869	26.3533	26.8094
1.01584	0.851993		0.0695639	0.0226676	Q8QZY1;A0A2R8VH97	Q8QZY1	Eukaryotic translation initiation factor 3 subunit L	Eif3l			26	26	26	47.2	47.2	47.2	66.612	0	323.31	16608000000	612	0.0695639	0.955391	0.0226676	0.198967	28.3853	28.5234	28.4645	28.4864	28.2301	28.5887
1.033	0.851775		0.0696752	0.0468362	O35704	O35704	Serine palmitoyltransferase 1	Sptlc1			8	8	8	20.1	20.1	20.1	52.534	0	36.259	1885300000	96	0.0696752	0.955391	0.0468362	0.199265	25.0746	25.5312	25.4968	24.954	25.4889	25.5192
0.985209	0.851633		0.0697477	-0.0214984	P37889-2;P37889	P37889-2;P37889	Fibulin-2	Fbln2			25	25	25	32.5	32.5	32.5	126.5	0	142.76	3039300000	325	0.0697477	0.955391	-0.0214984	-0.199459	26.0383	26.3103	26.1076	26.0339	26.2589	26.2279
1.02352	0.85138		0.0698765	0.0335395	O54833;A0A1D5RLE4;A0A1D5RM74;A0A1D5RM55	O54833;A0A1D5RLE4;A0A1D5RM74	Casein kinase II subunit alpha	Csnk2a2			12	12	12	45.7	45.7	45.7	41.215	0	108.56	3946400000	159	0.0698765	0.955391	0.0335395	0.199804	26.4309	26.2491	26.0746	26.2886	26.4041	25.9612
0.974841	0.850476		0.0703378	-0.0367616	A2ADY9;Q9DAF3	A2ADY9	Protein DDI1 homolog 2	Ddi2			9	9	9	30.1	30.1	30.1	44.59	0	19.429	738410000	73	0.0703378	0.955075	-0.0367616	-0.20104	23.9717	23.7406	23.9685	23.7446	24.2617	23.7848
0.977197	0.850044		0.0705587	-0.0332781	P52293;A2A600;A2A601;A6PW68;F2Z431;A2A602	P52293;A2A600;A2A601	Importin subunit alpha-1	Kpna2			16	16	16	41	41	41	57.927	0	89.623	4811600000	213	0.0705587	0.954864	-0.0332781	-0.201631	26.8566	26.7735	26.8815	26.8416	26.6058	27.164
0.974666	0.849976		0.0705935	-0.0370204	P58022;P58022-2	P58022;P58022-2	Lysyl oxidase homolog 2	Loxl2			12	12	12	19.3	19.3	19.3	87.002	0	144.62	1723100000	191	0.0705935	0.954864	-0.0370204	-0.201724	25.1015	25.52	25.2975	25.0981	25.576	25.356
1.05014	0.849749		0.0707092	0.0705846	Q91Z50;P39749	Q91Z50;P39749	Flap endonuclease 1	Fen1			8	8	8	33.4	33.4	33.4	42.623	0	138.73	2031900000	166	0.0707092	0.954864	0.0705846	0.202034	25.5848	25.3665	25.5505	25.0606	25.1146	26.1148
1.00694	0.849424		0.0708755	0.00997734	O55106;F8WH41;F6Z700	O55106;F8WH41	Striatin	Strn			12	11	11	24	23.1	23.1	85.965	0	151.86	3072000000	212	0.0708755	0.954864	0.00997734	0.202479	25.8389	25.9154	25.8715	25.923	25.894	25.7788
0.975506	0.849283		0.0709477	-0.035778	Q99JP4	Q99JP4	Anaphase-promoting complex subunit CDC26	Cdc26			4	4	4	52.9	52.9	52.9	9.7608	0	17.007	918910000	55	0.0709477	0.954864	-0.035778	-0.202672	24.5436	24.0949	24.6479	24.5355	24.3709	24.4873
0.963576	0.849193		0.0709938	-0.0535291	Q3UH60;Q3UH60-2	Q3UH60;Q3UH60-2	Disco-interacting protein 2 homolog B	Dip2b			7	6	3	6.6	6	3.4	171.12	0	18.116	176270000	32	0.0709938	0.954864	-0.0535291	-0.202796	21.6242	21.7711	21.1147	21.5721	21.8495	21.2489
0.963418	0.849048		0.0710675	-0.0537669	S4R2T5;A0A0A0MQN4;Q9D906;S4R2D5;S4R2P7;S4R1T0;S4R1N8;S4R1K1;S4R1U3;S4R1W9	S4R2T5;A0A0A0MQN4;Q9D906;S4R2D5;S4R2P7;S4R1T0	Ubiquitin-like modifier-activating enzyme ATG7	Atg7			9	9	9	19.4	19.4	19.4	74.552	0	82.252	1232000000	93	0.0710675	0.954864	-0.0537669	-0.202993	24.2985	24.4833	24.3994	24.8898	24.4612	23.9914
0.951344	0.848961		0.0711121	-0.0719611	Q9D379;E9PWK1;F6YTS6;D3Z4M3	Q9D379;E9PWK1	Epoxide hydrolase 1	Ephx1			26	26	26	60.4	60.4	60.4	52.576	0	290.81	25214000000	669	0.0711121	0.954864	-0.0719611	-0.203112	28.9477	29.1679	29.3538	29.7134	29.3846	28.5874
0.984681	0.848827		0.071181	-0.0222715	Q60605;A0A1W2P7Q9;A0A1W2P6F6	Q60605;A0A1W2P7Q9;A0A1W2P6F6	Myosin light polypeptide 6	Myl6			13	13	2	89.4	89.4	21.2	16.93	0	323.31	404230000000	2369	0.071181	0.954864	-0.0222715	-0.203296	33.3044	33.3032	33.1736	33.4622	33.2716	33.1143
1.03259	0.848794		0.0711975	0.0462697	Q4KML4;A0A1W2P7X0;E9QMV2	Q4KML4;A0A1W2P7X0;E9QMV2	Costars family protein ABRACL	Abracl			5	5	5	51.9	51.9	51.9	9.0303	0	161.04	39227000000	253	0.0711975	0.954864	0.0462697	0.20334	30.0921	29.7275	29.3402	29.616	29.8096	29.5954
1.01356	0.848306		0.0714475	0.0194346	P62743;A0A0U1RPS0;A0A0U1RQ06	P62743;A0A0U1RPS0	AP-2 complex subunit sigma	Ap2s1			5	5	5	28.9	28.9	28.9	17.018	0	20.239	1876200000	129	0.0714475	0.954864	0.0194346	0.204009	25.4561	25.7165	25.4116	25.5065	25.5195	25.4999
1.03102	0.847918		0.071646	0.0440737	Q8C8R3-4;Q8C8R3-2;S4R2F3;Q8C8R3;S4R2R5;Q8C8R3-5;S4R2T7;S4R1J9;Q8C8R3-3;Q8C8R3-6;S4R2D6;Q8C8R3-7;Q8C8R3-8;S4R1I1;S4R1U2;S4R1M4;A0A571BDG9	Q8C8R3-4;Q8C8R3-2;S4R2F3;Q8C8R3;S4R2R5;Q8C8R3-5;S4R2T7;S4R1J9;Q8C8R3-3	Ankyrin-2	Ank2			12	9	9	4.3	3.3	3.3	432.86	0	25.71	143730000	48	0.071646	0.954864	0.0440737	0.204539	22.174	22.1625	22.0986	21.6848	22.3972	22.2209
0.979946	0.847774		0.0717198	-0.0292263	O54941	O54941	SWI/SNF-related matrix-associated actin-dependent regulator of chromatin subfamily E member 1	Smarce1			13	13	13	43.3	43.3	43.3	46.638	0	142.04	2044700000	232	0.0717198	0.954864	-0.0292263	-0.204736	25.3686	25.4011	25.3943	25.1818	25.3962	25.6737
1.03087	0.847706		0.0717549	0.0438627	Q9CXW2	Q9CXW2	28S ribosomal protein S22, mitochondrial	Mrps22			5	5	5	15.3	15.3	15.3	41.192	0	9.8558	235380000	40	0.0717549	0.954864	0.0438627	0.20483	22.6694	22.7115	22.7428	22.3964	22.5106	23.0851
0.983375	0.847521		0.0718496	-0.0241858	B7ZBY7;E9PY39;Q9CZY3;B7ZBY6;Q9CZY3-2	B7ZBY7;E9PY39;Q9CZY3;B7ZBY6;Q9CZY3-2	Ubiquitin-conjugating enzyme E2 variant 1	Ube2v1;Gm20431			18	18	10	75.1	75.1	48	19.339	0	163.34	11628000000	441	0.0718496	0.954864	-0.0241858	-0.205083	28.2202	28.0668	28.1847	27.9995	28.1701	28.3746
1.13722	0.847513		0.0718538	0.185517	E9PVX6;E9PVX6-2;A0A1B0GQV9	E9PVX6;E9PVX6-2		Mki67			21	21	21	10.8	10.8	10.8	350.86	0	87.377	369150000	63	0.0718538	0.954864	0.185517	0.205094	22.2818	22.4613	23.6096	21.3365	22.3692	24.0905
0.965317	0.8472		0.0720139	-0.0509249	P31324;H3BK84	P31324;H3BK84	cAMP-dependent protein kinase type II-beta regulatory subunit	Prkar2b			24	24	21	58.7	58.7	58.7	46.167	0	290.57	3767300000	393	0.0720139	0.954864	-0.0509249	-0.205522	26.4597	26.1984	26.151	26.6799	25.8965	26.3854
1.02716	0.84716		0.0720347	0.038662	Q80U78-2;Q80U78-3;Q80U78;Q3TTW5;E9Q6M7;Q80U78-4;A8WHM8	Q80U78-2;Q80U78-3;Q80U78;Q3TTW5;E9Q6M7	Pumilio homolog 1	Pum1			9	9	6	9.3	9.3	6.8	126.33	0	16.956	422030000	58	0.0720347	0.954864	0.038662	0.205577	23.6191	23.3564	23.2089	23.0923	23.3843	23.5917
1.01725	0.847002		0.0721155	0.0246741	Q7TT50;A0A1Y7VLI0;A0A1Y7VKD5;A0A1Y7VM95	Q7TT50	Serine/threonine-protein kinase MRCK beta	Cdc42bpb			41	41	39	25.4	25.4	24.2	194.75	0	140.32	4305900000	381	0.0721155	0.954864	0.0246741	0.205793	26.3444	26.3238	26.2184	26.0517	26.4308	26.3301
0.93677	0.846826		0.0722056	-0.0942338	A0A140LIT9;Q7TSJ2-3	A0A140LIT9					12	1	1	20.6	3.3	3.3	74.54	0	42.138	347020000	44	0.0722056	0.954864	-0.0942338	-0.206033	23.2517	23.0523	22.9045	23.8978	23.236	22.3573
0.950185	0.846099		0.0725786	-0.0737203	Q9CPQ3;A0A2R8VHM4;A0A2R8VHJ4	Q9CPQ3;A0A2R8VHM4	Mitochondrial import receptor subunit TOM22 homolog	Tomm22			4	4	4	40.8	40.8	40.8	15.537	0	143.68	1618900000	134	0.0725786	0.954864	-0.0737203	-0.207029	25.668	25.2906	26.3499	26.1842	25.7432	25.6024
0.984053	0.845869		0.0726971	-0.0231927	Z4YJW0;Q8C7X2-2;Q8C7X2;Q8C7X2-3;A0A1Y7VP81	Z4YJW0;Q8C7X2-2;Q8C7X2	ER membrane protein complex subunit 1	Emc1			11	11	11	15.1	15.1	15.1	111.56	0	37.681	2310300000	151	0.0726971	0.954864	-0.0231927	-0.207345	25.2683	25.4115	25.3995	25.437	25.5264	25.1856
1.00955	0.845633		0.0728182	0.0137107	Q60930;A0A286YCR8;D3YZT5;D3YUN8	Q60930;A0A286YCR8;D3YZT5	Voltage-dependent anion-selective channel protein 2	Vdac2			15	15	1	67.8	67.8	7.8	31.732	0	323.31	61879000000	858	0.0728182	0.954864	0.0137107	0.207668	30.6667	30.841	30.8115	30.8357	30.7189	30.7235
0.961762	0.843753		0.0737849	-0.0562477	Q8BHS3	Q8BHS3	Pre-mRNA-splicing factor RBM22	Rbm22			8	8	8	21.2	21.2	21.2	46.895	0	47.5	505000000	66	0.0737849	0.954105	-0.0562477	-0.210244	23.1771	23.4516	23.4507	23.0373	23.3189	23.892
1.02645	0.843103		0.0741194	0.0376676	Q64520;E9Q7K1;Q64520-2;G3UYV3	Q64520;E9Q7K1;Q64520-2	Guanylate kinase	Guk1			5	5	5	31.8	31.8	31.8	21.918	0	39.524	1332800000	82	0.0741194	0.953646	0.0376676	0.211134	24.6446	24.9376	24.9819	24.8415	25.0527	24.5569
1.03709	0.843015		0.0741649	0.052536	Q9CQV6;M0QWC2	Q9CQV6;M0QWC2	Microtubule-associated proteins 1A/1B light chain 3B	Map1lc3b			6	6	3	41.6	41.6	26.4	14.617	0	7.0924	2809000000	133	0.0741649	0.953646	0.052536	0.211255	26.2407	25.7045	26.3905	26.2023	25.7876	26.1882
0.890776	0.842823		0.0742637	-0.166865	Q8R3C7;Q8BZY3	Q8R3C7;Q8BZY3		Ddx19b			14	3	3	44.5	14.8	14.8	53.893	0	81.377	259270000	29	0.0742637	0.953646	-0.166865	-0.211518	22.4574	22.4134	20.0717	21.8387	21.8634	21.741
0.956221	0.842679		0.0743381	-0.0645835	A0A0R4J1B9;G3X9M0;Q9ER88-2;Q9ER88;G3UWZ6;G3UWJ4;G3UZC0;G3UWM7;G3UYM6;G3UWR5	A0A0R4J1B9;G3X9M0;Q9ER88-2;Q9ER88;G3UWZ6;G3UWJ4;G3UZC0;G3UWM7	28S ribosomal protein S29, mitochondrial	Dap3			7	7	7	21	21	21	42.123	0	27.335	442220000	58	0.0743381	0.953646	-0.0645835	-0.211716	23.5486	23.0595	22.7693	22.9528	23.0234	23.595
1.02486	0.842553		0.0744029	0.0354335	Q80UU9	Q80UU9	Membrane-associated progesterone receptor component 2	Pgrmc2			10	8	8	45.2	45.2	45.2	23.334	0	29.813	1484700000	100	0.0744029	0.953646	0.0354335	0.211888	25.0924	25.5637	25.3364	25.1563	25.4825	25.2473
1.02052	0.842137		0.0746175	0.0293083	P49138;A0A087WSN7;Q3UMW7;B1AVU1;Q3UMW7-2;Q3UMW7-3;Q9D2E1;Q922R0	P49138	MAP kinase-activated protein kinase 2	Mapkapk2			12	12	12	36.3	36.3	36.3	44.049	0	63.12	3408200000	200	0.0746175	0.953646	0.0293083	0.212459	26.1088	25.8144	26.0271	26.1665	25.8599	25.836
1.0337	0.841193		0.0751044	0.0478223	Q91Z49;Q91Z49-2;D3Z591;Q91Z49-3	Q91Z49;Q91Z49-2;D3Z591;Q91Z49-3	UAP56-interacting factor	Fyttd1			6	6	6	27.8	27.8	27.8	35.887	0	239.23	1235100000	107	0.0751044	0.953141	0.0478223	0.213753	24.7595	24.3261	24.7564	24.8948	24.3182	24.4856
0.913883	0.840997		0.0752057	-0.129919	Q9EP53-4;Q9EP53-3;Q9EP53-2;Q9EP53	Q9EP53-4;Q9EP53-3;Q9EP53-2;Q9EP53	Hamartin	Tsc1			5	5	5	6.4	6.4	6.4	127.38	0	19.419	166630000	31	0.0752057	0.953141	-0.129919	-0.214023	22.5074	22.2842	20.6317	22.0633	21.6655	22.0842
1.02268	0.840159		0.0756386	0.0323575	Q60817;P70670	Q60817;P70670	Nascent polypeptide-associated complex subunit alpha;Nascent polypeptide-associated complex subunit alpha, muscle-specific form	Naca			8	8	8	40.9	40.9	40.9	23.384	0	323.31	50833000000	551	0.0756386	0.952521	0.0323575	0.215172	30.7088	30.4755	30.473	30.6337	30.2637	30.6627
1.0443	0.839965		0.075739	0.062535	D3Z5I1;Q3UPF5;Q3UPF5-2;G3X9X5	D3Z5I1;Q3UPF5;Q3UPF5-2;G3X9X5	Zinc finger CCCH-type antiviral protein 1	Zc3hav1			18	18	18	22.9	22.9	22.9	112.53	0	100.77	1784300000	193	0.075739	0.952521	0.062535	0.215439	25.2462	25.3762	25.134	24.6502	25.6001	25.3186
1.02025	0.839881		0.0757825	0.0289288	E9Q394-2;E9Q394;A0A140LJJ5;A0A140LIX0;A0A140LHG3;A0A140LID7;A0A140LHQ3	E9Q394-2;E9Q394;A0A140LJJ5		Akap13			34	34	34	19.5	19.5	19.5	301.5	0	112.53	1143000000	292	0.0757825	0.952521	0.0289288	0.215554	24.8355	24.6936	24.6385	24.9346	24.561	24.5852
1.0105	0.839867		0.0757896	0.0150719	Q8R4U7;E9Q9L3;F6XG76	Q8R4U7	Leucine zipper protein 1	Luzp1			37	37	37	41.7	41.7	41.7	119.31	0	323.31	5784800000	469	0.0757896	0.952521	0.0150719	0.215573	26.9091	27.0222	27.0254	27.033	27.025	26.8535
1.01306	0.839448		0.0760063	0.0187155	Q62426	Q62426	Cystatin-B	Cstb			7	7	7	67.3	67.3	67.3	11.045	0	89.834	18725000000	478	0.0760063	0.952521	0.0187155	0.216148	29.0866	29.2702	29.3411	29.1318	29.268	29.242
1.03342	0.83886		0.0763103	0.0474218	E9QAT4-2;E9QAT4;F7BPW6	E9QAT4-2;E9QAT4		Sec16a			23	23	22	15.4	15.4	15	256.47	0	79.549	1174300000	147	0.0763103	0.952431	0.0474218	0.216954	24.5328	24.4088	24.3099	23.9521	24.5787	24.5785
1.02789	0.838768		0.0763581	0.039683	Q91YR9;REV__Q3TVC7;REV__A0A0R4J177;REV__Q3TVC7-3	Q91YR9	Prostaglandin reductase 1	Ptgr1			12	12	12	37.4	37.4	37.4	35.56	0	258.55	16794000000	554	0.0763581	0.952431	0.039683	0.217081	28.5029	28.124	27.9946	28.2825	27.9666	28.2533
1.01999	0.838113		0.0766977	0.0285517	Q8K2B0;H3BK18	Q8K2B0	Synaptonemal complex protein SC65	Leprel4			13	12	12	37.9	34.5	34.5	51.131	0	32.997	665590000	69	0.0766977	0.952135	0.0285517	0.217981	24.2028	23.7794	23.872	23.8846	23.9708	23.9131
1.02687	0.838015		0.0767483	0.0382551	O70433	O70433	Four and a half LIM domains protein 2	Fhl2			23	23	23	82.1	82.1	82.1	32.072	0	284.49	9213900000	557	0.0767483	0.952135	0.0382551	0.218115	27.8155	28.3463	28.1324	28.2266	27.9863	27.9665
1.02285	0.83768		0.0769221	0.0325991	F8WJG3;P62996	F8WJG3;P62996	Transformer-2 protein homolog beta	Tra2b			10	10	10	44.7	44.7	44.7	21.935	0	68.206	3483800000	179	0.0769221	0.952135	0.0325991	0.218576	26.5993	26.4582	26.7966	26.4487	26.4996	26.8081
1.02944	0.837379		0.077078	0.0418587	Q61508-2;Q61508;F8WI14;D3YV22;D3Z0U9;D3Z038;D3Z772;D3YV64	Q61508-2;Q61508;F8WI14	Extracellular matrix protein 1	Ecm1			5	5	5	19.8	19.8	19.8	48.356	0	18.36	447040000	47	0.077078	0.952132	0.0418587	0.218989	23.7287	23.4885	23.8027	23.9632	23.4578	23.4733
0.956876	0.836998		0.0772753	-0.0635955	E9Q5W5;A0A140LJ04;Q5SSH7;Q5SSH7-2	E9Q5W5;A0A140LJ04;Q5SSH7;Q5SSH7-2	Zinc finger ZZ-type and EF-hand domain-containing protein 1	Zzef1			17	17	17	9	9	9	328.27	0	112.24	2571300000	89	0.0772753	0.951976	-0.0635955	-0.219511	25.8843	25.5288	25.6661	25.7035	25.3169	26.2497
1.03781	0.836841		0.0773569	0.0535488	G3X9I1;G5E911;Q91VU0;E9Q6F0;E9Q8C5	G3X9I1;G5E911;Q91VU0	Protein FAM3C	Fam3c			8	8	8	43.1	43.1	43.1	21.486	0	75.829	3286500000	139	0.0773569	0.951976	0.0535488	0.219727	26.0836	26.0988	26.2423	25.6473	26.1506	26.466
0.978704	0.836763		0.0773977	-0.0310555	Q9DB27;Q9DB27-2	Q9DB27;Q9DB27-2	Malignant T-cell-amplified sequence 1	Mcts1			9	9	6	68	68	40.9	20.555	0	135.41	8477000000	245	0.0773977	0.951976	-0.0310555	-0.219835	27.5453	27.2049	27.6074	27.5164	27.3572	27.5772
0.969587	0.836491		0.0775387	-0.0445582	P63330	P63330	Serine/threonine-protein phosphatase 2A catalytic subunit alpha isoform	Ppp2ca			6	6	1	25.9	25.9	4.2	35.608	0	154.82	8334900000	86	0.0775387	0.951976	-0.0445582	-0.220209	27.4611	27.9021	27.7621	27.6562	27.5464	28.0564
1.01981	0.836225		0.077677	0.0283025	P58871;A0A571BEG9	P58871	182 kDa tankyrase-1-binding protein	Tnks1bp1			48	48	16	41.2	41.2	14	181.82	0	323.31	12423000000	807	0.077677	0.951976	0.0283025	0.220575	28.2498	28.482	28.3765	28.184	28.5514	28.2878
1.02861	0.835734		0.0779318	0.0407028	Q9CRA5;Q05BZ0;Q9CRA5-2	Q9CRA5;Q05BZ0	Golgi phosphoprotein 3	Golph3			6	6	5	26.5	26.5	22.1	33.752	0	73.255	2631800000	146	0.0779318	0.951923	0.0407028	0.221249	26.3278	26.1662	25.9734	26.2539	26.2815	25.8099
1.02962	0.835547		0.0780294	0.0421155	A1L3S7;Q8VHR5;Q8VHR5-2;A0A0U1RNM2	A1L3S7;Q8VHR5;Q8VHR5-2;A0A0U1RNM2	Transcriptional repressor p66-beta	Gatad2b			9	9	9	19.2	19.2	19.2	63.638	0	97.27	886650000	126	0.0780294	0.951923	0.0421155	0.221507	24.015	24.1848	24.4889	24.0423	24.0729	24.4471
1.03339	0.8355		0.0780534	0.0473849	Q99LI5	Q99LI5	Zinc finger protein 281	Znf281			6	6	6	10.6	10.6	10.6	96.683	0	73.621	299970000	33	0.0780534	0.951923	0.0473849	0.22157	22.3876	22.4388	22.837	22.5449	22.2132	22.7632
0.969431	0.835044		0.0782907	-0.0447903	P48771	P48771	Cytochrome c oxidase subunit 7A2, mitochondrial	Cox7a2			1	1	1	15.7	15.7	15.7	9.2908	0	35.579	5797800000	106	0.0782907	0.951923	-0.0447903	-0.222198	26.6637	26.4943	26.8719	27.0073	26.4209	26.7361
0.985482	0.834726		0.0784558	-0.0210991	Q99KV1;A0A338P778	Q99KV1	DnaJ homolog subfamily B member 11	Dnajb11			14	14	14	40.5	40.5	40.5	40.555	0	258.11	12281000000	444	0.0784558	0.951885	-0.0210991	-0.222634	28.2535	28.294	28.3925	28.3418	28.4783	28.1831
1.02021	0.834491		0.0785781	0.0288652	Q99KC8;F6TIL5;D3Z518;D3Z671	Q99KC8	von Willebrand factor A domain-containing protein 5A	Vwa5a			29	29	27	52.1	52.1	51.1	87.142	0	323.31	18676000000	826	0.0785781	0.951885	0.0288652	0.222957	28.6476	28.7048	28.6575	28.4545	28.8868	28.582
1.01961	0.834412		0.0786196	0.0280107	Q9CPU0;A0A494BAF7;A0A494BBE7;A0A494B970	Q9CPU0;A0A494BAF7;A0A494BBE7	Lactoylglutathione lyase	Glo1			14	14	14	85.9	85.9	85.9	20.809	0	315.76	52050000000	668	0.0786196	0.951885	0.0280107	0.223067	30.1016	30.0571	30.0322	30.2834	29.9176	29.906
0.930306	0.834409		0.078621	-0.104223	Q63918	Q63918	Serum deprivation-response protein	Sdpr			16	16	16	54.3	54.3	54.3	46.763	0	139.47	9862400000	358	0.078621	0.951885	-0.104223	-0.223071	28.0362	27.7965	28.47	28.9519	27.4852	28.1783
1.0418	0.834383		0.0786346	0.0590782	P62307	P62307	Small nuclear ribonucleoprotein F	Snrpf			7	7	7	48.8	48.8	48.8	9.7251	0	28.605	3110800000	107	0.0786346	0.951885	0.0590782	0.223107	25.9779	26.2299	26.4703	25.7439	26.2542	26.5029
1.00758	0.834134		0.0787644	0.0108941	A0A0R4J005;E9QP62;Q9D7B2	A0A0R4J005;E9QP62;Q9D7B2		Lims1			21	21	2	79.5	79.5	7.7	38.387	0	299.48	13465000000	625	0.0787644	0.951885	0.0108941	0.22345	28.3062	28.4179	28.2539	28.3269	28.3077	28.3106
1.02427	0.833364		0.0791651	0.0345936	Q6PHQ8;F7A8R0;E9Q2U4;E9Q6K7;F6UFC8;F6WYJ5	Q6PHQ8	N-alpha-acetyltransferase 35, NatC auxiliary subunit	Naa35			11	11	11	19.3	19.3	19.3	83.305	0	23.522	979710000	105	0.0791651	0.951885	0.0345936	0.224508	24.1516	24.1092	24.4595	24.4167	24.065	24.1348
0.959606	0.833188		0.0792568	-0.0594858	Q99KW3-4;Q99KW3;Q99KW3-2;A0A2U3TZ82;A0A2R8VI29;G5E8W1;J9JI90;Q99KW3-5	Q99KW3-4;Q99KW3;Q99KW3-2;A0A2U3TZ82	TRIO and F-actin-binding protein	Triobp			18	17	5	14	13.5	6.3	218.22	0	39.951	1728500000	128	0.0792568	0.951885	-0.0594858	-0.22475	24.4363	25.0781	24.8691	25.1407	24.9141	24.5072
0.966211	0.833177		0.0792628	-0.0495892	Q8VDD8	Q8VDD8	WAS protein family homolog 1	Wash1			8	8	8	18.7	18.7	18.7	51.658	0	55.517	2014100000	93	0.0792628	0.951885	-0.0495892	-0.224766	24.9318	24.9015	25.4134	25.0451	24.9346	25.4158
1.01597	0.833093		0.0793064	0.0228647	P07901;B7ZC50;B7ZC49;A2A6A2	P07901	Heat shock protein HSP 90-alpha	Hsp90aa1			55	43	43	70.1	58.9	58.9	84.787	0	323.31	138190000000	2480	0.0793064	0.951885	0.0228647	0.224881	31.7242	31.7364	31.6038	31.6606	31.5075	31.8276
0.989383	0.832986		0.0793621	-0.0153993	Q8VHE0	Q8VHE0	Translocation protein SEC63 homolog	Sec63			25	25	25	33.6	33.6	33.6	87.869	0	316.99	15956000000	551	0.0793621	0.951885	-0.0153993	-0.225028	28.4327	28.3699	28.3316	28.3192	28.3452	28.5161
1.05758	0.832447		0.0796434	0.0807699	Q61686;D3Z0U2	Q61686	Chromobox protein homolog 5	Cbx5			10	9	9	52.4	46.1	46.1	22.186	0	103.34	2979700000	206	0.0796434	0.951885	0.0807699	0.22577	25.8653	26.1867	26.2045	25.6313	25.6985	26.6843
1.0209	0.831827		0.0799672	0.0298354	Q62465	Q62465	Synaptic vesicle membrane protein VAT-1 homolog	Vat1			14	14	14	39.2	39.2	39.2	43.096	0	205.62	41103000000	645	0.0799672	0.951885	0.0298354	0.226624	29.5802	29.6605	29.9848	29.7752	29.7362	29.6247
0.978756	0.831685		0.080041	-0.0309785	V9GXH2;A0A0R4J250;Q61070;V9GXU0	V9GXH2;A0A0R4J250;Q61070;V9GXU0	Etoposide-induced protein 2.4	Ei24			2	2	2	10.5	10.5	10.5	20.799	0.00037099	3.275	1088200000	57	0.080041	0.951885	-0.0309785	-0.226818	24.5517	24.7181	24.7409	24.9116	24.486	24.706
0.98762	0.831613		0.0800785	-0.0179723	Q99MN1;Q8R2P8	Q99MN1;Q8R2P8	Lysine--tRNA ligase	Kars			34	34	34	62.7	62.7	62.7	67.839	0	323.31	17698000000	604	0.0800785	0.951885	-0.0179723	-0.226917	28.8211	28.7202	28.733	28.9183	28.7301	28.6798
0.970602	0.831392		0.0801941	-0.0430489	Q8K124	Q8K124	Pleckstrin homology domain-containing family O member 2	Plekho2			16	16	16	32.9	32.9	32.9	53.872	0	168.42	2508500000	256	0.0801941	0.951885	-0.0430489	-0.227222	25.5522	25.8414	25.4267	25.9208	25.6003	25.4284
1.04947	0.831161		0.0803147	0.0696608	D3Z656;Q8CHC4;E9Q7S0;F7BQW7;D3Z1M7;A0A338P6V7	D3Z656;Q8CHC4;E9Q7S0;F7BQW7;D3Z1M7	Synaptojanin-1	Synj1			15	15	15	12.3	12.3	12.3	176.33	0	20.639	218790000	52	0.0803147	0.951885	0.0696608	0.22754	22.7333	21.8587	22.5681	22.4862	22.0231	22.4418
1.02865	0.830797		0.0805048	0.0407556	Q8BKG3	Q8BKG3	Inactive tyrosine-protein kinase 7	Ptk7			34	34	34	37.5	37.5	37.5	117.53	0	190.39	21970000000	749	0.0805048	0.951885	0.0407556	0.228041	29.0969	29.34	29.1632	28.8326	29.3245	29.3207
1.03383	0.830722		0.0805441	0.0479997	P24788;A2A9P6;P24788-2	P24788;A2A9P6;P24788-2	Cyclin-dependent kinase 11B	Cdk11b			10	10	10	15.4	15.4	15.4	91.512	0	27.163	1208400000	85	0.0805441	0.951885	0.0479997	0.228144	24.5166	24.4083	24.5234	24.2641	24.1934	24.8469
1.02446	0.829882		0.0809837	0.0348689	P09528;A0A494BA92;A0A494B9D4;A0A494BAP3	P09528;A0A494BA92;A0A494B9D4	Ferritin heavy chain;Ferritin heavy chain, N-terminally processed	Fth1			13	13	13	79.1	79.1	79.1	21.066	0	279.06	54671000000	557	0.0809837	0.951637	0.0348689	0.229302	28.2397	27.8173	28.1927	28.1748	27.9237	28.0465
0.959983	0.829436		0.0812169	-0.0589199	Q6ZWQ7	Q6ZWQ7		Spcs3			3	3	3	17.8	17.8	17.8	20.313	0	50.399	1127600000	62	0.0812169	0.951405	-0.0589199	-0.229916	24.8376	25.0942	24.2647	24.6506	24.9046	24.8181
0.961946	0.828984		0.0814539	-0.0559724	P57746	P57746	V-type proton ATPase subunit D	Atp6v1d			9	9	9	36.8	36.8	36.8	28.369	0	172.36	765140000	78	0.0814539	0.951165	-0.0559724	-0.230539	23.8516	23.8351	24.0839	24.2618	23.5258	24.151
1.04403	0.828298		0.0818133	0.0621599	P70271;Q5SWV3;A8Y5C3	P70271;Q5SWV3	PDZ and LIM domain protein 4	Pdlim4			12	12	12	46.4	46.4	46.4	35.556	0	30.867	1062700000	84	0.0818133	0.950658	0.0621599	0.231484	24.9345	24.9307	24.4263	25.0726	24.6826	24.3499
1.0302	0.828261		0.0818325	0.042923	I1E4X1;Q8K1E0;H3BJE3;H3BKJ7;H3BJ02;H3BKP0;H3BJ89;H3BKD6;H3BL25;H3BKP3	I1E4X1;Q8K1E0;H3BJE3;H3BKJ7;H3BJ02	Syntaxin-5	Stx5a;Stx5			10	10	1	25.8	25.8	2.7	49.084	0	36.989	1668000000	111	0.0818325	0.950658	0.042923	0.231535	25.3137	25.5294	25.0326	25.0994	25.4795	25.168
0.969891	0.828254		0.0818363	-0.0441055	Q91ZW3	Q91ZW3	SWI/SNF-related matrix-associated actin-dependent regulator of chromatin subfamily A member 5	Smarca5			31	31	23	37.1	37.1	29.9	121.63	0	251.97	4371800000	317	0.0818363	0.950658	-0.0441055	-0.231545	26.4687	26.3932	26.6299	26.2871	26.4546	26.8824
1.02902	0.828141		0.0818958	0.0412674	H3BJ82;H3BJ07;Q8R088;H3BJ12;K3W4Q3;Q8R088-3;K3W4N3;H3BKI7;Q8R088-2;H3BJN5;H3BJI3	H3BJ82;H3BJ07;Q8R088;H3BJ12;K3W4Q3;Q8R088-3;K3W4N3;H3BKI7;Q8R088-2	Golgi phosphoprotein 3-like	Golph3l			5	4	4	27.8	23.4	23.4	34.288	0	25.597	401850000	34	0.0818958	0.950658	0.0412674	0.231701	24.0618	23.5009	23.9236	23.8752	23.8071	23.6802
1.01094	0.828075		0.0819301	0.0157	P62311	P62311	U6 snRNA-associated Sm-like protein LSm3	Lsm3			3	3	3	43.1	43.1	43.1	11.845	0	67.565	791580000	71	0.0819301	0.950658	0.0157	0.231791	24.2249	24.1361	24.2921	24.3029	24.1528	24.1503
1.0599	0.82805		0.0819437	0.0839291	Q80V26	Q80V26	Inositol monophosphatase 3	Impad1			9	9	9	32	32	32	38.616	0	24.362	1167300000	104	0.0819437	0.950658	0.0839291	0.231827	24.4531	24.9169	24.2636	24.2517	25.0625	24.0676
1.02115	0.827318		0.0823277	0.0301901	Q60967;Q6NZM8;A0A0G2JFM1;A0A0G2JFK8	Q60967;Q6NZM8	Bifunctional 3-phosphoadenosine 5-phosphosulfate synthase 1;Sulfate adenylyltransferase;Adenylyl-sulfate kinase	Papss1			22	22	20	44.9	44.9	42	70.793	0	127.23	4365200000	222	0.0823277	0.950658	0.0301901	0.232836	26.5042	26.6321	26.4299	26.2719	26.5413	26.6625
1.04042	0.826962		0.0825144	0.0571626	Q62188	Q62188	Dihydropyrimidinase-related protein 3	Dpysl3			41	1	0	82.3	1.6	0	61.936	0.0028552	1.8346	852990000	59	0.0825144	0.950658	0.0571626	0.233326	25.0954	24.9113	24.7805	24.8838	24.4724	25.2596
0.873925	0.82673		0.0826365	-0.194419	Q3U4X8;P37913;V9GWZ4;D3YUW4;E9PV36	Q3U4X8;P37913;V9GWZ4	DNA ligase;DNA ligase 1	Lig1			10	10	10	14.5	14.5	14.5	104.09	0	12.55	113040000	38	0.0826365	0.950658	-0.194419	-0.233647	20.9652	21.5286	21.9211	22.065	20.1524	22.7807
0.978731	0.826379		0.082821	-0.0310154	Q80TM9;Q80TM9-6;Q80TM9-3;Q80TM9-4;F6ZL69;Q80TM9-2;Q80TM9-5;F6YR29;F7AFP3;Q80TM9-7	Q80TM9;Q80TM9-6;Q80TM9-3;Q80TM9-4;F6ZL69;Q80TM9-2	Nischarin	Nisch			20	20	20	14.3	14.3	14.3	175.01	0	80.245	2625300000	189	0.082821	0.950658	-0.0310154	-0.234131	25.7469	26.1417	25.9886	26.0017	25.8707	26.0979
0.988458	0.826026		0.0830065	-0.0167491	A2AN08-3;A2AN08;A2AN08-5;A2AN08-2;Z4YMA7;F6SSP6;A2AN08-4;Z4YLP1	A2AN08-3;A2AN08;A2AN08-5;A2AN08-2	E3 ubiquitin-protein ligase UBR4	Ubr4			57	57	57	14.4	14.4	14.4	570.29	0	276.28	10975000000	699	0.0830065	0.950658	-0.0167491	-0.234618	27.8735	27.8067	27.79	27.9347	27.7114	27.8743
1.00442	0.825851		0.0830982	0.00636482	Q4FE56;P70398;E9PWA9;F8VPU6;G3UY52;G3UZS3	Q4FE56;P70398	Ubiquitin carboxyl-terminal hydrolase;Probable ubiquitin carboxyl-terminal hydrolase FAF-X	Usp9x			44	44	44	20.9	20.9	20.9	290.21	0	166.08	6421600000	528	0.0830982	0.950658	0.00636482	0.234859	27.1793	27.0961	27.1277	27.1125	27.1518	27.1197
1.0609	0.825523		0.0832709	0.0852896	Q9EQH2;A0A1Y7VNY4;A0A1Y7VMT6	Q9EQH2	Endoplasmic reticulum aminopeptidase 1	Erap1			9	9	9	9.7	9.7	9.7	106.6	0	32.51	759970000	70	0.0832709	0.950658	0.0852896	0.235312	23.7862	23.2251	23.9115	22.9663	23.8509	23.8497
0.966094	0.825255		0.0834118	-0.0497653	Q8BH57;Q8BH57-2;Q8BH57-3;A0A1L1SS76	Q8BH57;Q8BH57-2;Q8BH57-3	WD repeat-containing protein 48	Wdr48			12	12	12	20.6	20.6	20.6	76.006	0	41.93	765530000	117	0.0834118	0.950658	-0.0497653	-0.235681	23.8594	23.6596	24.1402	24.2495	23.7366	23.8225
1.01874	0.824779		0.0836621	0.0267798	O70152;A2BDX2;F8WII3	O70152;A2BDX2	Dolichol-phosphate mannosyltransferase subunit 1	Dpm1			7	7	7	36.9	36.9	36.9	29.174	0	49.787	2184200000	79	0.0836621	0.950527	0.0267798	0.236338	25.4578	25.5254	25.7999	25.641	25.4904	25.5714
0.961934	0.824721		0.0836931	-0.0559896	G3X956;Q920B9	G3X956;Q920B9	FACT complex subunit SPT16	Supt16;Supt16h			27	27	27	31.5	31.5	31.5	119.84	0	188.87	4945400000	390	0.0836931	0.950527	-0.0559896	-0.236419	26.6874	26.5062	26.8415	26.3866	26.6859	27.1305
1.01408	0.823549		0.0843107	0.0201689	Q9CQ62	Q9CQ62	2,4-dienoyl-CoA reductase, mitochondrial	Decr1			14	14	14	38.8	38.8	38.8	36.213	0	34.961	4135300000	133	0.0843107	0.949669	0.0201689	0.238037	26.5115	26.5345	26.5866	26.4632	26.6859	26.423
0.959151	0.823094		0.0845506	-0.0601699	E9Q9C7;E9Q9C0;E9Q9C1;E9Q9C2;E9QK41;Q8K4G5-2;Q8K4G5;E9Q9C4;Q8K4G5-4;E9Q9Q7;E9Q9D1;E9Q9D2;E9Q030;Q8K4G5-3;F6YHE5;Q8K4G5-5	E9Q9C7;E9Q9C0;E9Q9C1;E9Q9C2;E9QK41;Q8K4G5-2;Q8K4G5;E9Q9C4;Q8K4G5-4;E9Q9Q7;E9Q9D1;E9Q9D2;E9Q030;Q8K4G5-3	Actin-binding LIM protein 1	Ablim1			7	7	7	13.9	13.9	13.9	75.292	0	19.258	483990000	40	0.0845506	0.949425	-0.0601699	-0.238665	23.7192	23.5884	23.7406	24.1908	23.7019	23.3361
1.01998	0.822828		0.0846911	0.0285473	H9KV00;Q9QX47-3;Q9QX47;H9KV01;H9KV15;Q9QX47-4;H9KV02;F7CU80	H9KV00;Q9QX47-3;Q9QX47;H9KV01;H9KV15;Q9QX47-4	Protein SON	Son			31	31	5	18	18	2.6	268.82	0	214.27	3972500000	420	0.0846911	0.949398	0.0285473	0.239033	26.6301	26.6151	26.756	26.4875	26.5737	26.8544
1.02299	0.822784		0.0847144	0.0327918	O35379;E9Q1I5	O35379	Multidrug resistance-associated protein 1	Abcc1			18	18	18	17.5	17.5	17.5	171.18	0	82.134	2254900000	233	0.0847144	0.949398	0.0327918	0.239094	25.3452	25.2874	25.1067	25.4431	25.1371	25.0607
0.966265	0.822773		0.0847199	-0.0495097	O09110;O09110-2;A0A0R4J1Q6	O09110;O09110-2	Dual specificity mitogen-activated protein kinase kinase 3	Map2k3			7	5	5	29.1	20.2	20.2	39.296	0	56.595	1318800000	116	0.0847199	0.949398	-0.0495097	-0.239108	24.9039	24.6497	25.2308	24.9923	24.7615	25.1791
1.02269	0.822697		0.0847602	0.0323683	A0A0R4J140;Z4YLI8;Q5SW19;Q5SW19-3;Q5SW19-2	A0A0R4J140;Z4YLI8;Q5SW19;Q5SW19-3;Q5SW19-2	Clustered mitochondria protein homolog	Cluh			13	13	13	13.9	13.9	13.9	151.83	0	62.951	760180000	116	0.0847602	0.949398	0.0323683	0.239214	24.3938	24.2352	24.0122	24.2754	24.0269	24.2418
1.03749	0.822464		0.084883	0.0530961	Q9ES56;Q3V493;A0A1L1SR61	Q9ES56;Q3V493	Trafficking protein particle complex subunit 4	Trappc4			4	4	4	21	21	21	24.385	0	16.693	453250000	45	0.084883	0.949398	0.0530961	0.239535	22.7202	22.5328	23.2442	22.6631	22.8015	22.8734
0.971447	0.822245		0.0849986	-0.0417926	H7BX23;Q6W3F0;F6R2A2;Q6W3F0-3;Q6W3F0-2	H7BX23;Q6W3F0	Prolyl 4-hydroxylase subunit alpha-3	P4ha3			7	7	7	15.9	15.9	15.9	60.988	0	20.059	845270000	47	0.0849986	0.949398	-0.0417926	-0.239838	24.5613	24.5687	24.3534	24.827	24.2779	24.5039
0.961405	0.822017		0.0851192	-0.0567843	B2RSU6;Q6AW69-5;Q6AW69-4;Q6AW69;D3Z3H4;Q6AW69-3	B2RSU6;Q6AW69-5;Q6AW69-4;Q6AW69;D3Z3H4;Q6AW69-3	Cingulin-like protein 1	Cgnl1			10	10	10	10.2	10.2	10.2	148.17	0	16.597	415810000	62	0.0851192	0.949398	-0.0567843	-0.240153	23.2964	23.2866	22.975	23.6617	22.9813	23.0854
0.987806	0.821829		0.0852183	-0.0177008	P32921-2;P32921;E0CXX4;E0CXQ4	P32921-2;P32921	Tryptophan--tRNA ligase, cytoplasmic;T1-TrpRS;T2-TrpRS	Wars			23	23	23	58.5	58.5	58.5	53.64	0	314.9	16245000000	576	0.0852183	0.949398	-0.0177008	-0.240412	28.7024	28.6291	28.8136	28.6785	28.6862	28.8335
0.980647	0.821154		0.0855755	-0.0281944	A0A2I3BQE0;Q9JI10;Q9JI10-2;D6RHQ9	A0A2I3BQE0;Q9JI10;Q9JI10-2	Serine/threonine-protein kinase 3;Serine/threonine-protein kinase 3 36kDa subunit;Serine/threonine-protein kinase 3 20kDa subunit	Stk3			13	13	8	30.5	30.5	18.4	56.673	0	74.923	1848700000	166	0.0855755	0.949398	-0.0281944	-0.241346	25.1275	25.0753	25.3562	25.2799	25.0577	25.306
1.02739	0.821027		0.0856426	0.0389868	F6ZBR8;O88286-3;G5E8J8;A0A494BAG6;O88286-2;O88286	F6ZBR8;O88286-3;G5E8J8;A0A494BAG6;O88286-2;O88286	Protein Wiz	Wiz			7	7	7	9	9	9	103.68	0	9.2502	189720000	31	0.0856426	0.949398	0.0389868	0.241522	22.2691	21.9202	22.0036	21.9461	21.8642	22.2656
1.02149	0.820342		0.086005	0.0306778	Q8R016;E9PY26;E9Q6V3;E9PZH4;E9QA53	Q8R016;E9PY26	Bleomycin hydrolase	Blmh			14	14	14	37.6	37.6	37.6	52.511	0	97.923	8199900000	286	0.086005	0.949333	0.0306778	0.242468	27.6644	27.5082	27.6439	27.3547	27.6179	27.7518
0.919927	0.81949		0.0864561	-0.120408	E9PWG6	E9PWG6		Ncapg			13	13	13	19.7	19.7	19.7	112.87	0	44.661	450620000	69	0.0864561	0.948628	-0.120408	-0.243646	23.3199	22.931	23.1892	22.709	22.868	24.2243
0.979746	0.819461		0.0864718	-0.02952	P30412	P30412	Peptidyl-prolyl cis-trans isomerase C	Ppic			14	14	14	75.5	75.5	75.5	22.794	0	323.31	73745000000	887	0.0864718	0.948628	-0.02952	-0.243688	30.8411	30.9332	30.7055	30.7367	31.058	30.7736
1.02519	0.81918		0.0866207	0.035895	Q8BH43;B1AUN0	Q8BH43	Wiskott-Aldrich syndrome protein family member 2	Wasf2			10	10	9	21.9	21.9	19.3	54.073	0	49.166	2024800000	121	0.0866207	0.948628	0.035895	0.244076	25.521	25.2807	25.63	25.3134	25.3616	25.6491
1.17382	0.819169		0.0866267	0.231216	E9Q7Q3;D3Z6I8	E9Q7Q3;D3Z6I8		Tpm3			35	4	0	86.7	23.8	0	28.734	0	34.095	1100100000	71	0.0866267	0.948628	0.231216	0.244092	26.5999	26.1116	24.1988	25.4989	24.3221	26.3956
0.963015	0.819167		0.0866275	-0.0543702	Q3U816;Q9Z2G9;Q9Z2G9-2	Q3U816;Q9Z2G9;Q9Z2G9-2	Oxidoreductase HTATIP2	Htatip2			10	10	10	48.7	48.7	48.7	29.965	0	125.8	1989800000	148	0.0866275	0.948628	-0.0543702	-0.244094	25.4653	25.2249	25.1097	25.6624	25.3191	24.9815
1.01177	0.819131		0.0866464	0.0168807	E9Q912;E9Q6Q4;A0A0G2JGC8;A0A0G2JF70	E9Q912;E9Q6Q4;A0A0G2JGC8		Rap1gds1			22	22	1	39.7	39.7	2.5	66.076	0	240.31	7017100000	396	0.0866464	0.948628	0.0168807	0.244143	27.2321	27.086	26.9959	27.0997	27.0769	27.0868
0.970648	0.818779		0.0868335	-0.0429796	P61087;A0A0J9YUI1;D3Z4U3;A0A0J9YU07;F8WIC2;Q3V3R8;A0A0J9YUR9	P61087;A0A0J9YUI1;D3Z4U3;A0A0J9YU07	Ubiquitin-conjugating enzyme E2 K	Ube2k			11	11	11	61	61	61	22.406	0	68.176	3816400000	222	0.0868335	0.948628	-0.0429796	-0.244631	26.6935	26.4331	26.254	26.7432	26.3593	26.4072
1.02195	0.81873		0.0868593	0.0313307	Q60749;A0A087WSL3;A0A087WR32;Q9WU01-2;Q9WU01	Q60749	KH domain-containing, RNA-binding, signal transduction-associated protein 1	Khdrbs1			10	10	8	29.3	29.3	25.5	48.37	0	323.31	9934800000	332	0.0868593	0.948628	0.0313307	0.244699	27.5412	27.4655	27.6451	27.3522	27.461	27.7446
1.01523	0.818491		0.0869859	0.021801	P31230;Q3UZG4;A0A0G2JDV0;A0A0G2JDW6;A0A0G2JEU9;A0A0G2JDH0	P31230;Q3UZG4	Aminoacyl tRNA synthase complex-interacting multifunctional protein 1;Endothelial monocyte-activating polypeptide 2	Aimp1			17	17	17	54.2	54.2	54.2	33.997	0	323.31	16296000000	463	0.0869859	0.948628	0.021801	0.245029	28.6385	28.5153	28.7536	28.502	28.658	28.682
0.961109	0.818116		0.087185	-0.0572281	Q9CZU3	Q9CZU3	Superkiller viralicidic activity 2-like 2	Skiv2l2			20	20	20	25	25	25	117.64	0	77.677	1703100000	171	0.087185	0.948628	-0.0572281	-0.245548	25.1491	25.0603	25.4383	25.1485	25.0004	25.6704
1.02533	0.818088		0.0872001	0.036094	P10605	P10605	Cathepsin B;Cathepsin B light chain;Cathepsin B heavy chain	Ctsb			11	11	11	38.9	38.9	38.9	37.279	0	323.31	27384000000	545	0.0872001	0.948628	0.036094	0.245587	29.03	29.1594	29.0505	28.7828	29.0804	29.2685
0.98093	0.817866		0.0873178	-0.027778	Q8C2E7;Q8C2E7-2	Q8C2E7;Q8C2E7-2	WASH complex subunit strumpellin	Kiaa0196			16	16	16	19.5	19.5	19.5	134.11	0	47.242	829450000	66	0.0873178	0.948628	-0.027778	-0.245894	23.9691	23.9057	23.8806	23.7447	23.9714	24.1227
0.980255	0.81763		0.0874431	-0.0287717	Q8BRN9;F6XC25	Q8BRN9;F6XC25	Coiled-coil and C2 domain-containing protein 1B	Cc2d1b			14	14	14	32.4	32.4	32.4	93.09	0	85.281	526700000	125	0.0874431	0.948628	-0.0287717	-0.246221	23.7664	23.8669	23.9732	24.03	23.9623	23.7006
1.03899	0.817294		0.0876219	0.0551821	Q60875;Q60875-5;Q60875-4;H3BJ45;H3BJU7;H3BJ40;H3BJX8;H3BKH9;Q60875-2;Q60875-3;H3BL15;H3BJ59;H3BLF9;H3BLJ1;H3BJM4;H3BIX8;H3BJ48	Q60875;Q60875-5;Q60875-4;H3BJ45;H3BJU7;H3BJ40;H3BJX8;H3BKH9	Rho guanine nucleotide exchange factor 2	Arhgef2			16	16	16	23.1	23.1	23.1	111.97	0	68.962	2114800000	129	0.0876219	0.948628	0.0551821	0.246687	25.2623	25.3708	25.5725	24.9769	25.3805	25.6826
1.05814	0.816896		0.0878333	0.0815347	A0A3Q4EH04;A0A3Q4L335;A0A3Q4L393;Q8BL97-3;Q8BL97-4;Q8BL97-2;Q8BL97	A0A3Q4EH04;A0A3Q4L335;A0A3Q4L393;Q8BL97-3;Q8BL97-4;Q8BL97-2;Q8BL97	Serine/arginine-rich splicing factor 7	Srsf7			8	8	8	51.1	51.1	51.1	15.763	0	37.342	4964100000	175	0.0878333	0.948628	0.0815347	0.247238	27.1176	26.8573	27.5953	26.747	26.9925	27.5862
0.958768	0.816756		0.0879077	-0.0607459	P58774-2	P58774-2	Tropomyosin beta chain	Tpm2			35	19	3	74.3	52.5	11.6	32.957	0	323.31	168900000000	1896	0.0879077	0.948628	-0.0607459	-0.247432	32.2307	32.21	32.1878	32.7578	32.0723	31.9807
1.02611	0.816466		0.0880618	0.0371857	Q8BIQ5;Q8BIQ5-2;A2AEK1;A2AEJ8;A2AEK3;F6ZKC7	Q8BIQ5;Q8BIQ5-2;A2AEK1;A2AEJ8	Cleavage stimulation factor subunit 2	Cstf2			12	12	6	26.6	26.6	14.8	61.341	0	179.24	2566400000	186	0.0880618	0.948628	0.0371857	0.247833	25.7324	25.6707	25.681	25.5999	25.4335	25.9392
0.967276	0.816452		0.0880692	-0.048001	B2LVG5;B2LVG6;E0CXT7;Q8BQZ5-3;Q8BQZ5-2;F7B6Z5;Q8BQZ5;M0QWM8	B2LVG5;B2LVG6;E0CXT7;Q8BQZ5-3;Q8BQZ5-2;F7B6Z5;Q8BQZ5;M0QWM8	Cleavage and polyadenylation specificity factor subunit 4	Cpsf4			4	4	4	20.6	20.6	20.6	27.419	0	18.754	1173400000	97	0.0880692	0.948628	-0.048001	-0.247852	24.4403	24.4201	24.6032	24.4524	24.2658	24.8894
1.03985	0.816302		0.0881492	0.0563742	E9QL31;A0A0R4J104;P98078-2;P98078;E9PX84;Q3TRE6;P98078-3;Q9DCE6;E0CXT5;F6TQN9;E0CZ53;E0CYJ2	E9QL31;A0A0R4J104;P98078-2;P98078;E9PX84;Q3TRE6;P98078-3;Q9DCE6;E0CXT5;F6TQN9	Disabled homolog 2	Dab2			11	11	11	19.1	19.1	19.1	79.992	0	59.687	1877400000	142	0.0881492	0.948628	0.0563742	0.24806	25.4458	25.3358	25.6348	25.1644	25.2504	25.8324
1.03296	0.81605		0.0882832	0.0467841	Q9Z277;Q9Z277-2	Q9Z277;Q9Z277-2	Tyrosine-protein kinase BAZ1B	Baz1b			29	29	29	24.2	24.2	24.2	170.65	0	208.95	3250500000	346	0.0882832	0.948628	0.0467841	0.248409	26.0516	25.8951	26.0364	25.799	25.7348	26.3089
0.97966	0.816021		0.0882987	-0.0296472	Q921M7;A0A2I3BRN5;A0A2I3BPH9;A0A2I3BQK1	Q921M7;A0A2I3BRN5;A0A2I3BPH9	Protein FAM49B	Fam49b			10	10	9	40.1	40.1	36.1	36.776	0	74.996	3416000000	185	0.0882987	0.948628	-0.0296472	-0.24845	26.342	25.9709	26.1001	26.264	26.1342	26.1038
1.0286	0.815968		0.0883267	0.0406806	Q8CHW4;A0A338P6D9	Q8CHW4	Translation initiation factor eIF-2B subunit epsilon	Eif2b5			6	6	6	8.4	8.4	8.4	80.085	0	54.113	860890000	82	0.0883267	0.948628	0.0406806	0.248522	24.2948	24.3267	24.1276	23.9376	24.4618	24.2277
0.916803	0.815908		0.0883586	-0.125317	Q9DCT8;A0A0G2JF37	Q9DCT8	Cysteine-rich protein 2	Crip2			15	15	15	71.2	71.2	71.2	22.727	0	237.29	7265800000	227	0.0883586	0.948628	-0.125317	-0.248605	27.0402	27.1798	27.5022	28.1223	27.5144	26.4614
1.15199	0.815689		0.0884755	0.204124	P07141;P07141-2;D3YTW1;D3Z090;F6RNW8	P07141;P07141-2	Macrophage colony-stimulating factor 1;Processed macrophage colony-stimulating factor 1	Csf1			5	5	5	12.5	12.5	12.5	60.648	0	20.56	1514400000	62	0.0884755	0.948628	0.204124	0.24891	25.5686	24.3516	24.8004	26.1045	24.4083	23.5955
0.974998	0.815505		0.0885736	-0.0365283	Q9ES74;Q3TN15	Q9ES74;Q3TN15	Serine/threonine-protein kinase Nek7	Nek7			15	15	13	52	52	49	34.537	0	47.179	4738900000	232	0.0885736	0.948628	-0.0365283	-0.249165	26.968	26.8359	27.0329	27.0969	26.7137	27.1357
0.943042	0.813801		0.0894817	-0.0846068	Q60996-2;Q60996-3;Q60996-4;Q60996	Q60996-2;Q60996-3;Q60996-4;Q60996	Serine/threonine-protein phosphatase 2A 56 kDa regulatory subunit gamma isoform	Ppp2r5c			12	5	4	32.7	13.1	9.3	52.817	0	17.873	728680000	76	0.0894817	0.948628	-0.0846068	-0.251526	24.0221	23.9123	23.627	24.4178	23.3445	24.0529
0.910287	0.813726		0.0895217	-0.135606	Q8BHA3;Q8BHA3-2	Q8BHA3;Q8BHA3-2	Probable D-tyrosyl-tRNA(Tyr) deacylase 2	Dtd2			4	4	4	26.8	26.8	26.8	18.236	0	11.526	111480000	20	0.0895217	0.948628	-0.135606	-0.25163	20.4976	22.2638	21.7766	21.6589	21.4453	21.8407
0.966956	0.813227		0.0897882	-0.0484784	Q7TPN9;A0A0U1RPH9	Q7TPN9	Proline-rich protein 14	Prr14			5	5	5	11.1	11.1	11.1	67.811	0	14.759	611240000	72	0.0897882	0.948628	-0.0484784	-0.252322	23.9579	23.7449	23.7671	24.2307	23.6717	23.7129
0.97933	0.813072		0.089871	-0.0301336	Q8BMD8;A0A0G2JFB9	Q8BMD8	Calcium-binding mitochondrial carrier protein SCaMC-1	Slc25a24			25	25	25	54.9	54.9	54.9	52.901	0	207.87	12839000000	568	0.089871	0.948628	-0.0301336	-0.252537	27.8332	27.7664	27.825	28.06	27.6602	27.7947
1.02175	0.813051		0.0898825	0.0310434	Q06180;Q06180-2;D3Z6W2	Q06180;Q06180-2;D3Z6W2	Tyrosine-protein phosphatase non-receptor type 2;Tyrosine-protein phosphatase non-receptor type	Ptpn2			5	5	5	16.5	16.5	16.5	47.36	0	10.06	385290000	52	0.0898825	0.948628	0.0310434	0.252567	22.8601	23.1705	22.7924	22.9887	22.8649	22.8763
1.04838	0.812737		0.0900501	0.0681661	F6ZFT1;F8WJ64;Q9CR21	F6ZFT1;F8WJ64;Q9CR21	Acyl carrier protein;Acyl carrier protein, mitochondrial	Ndufab1			3	3	3	18.9	18.9	18.9	14.309	0	20.328	4467200000	158	0.0900501	0.948628	0.0681661	0.253002	26.9263	27.0822	26.3925	26.5233	26.6037	27.0695
1.05317	0.812167		0.0903546	0.0747445	Q542V3;Q8VE97;A0A0A6YWA5	Q542V3;Q8VE97	Serine/arginine-rich splicing factor 4	Srsf4			9	6	6	20.2	16.9	16.9	56.248	0	10.463	408690000	51	0.0903546	0.948628	0.0747445	0.253793	22.4867	22.615	22.9523	22.1246	22.6921	23.013
0.988935	0.812107		0.0903866	-0.0160529	O55029	O55029	Coatomer subunit beta	Copb2			44	44	44	62.1	62.1	62.1	102.45	0	323.31	29605000000	1205	0.0903866	0.948628	-0.0160529	-0.253876	29.6251	29.5356	29.5742	29.5314	29.7095	29.5421
1.0678	0.811544		0.0906877	0.0946363	Q61029;Q61029-3;Q61029-2;Q61029-4;Q61033-2	Q61029;Q61029-3;Q61029-2;Q61029-4	Lamina-associated polypeptide 2, isoforms beta/delta/epsilon/gamma	Tmpo			16	16	9	47.6	47.6	24.3	50.372	0	149.47	7166700000	326	0.0906877	0.948628	0.0946363	0.254657	27.0472	27.2106	27.2485	26.4559	27.0423	27.7242
1.03101	0.811352		0.0907908	0.044061	E9Q804;Q99NH0;E9QKG6;A0A0G2JDZ9;A0A1W2P6X1;Q99NH0-3;Q99NH0-2;F6SI14	E9Q804;Q99NH0;E9QKG6;A0A0G2JDZ9;A0A1W2P6X1;Q99NH0-3;Q99NH0-2	Ankyrin repeat domain-containing protein 17	Ankrd17			32	32	20	19.1	19.1	13.6	274.14	0	181.9	2985000000	373	0.0907908	0.948628	0.044061	0.254924	26.0132	25.9726	26.3591	26.1248	25.8382	26.2497
1.07322	0.811208		0.090868	0.10194	B2RY04	B2RY04	Dedicator of cytokinesis protein 5	Dock5			19	19	19	13.8	13.8	13.8	214.43	0	29.584	1120600000	128	0.090868	0.948628	0.10194	0.255125	23.2269	23.1054	22.9564	23.6087	22.2658	23.1083
1.04211	0.811076		0.0909385	0.0595036	Q9DAW6	Q9DAW6	U4/U6 small nuclear ribonucleoprotein Prp4	Prpf4			7	7	7	17.1	17.1	17.1	58.369	0	20.626	1301700000	85	0.0909385	0.948628	0.0595036	0.255307	25.1432	24.8909	25.0488	24.6867	24.8134	25.4043
0.976124	0.810939		0.0910119	-0.0348632	Q8R4C2;D3Z4D2;Q8BR30;D6RET4	Q8R4C2	RUN and FYVE domain-containing protein 2	Rufy2			9	9	9	18.2	18.2	18.2	70.092	0	52.598	676280000	78	0.0910119	0.948628	-0.0348632	-0.255498	23.8462	23.4396	23.8091	23.6665	23.7219	23.8111
1.07286	0.810644		0.09117	0.101458	Q9Z0E0;Q9Z0E0-2	Q9Z0E0;Q9Z0E0-2	Neurochondrin	Ncdn			5	5	5	9.5	9.5	9.5	78.894	0	17.927	186150000	36	0.09117	0.948628	0.101458	0.255908	21.8731	21.9432	21.8588	22.5459	21.6157	21.2092
0.991297	0.810502		0.0912462	-0.0126101	P70168	P70168	Importin subunit beta-1	Kpnb1			30	30	30	37.8	37.8	37.8	97.183	0	323.31	92185000000	1135	0.0912462	0.948628	-0.0126101	-0.256105	31.0587	30.9851	30.934	30.9535	30.9945	31.0677
1.06321	0.810496		0.0912493	0.0884228	D3YYN8;E9PVY0;A0A1D5RLQ9;Q3UU96;F6S5Z6;F6Q5A5;F6YZJ7;A0A0A6YXJ5	D3YYN8;E9PVY0;A0A1D5RLQ9;Q3UU96;F6S5Z6;F6Q5A5	Non-specific serine/threonine protein kinase;Serine/threonine-protein kinase MRCK alpha	Cdc42bpa			20	18	2	16.3	15.1	1.5	192.68	0	38.345	1862500000	162	0.0912493	0.948628	0.0884228	0.256113	25.1724	24.985	25.2213	25.708	24.6307	24.7747
1.02605	0.810422		0.0912887	0.0370973	Q8BR90;Q8BR90-2	Q8BR90;Q8BR90-2	UPF0600 protein C5orf51 homolog				5	5	5	24.8	24.8	24.8	33.471	0	22.432	414620000	60	0.0912887	0.948628	0.0370973	0.256215	23.7541	23.3944	23.8041	23.7437	23.5657	23.532
1.0284	0.810269		0.0913709	0.0404046	Q60866;A2AUR5;A2AUR3;Q60866-2	Q60866;A2AUR5;A2AUR3;Q60866-2	Phosphotriesterase-related protein	Pter			4	4	4	14	14	14	39.218	0	22.688	624930000	56	0.0913709	0.948628	0.0404046	0.256428	23.5436	23.4376	23.5888	23.7836	23.3582	23.3069
0.954727	0.809935		0.0915501	-0.0668392	P70335-2;P70335;A0A3Q4EGR2;A0A3Q4L2X0	P70335-2;P70335;A0A3Q4EGR2	Rho-associated protein kinase 1	Rock1			26	22	22	21.9	18.3	18.3	158.04	0	97.676	1172700000	134	0.0915501	0.948628	-0.0668392	-0.256892	24.9003	24.7492	25.0492	25.4567	24.7384	24.7041
0.947934	0.809731		0.0916593	-0.0771421	P56380	P56380	Bis(5-nucleosyl)-tetraphosphatase [asymmetrical]	Nudt2			4	4	4	42.9	42.9	42.9	16.989	0	35.283	1247500000	62	0.0916593	0.948628	-0.0771421	-0.257175	24.1828	24.3236	24.3734	24.9216	24.2744	23.9152
0.969432	0.809141		0.0919759	-0.0447884	Q8BUR4;Q8BUR4-2;A0A1B0GSI1	Q8BUR4;Q8BUR4-2;A0A1B0GSI1	Dedicator of cytokinesis protein 1	Dock1			17	17	17	10.7	10.7	10.7	215.08	0	40.638	1279500000	156	0.0919759	0.948628	-0.0447884	-0.257995	24.5725	24.7027	24.3483	24.3543	24.5675	24.8361
1.02452	0.80899		0.0920571	0.0349522	A0A0G2JE03;Q3TWF7;A0A0G2JDM7;Q8BTZ4-2;Q8BTZ4;A0A0G2JDE8;A0A0G2JFH0;A0A0G2JGE5	A0A0G2JE03;Q3TWF7;A0A0G2JDM7;Q8BTZ4-2;Q8BTZ4;A0A0G2JDE8;A0A0G2JFH0	Anaphase-promoting complex subunit 5	Anapc5			7	7	7	13.2	13.2	13.2	80.831	0	18.369	146180000	53	0.0920571	0.948628	0.0349522	0.258205	21.5449	21.802	21.9018	21.559	21.7385	21.8463
1.0165	0.808968		0.0920687	0.0236092	P19324	P19324	Serpin H1	Serpinh1			37	37	21	75.3	75.3	44.6	46.533	0	323.31	780340000000	5462	0.0920687	0.948628	0.0236092	0.258235	34.2929	34.2217	34.3504	34.119	34.4083	34.267
1.03321	0.80851		0.0923143	0.0471287	Q3TMW1	Q3TMW1	Coiled-coil domain-containing protein 102A	Ccdc102a			10	10	10	26.6	26.6	26.6	62.623	0	50.939	691510000	75	0.0923143	0.948628	0.0471287	0.258871	24.0755	24.5619	24.6012	24.2453	24.4788	24.373
1.01122	0.808499		0.0923205	0.0161031	P14211	P14211	Calreticulin	Calr			35	35	35	85.1	85.1	85.1	47.994	0	323.31	371870000000	4833	0.0923205	0.948628	0.0161031	0.258887	33.0557	33.177	32.9848	33.0863	33.0799	33.0029
1.05806	0.806697		0.0932897	0.0814241	Q9D0J4	Q9D0J4	ADP-ribosylation factor-like protein 2	Arl2			5	5	5	31.5	31.5	31.5	20.864	0	21.105	1819900000	65	0.0932897	0.947856	0.0814241	0.261393	25.1847	24.8053	25.0764	25.4387	24.4331	24.9503
1.02775	0.805832		0.0937554	0.0394853	E9PYA3;A0A0R4J052;G5E8T9;Q99KB8-2;Q99KB8;E9Q2H8;D3YUX8;D3YWI0	E9PYA3;A0A0R4J052;G5E8T9;Q99KB8-2;Q99KB8;E9Q2H8	Hydroxyacylglutathione hydrolase, mitochondrial	Hagh			5	5	5	33.3	33.3	33.3	26	0	43.521	457290000	76	0.0937554	0.947126	0.0394853	0.262596	23.0308	23.0708	23.2185	23.0611	22.8294	23.3112
1.04184	0.805119		0.0941397	0.0591399	Q63829	Q63829	COMM domain-containing protein 3	Commd3			9	9	9	50.3	50.3	50.3	22.037	0	45.307	1222600000	63	0.0941397	0.946572	0.0591399	0.263588	25.5781	25.1643	25.2418	25.2984	24.9349	25.5735
0.954307	0.805023		0.0941915	-0.067475	E9PUB7;Q2YDW2;D3YX87;Q2YDW2-2	E9PUB7;Q2YDW2;D3YX87;Q2YDW2-2	Protein misato homolog 1	Msto1			8	8	8	17.3	17.3	17.3	61.207	0	18.654	619160000	47	0.0941915	0.946572	-0.067475	-0.263722	23.5816	23.6663	23.827	24.2149	23.6896	23.3729
1.03009	0.804914		0.0942503	0.0427672	A0A0U1RNK7;E9PX48;A2A9M5;A2A9M4;Q8R1A4-2;Q8R1A4;A0A0U1RNY4;A2AW79;F6ZJ55;A0A1L1ST98	A0A0U1RNK7;E9PX48;A2A9M5;A2A9M4;Q8R1A4-2;Q8R1A4	Dedicator of cytokinesis protein 7	Dock7			30	30	27	18.4	18.4	17.1	238.09	0	123.32	2895100000	233	0.0942503	0.946572	0.0427672	0.263873	25.3349	25.7309	25.8065	25.6278	25.444	25.6721
1.1406	0.804344		0.0945583	0.18979	Q80XN0;D3Z2Y8	Q80XN0;D3Z2Y8	D-beta-hydroxybutyrate dehydrogenase, mitochondrial	Bdh1			7	7	7	25.4	25.4	25.4	38.299	0	33.987	474700000	40	0.0945583	0.946515	0.18979	0.264668	23.9381	23.7805	24.7524	24.2758	22.7178	24.9079
1.04733	0.80396		0.0947656	0.0667184	A0A3Q4EBV4;Q3TJZ6	A0A3Q4EBV4;Q3TJZ6	Protein FAM98A	Fam98a			10	10	9	39.6	39.6	35.1	33.951	0	320.88	3787500000	153	0.0947656	0.946348	0.0667184	0.265202	26.144	26.2985	26.6102	26.576	26.4021	25.8744
1.03505	0.803856		0.094822	0.0496941	Q60972	Q60972	Histone-binding protein RBBP4	Rbbp4			14	8	8	44	35.3	35.3	47.655	0	239.17	4272400000	203	0.094822	0.946348	0.0496941	0.265348	26.8201	26.866	26.6484	26.6326	26.4846	27.0683
1.03994	0.803717		0.0948966	0.0565033	P33434;P33434-2;A0A1B0GS88	P33434;P33434-2	72 kDa type IV collagenase;PEX	Mmp2			9	9	9	20.7	20.7	20.7	74.102	0	112.94	986400000	74	0.0948966	0.946348	0.0565033	0.26554	24.5019	24.6459	24.4074	24.0785	24.7592	24.548
0.986392	0.803567		0.0949781	-0.0197671	Q9ER00	Q9ER00	Syntaxin-12	Stx12			10	10	10	44.2	44.2	44.2	31.195	0	185.84	5100900000	244	0.0949781	0.946348	-0.0197671	-0.26575	26.9287	26.8215	26.7585	26.8381	26.9596	26.7704
0.969349	0.803055		0.0952549	-0.0449123	Q91XD6	Q91XD6	Vacuolar protein-sorting-associated protein 36	Vps36			9	9	9	28.2	28.2	28.2	43.735	0	15.508	1381700000	93	0.0952549	0.946348	-0.0449123	-0.266463	24.6885	24.6448	25.0419	25.0539	24.6788	24.7773
0.983849	0.802739		0.0954259	-0.0234915	Q60597;Q60597-3;Z4YJV4;Q60597-2;Q60597-4;Q5SVY0;Q5SVY1	Q60597;Q60597-3;Z4YJV4;Q60597-2;Q60597-4	2-oxoglutarate dehydrogenase, mitochondrial	Ogdh			37	37	33	42.9	42.9	39.8	116.45	0	323.31	14757000000	738	0.0954259	0.946335	-0.0234915	-0.266904	28.31	28.3292	28.4783	28.5243	28.381	28.2827
1.03383	0.801927		0.0958649	0.0480003	Q923D5;A0A0N4SWF7;A0A0N4SV69	Q923D5	WW domain-binding protein 11	Wbp11			11	11	11	22.3	22.3	22.3	69.874	0	38.271	797270000	125	0.0958649	0.945665	0.0480003	0.268034	24.5249	24.6844	24.801	24.5109	24.4174	24.9379
0.962857	0.801896		0.0958819	-0.0546061	Q6PGC1;Q8BN72	Q6PGC1	ATP-dependent RNA helicase Dhx29	Dhx29			11	11	11	10.6	10.6	10.6	153.97	0	47.668	588980000	81	0.0958819	0.945665	-0.0546061	-0.268078	23.6373	23.7755	23.8174	24.1788	23.5249	23.6903
1.02622	0.80168		0.0959987	0.0373363	A0A1L1SUS7;Q8K0D0-2;Q8K0D0	A0A1L1SUS7;Q8K0D0-2;Q8K0D0	Cyclin-dependent kinase 17	Cdk17			4	3	1	8.7	7.1	2.9	54.513	0	8.5232	495020000	48	0.0959987	0.945665	0.0373363	0.268379	23.2018	23.1996	23.304	23.3768	23.2829	22.9337
1.03005	0.801304		0.0962025	0.0427183	P58059;D3YVZ9	P58059;D3YVZ9	28S ribosomal protein S21, mitochondrial	Mrps21			3	3	3	41.4	41.4	41.4	10.561	0	12.014	365280000	28	0.0962025	0.945665	0.0427183	0.268903	23.6672	23.5773	23.6211	23.7119	23.7587	23.2669
0.941399	0.79933		0.0972738	-0.087122	Q9D0M5;D6RIN4	Q9D0M5;D6RIN4	Dynein light chain 2, cytoplasmic	Dynll2			5	3	3	59.6	33.7	33.7	10.35	0	233.78	4226100000	327	0.0972738	0.943741	-0.087122	-0.271657	26.5838	26.243	26.8571	27.1809	26.3473	26.417
0.966418	0.79918		0.0973551	-0.0492802	Q7TSG2;E0CZ13;Q7TSG2-2	Q7TSG2	RNA polymerase II subunit A C-terminal domain phosphatase	Ctdp1			10	10	10	17.4	17.4	17.4	104.55	0	27.456	764320000	92	0.0973551	0.943741	-0.0492802	-0.271866	23.8433	23.9592	23.7266	23.7157	23.7323	24.2289
0.971289	0.798869		0.0975247	-0.0420272	Q3TIR3;A0A1B0GSI8;A0A1B0GS30;Q80XE1;Q80XE1-1	Q3TIR3;A0A1B0GSI8	Synembryn-A	Ric8a			9	9	9	23.6	23.6	23.6	59.846	0	85.784	1653900000	110	0.0975247	0.943741	-0.0420272	-0.272301	25.2348	24.7908	25.141	25.2468	25.0231	25.0228
0.965391	0.798827		0.0975475	-0.0508143	E9Q448	E9Q448		Tpm1			39	2	0	79.9	3.9	0	32.776	0	33.04	3828700000	218	0.0975475	0.943741	-0.0508143	-0.27236	26.8151	26.97	26.6369	27.0294	26.5388	27.0062
0.963415	0.798661		0.0976375	-0.0537701	P62071;A0A1B0GRT5	P62071;A0A1B0GRT5	Ras-related protein R-Ras2	Rras2			11	11	9	54.4	54.4	54.4	23.399	0	43.333	1633300000	210	0.0976375	0.943741	-0.0537701	-0.272591	24.6547	25.1043	24.8039	25.1378	24.9503	24.636
1.10014	0.796491		0.0988192	0.137693	P49718	P49718	DNA replication licensing factor MCM5	Mcm5			17	17	17	31.6	31.6	31.6	82.406	0	47.321	1234900000	95	0.0988192	0.941811	0.137693	0.275622	24.6904	24.4595	24.9128	23.7823	24.4282	25.4391
1.0607	0.796403		0.0988672	0.0850175	Q9CQC9	Q9CQC9	GTP-binding protein SAR1b	Sar1b			6	4	4	31.3	21.7	21.7	22.382	0	6.3238	322900000	35	0.0988672	0.941811	0.0850175	0.275745	24.2232	24.5487	23.6866	23.7301	24.3373	24.136
1.00853	0.796332		0.0989058	0.0122573	Q9ESX5;F6YUI5;B7ZCL7;A2AN81	Q9ESX5;F6YUI5;B7ZCL7	H/ACA ribonucleoprotein complex subunit 4	Dkc1			7	7	7	22.4	22.4	22.4	57.401	0	118.9	3006600000	210	0.0989058	0.941811	0.0122573	0.275844	26.1162	26.0011	26.0515	26.028	26.101	26.0029
0.973231	0.795132		0.0995609	-0.0391452	Q02257	Q02257	Junction plakoglobin	Jup			21	18	18	38.9	34.8	34.8	81.8	0	135.7	2043900000	267	0.0995609	0.941058	-0.0391452	-0.277522	25.4074	25.5393	25.6484	25.8098	25.4993	25.4035
0.961662	0.794094		0.100128	-0.0563978	Q9DCL9;D3Z6P1;D6RCU8	Q9DCL9	Multifunctional protein ADE2;Phosphoribosylaminoimidazole-succinocarboxamide synthase;Phosphoribosylaminoimidazole carboxylase	Paics			24	24	24	56.5	56.5	56.5	47.006	0	317.15	13450000000	560	0.100128	0.940115	-0.0563978	-0.278974	28.3095	28.2379	28.1233	28.3862	27.9023	28.5514
1.03746	0.793732		0.100326	0.0530618	A0A140T8I9;E9Q3L2	A0A140T8I9;E9Q3L2		Pi4ka			7	7	7	3.9	3.9	3.9	231.35	0	23.19	334070000	42	0.100326	0.939971	0.0530618	0.279481	23.007	22.9614	22.5652	22.9674	22.5426	22.8645
1.03804	0.791651		0.101466	0.0538603	F8VQJ3;P02468;F6SFQ3;F6TLW1	F8VQJ3;P02468	Laminin subunit gamma-1	Lamc1			19	19	19	14.9	14.9	14.9	177.19	0	60.641	1423000000	154	0.101466	0.937791	0.0538603	0.282394	24.9235	24.9871	25.2227	24.6707	25.0637	25.2374
1.23975	0.791621		0.101482	0.310055	Q04899	Q04899	Cyclin-dependent kinase 18	Cdk18			4	2	2	8.4	4.7	4.7	51.847	0.00039888	4.4932	301510000	38	0.101482	0.937791	0.310055	0.282436	22.8297	22.6266	22.5383	23.6724	23.2097	20.1824
1.02988	0.791269		0.101676	0.0424824	Q9CX56;Q9CPS5;Q3TG45	Q9CX56;Q9CPS5;Q3TG45	26S proteasome non-ATPase regulatory subunit 8	Psmd8			13	13	13	45	45	45	39.93	0	272.07	9589300000	309	0.101676	0.937791	0.0424824	0.282929	27.9321	27.5216	27.7737	27.5678	27.874	27.6581
1.07296	0.791226		0.1017	0.101596	P62254;D6RES1	P62254	Ubiquitin-conjugating enzyme E2 G1;Ubiquitin-conjugating enzyme E2 G1, N-terminally processed	Ube2g1			6	6	6	27.6	27.6	27.6	19.509	0	27.878	779220000	64	0.1017	0.937791	0.101596	0.28299	23.6249	23.3798	23.2315	23.4499	23.8175	22.6641
0.980782	0.791174		0.101728	-0.0279961	Q9Z2I0	Q9Z2I0	LETM1 and EF-hand domain-containing protein 1, mitochondrial	Letm1			19	19	19	31.8	31.8	31.8	82.988	0	138.16	4635100000	274	0.101728	0.937791	-0.0279961	-0.283062	26.8498	26.6703	26.9987	26.9223	26.8484	26.8322
0.930298	0.79083		0.101917	-0.104235	Q9ER71-2;Q9ER71	Q9ER71-2;Q9ER71	Rho-related GTP-binding protein RhoJ	Rhoj			3	2	2	20.1	14.7	14.7	22.671	0	28.402	190750000	27	0.101917	0.937791	-0.104235	-0.283544	22.2999	22.3178	22.6133	21.8125	22.9348	22.7964
1.05045	0.790679		0.102	0.0710023	Q9D071-2;Q9D071-3;Q9D071;F7C9N6;F7A0X7;F6RGK4;E9PW47	Q9D071-2;Q9D071-3;Q9D071;F7C9N6;F7A0X7	MMS19 nucleotide excision repair protein homolog	Mms19			9	9	9	15.6	15.6	15.6	97.458	0	37.18	433250000	45	0.102	0.937791	0.0710023	0.283756	23.3449	23.2156	23.4192	22.8385	23.2478	23.6804
0.97206	0.790428		0.102138	-0.0408821	Q8JZL3	Q8JZL3	Thiamine-triphosphatase	Thtpa			4	4	4	21	21	21	24.264	0	16.113	367720000	39	0.102138	0.937791	-0.0408821	-0.284108	22.9779	22.9125	22.5439	22.8862	22.916	22.7547
1.04463	0.78988		0.102439	0.0629985	Q9QZM0	Q9QZM0	Ubiquilin-2	Ubqln2			6	6	6	15.8	15.8	15.8	67.35	0	121.22	4216500000	116	0.102439	0.937791	0.0629985	0.284876	26.3914	26.5033	26.4791	26.8218	26.1003	26.2628
1.06332	0.789394		0.102706	0.0885824	O55137;Q32Q92-2;Q32Q92;A0A1Y7VMZ4;Q91YQ6;Q9QYR7-2;Q9QYR7	O55137	Acyl-coenzyme A thioesterase 1	Acot1			13	13	5	28.6	28.6	9.3	46.135	0	177.77	5541000000	293	0.102706	0.937675	0.0885824	0.285558	26.9362	26.9092	27.0661	26.4796	26.6827	27.4834
1.03109	0.789336		0.102738	0.0441659	Q9CU62;S4R179	Q9CU62	Structural maintenance of chromosomes protein 1A	Smc1a			33	33	33	32.6	32.6	32.6	143.23	0	130.29	2762300000	334	0.102738	0.937675	0.0441659	0.285639	25.8621	25.7656	25.9252	25.7102	25.6137	26.0965
0.975213	0.789222		0.102801	-0.0362104	P70697;A0A0A0MQG7	P70697	Uroporphyrinogen decarboxylase	Urod			5	5	5	24.5	24.5	24.5	40.691	0	11.795	1545500000	91	0.102801	0.937675	-0.0362104	-0.285799	25.1114	24.9114	25.0934	25.0505	24.8988	25.2755
1.04265	0.788868		0.102996	0.0602538	P62320;A0A1W2P7K5	P62320;A0A1W2P7K5	Small nuclear ribonucleoprotein Sm D3	Snrpd3			9	9	9	61.1	61.1	61.1	13.916	0	217.88	8260700000	338	0.102996	0.937675	0.0602538	0.286296	27.9076	28.0111	28.0077	27.5931	27.8492	28.3034
1.00927	0.788764		0.103053	0.0133171	P50247;A2ALT5	P50247	Adenosylhomocysteinase	Ahcy			23	23	23	56.2	56.2	56.2	47.688	0	323.31	21813000000	832	0.103053	0.937675	0.0133171	0.286441	29.0428	29.0835	29.1057	28.9787	29.1106	29.1027
1.02495	0.788626		0.103129	0.0355536	Q9R0Q7;D3Z7C6	Q9R0Q7;D3Z7C6	Prostaglandin E synthase 3	Ptges3			9	9	9	53.1	53.1	53.1	18.721	0	233.48	52720000000	459	0.103129	0.937675	0.0355536	0.286634	30.2512	30.2684	30.3738	30.358	30.0276	30.4011
0.984751	0.788212		0.103357	-0.0221691	Q6ZWX6	Q6ZWX6	Eukaryotic translation initiation factor 2 subunit 1	Eif2s1			28	28	28	75.2	75.2	75.2	36.108	0	323.31	14814000000	821	0.103357	0.937675	-0.0221691	-0.287216	28.5985	28.7436	28.7063	28.5775	28.773	28.7643
0.910086	0.788137		0.103398	-0.135925	Q9D6X6;A0A140LJH8	Q9D6X6;A0A140LJH8	Serine protease 23	Prss23			4	4	4	13.9	13.9	13.9	43.071	0	14.497	590290000	44	0.103398	0.937675	-0.135925	-0.287321	23.6758	23.9099	24.0293	24.8399	23.2456	23.9373
0.971869	0.788087		0.103426	-0.0411663	Q7TMB8;Q7TMB8-2;A0A0R4J119;A0A0U1RQ05;F6QD74;G3UZI5	Q7TMB8;Q7TMB8-2;A0A0R4J119;A0A0U1RQ05	Cytoplasmic FMR1-interacting protein 1	Cyfip1			22	22	12	22.1	22.1	13.2	145.24	0	222.9	6897500000	407	0.103426	0.937675	-0.0411663	-0.28739	27.0792	26.8848	26.9483	27.2661	26.8275	26.9422
1.04731	0.787696		0.103642	0.0666835	Q8VCY6	Q8VCY6	U3 small nucleolar RNA-associated protein 6 homolog	Utp6			9	9	9	18.8	18.8	18.8	70.429	0	10.199	421760000	42	0.103642	0.937675	0.0666835	0.28794	23.7294	23.8683	23.6098	23.607	23.3243	24.076
1.01382	0.787429		0.103789	0.0198002	Q9WV55;A0A3B2W837	Q9WV55;A0A3B2W837	Vesicle-associated membrane protein-associated protein A	Vapa			12	12	11	59.4	59.4	59.4	27.855	0	242.57	15419000000	428	0.103789	0.937675	0.0198002	0.288315	28.4832	28.5286	28.3758	28.5347	28.4373	28.3562
0.978924	0.787376		0.103818	-0.0307306	A3KGB4;A0A0A6YXU3;A0A0A6YWY1;Q9Z1A9	A3KGB4	TBC1 domain family member 8B	Tbc1d8b			14	14	14	16.9	16.9	16.9	127.89	0	159.1	2492100000	184	0.103818	0.937675	-0.0307306	-0.288389	25.7713	25.4969	25.8292	25.7144	25.689	25.7862
1.04257	0.787156		0.103939	0.0601495	P97823;J3QP56;P97823-2;D3Z111;D3YUG4;D3Z269;J3QQ63	P97823;J3QP56;P97823-2;D3Z111;D3YUG4;D3Z269	Acyl-protein thioesterase 1	Lypla1			6	6	6	51.3	51.3	51.3	24.687	0	139.13	4841800000	247	0.103939	0.937675	0.0601495	0.288698	27.135	26.7327	26.6577	26.9965	26.5018	26.8467
0.97677	0.786891		0.104085	-0.0339088	O35857	O35857	Mitochondrial import inner membrane translocase subunit TIM44	Timm44			10	10	10	31.2	31.2	31.2	51.091	0	67.452	2958900000	141	0.104085	0.937675	-0.0339088	-0.28907	25.7703	26.1152	25.806	25.9781	25.8471	25.9681
1.04739	0.786816		0.104127	0.0667973	O70583-2;O70583;B1AV01;O70583-3;B1AUZ9;Q6PD02	O70583-2;O70583;B1AV01;O70583-3	E3 ubiquitin-protein ligase Midline-1	Mid1			10	10	10	19.8	19.8	19.8	74.959	0	90.236	857340000	85	0.104127	0.937675	0.0667973	0.289174	24.4266	24.4347	24.5353	24.7864	24.414	23.9958
1.05448	0.786558		0.104269	0.0765317	Q8VDG3;A0A0R4J0P6;A0A2R8VKA3	Q8VDG3;A0A0R4J0P6	Poly(A)-specific ribonuclease PARN	Parn			9	9	9	13.9	13.9	13.9	71.558	0	15.106	881320000	68	0.104269	0.937675	0.0765317	0.289538	23.9905	23.9587	24.1851	23.6828	23.7456	24.4763
1.02828	0.786493		0.104305	0.0402355	Q9JHF5;F6XRE6	Q9JHF5	V-type proton ATPase subunit a	Tcirg1			7	7	7	10.9	10.9	10.9	93.459	0	82.293	906580000	58	0.104305	0.937675	0.0402355	0.289629	24.4113	24.4786	24.8198	24.4683	24.6447	24.4761
1.03786	0.786491		0.104306	0.0536105	Q9DB15	Q9DB15	39S ribosomal protein L12, mitochondrial	Mrpl12			7	7	7	53.7	53.7	53.7	21.708	0	81.425	2896100000	171	0.104306	0.937675	0.0536105	0.289632	26.1429	26.1816	26.318	26.2026	25.8346	26.4445
1.03816	0.78638		0.104368	0.0540288	P70279;A2ALA0	P70279;A2ALA0	Surfeit locus protein 6	Surf6			7	7	7	18.9	18.9	18.9	41.234	0	15.51	1034600000	95	0.104368	0.937675	0.0540288	0.289787	24.7007	24.6303	24.7476	24.2912	24.7116	24.9136
1.02825	0.786197		0.104469	0.0401917	P29533;Q3UPN1;A0A0G2JFP9	P29533;Q3UPN1	Vascular cell adhesion protein 1	Vcam1			31	31	18	48.8	48.8	26.4	81.317	0	261.94	11150000000	566	0.104469	0.937675	0.0401917	0.290045	28.0699	27.8659	28.1585	27.7759	28.1161	28.0818
0.947483	0.785152		0.105046	-0.0778275	A0A0R4J1E8;Q6P8M1-2;Q6P8M1;A0A2I3BQ56;A0A571BEN9;A0A2I3BPH0;A0A2I3BQN9	A0A0R4J1E8;Q6P8M1-2;Q6P8M1	Putative deoxyribonuclease TATDN1	Tatdn1			8	8	8	39.8	39.8	39.8	29.802	0	38.087	539440000	61	0.105046	0.937675	-0.0778275	-0.291512	23.6166	23.1607	23.8386	23.8233	23.2634	23.7626
1.04136	0.784689		0.105303	0.0584717	Q921W4;D3Z6I4;D3YZD6;Q921W4-2;D3YU21;A0A338P785;F7BGV1;A0A338P6Y1;A0A338P7D6	Q921W4;D3Z6I4;D3YZD6;Q921W4-2;D3YU21;A0A338P785	Quinone oxidoreductase-like protein 1	Cryzl1			10	10	10	38.8	38.8	38.8	38.725	0	104.15	1238400000	135	0.105303	0.937675	0.0584717	0.292163	25.2867	25.4099	25.263	25.0604	25.0727	25.6511
1.04679	0.784383		0.105472	0.0659771	P63166;A0A087WRQ4	P63166;A0A087WRQ4	Small ubiquitin-related modifier 1	Sumo1			5	5	5	43.6	43.6	43.6	11.557	0	12.443	2676800000	134	0.105472	0.937675	0.0659771	0.292594	26.0046	26.0917	26.0931	25.6441	25.936	26.4113
0.970781	0.784339		0.105496	-0.0427818	Q9CR00;A0A0G2JGN6	Q9CR00;A0A0G2JGN6	26S proteasome non-ATPase regulatory subunit 9	Psmd9			13	13	13	56.3	56.3	56.3	24.72	0	65.458	3802600000	288	0.105496	0.937675	-0.0427818	-0.292656	26.6387	26.638	26.6316	26.4222	26.6859	26.9284
1.11932	0.784201		0.105573	0.162626	D3YYT1;Q922P9	D3YYT1;Q922P9	Putative oxidoreductase GLYR1	Glyr1			10	10	10	25.2	25.2	25.2	60.435	0	22.539	544060000	87	0.105573	0.937675	0.162626	0.29285	23.7526	23.1684	23.0263	22.1364	23.6204	23.7026
0.976434	0.78343		0.106	-0.0344054	Q60855;F7D1J2	Q60855;F7D1J2	Receptor-interacting serine/threonine-protein kinase 1	Ripk1			13	13	13	24.1	24.1	24.1	74.854	0	61.754	1880300000	146	0.106	0.937675	-0.0344054	-0.293934	25.3098	25.0969	25.1516	25.2281	25.3865	25.0469
0.969561	0.78324		0.106105	-0.0445964	Q8BP67	Q8BP67	60S ribosomal protein L24	Rpl24			9	9	9	44.6	44.6	44.6	17.779	0	51.551	111240000000	627	0.106105	0.937675	-0.0445964	-0.294201	31.6011	31.1785	31.423	31.2816	31.5889	31.466
0.967985	0.783109		0.106178	-0.046943	Q9D8N2;Q3TH34;D6RIQ6;D3YUG1	Q9D8N2;Q3TH34	Protein FAM45A	Fam45a			6	6	6	22.7	22.7	22.7	40.42	0	119.02	3097000000	136	0.106178	0.937675	-0.046943	-0.294385	26.1346	26.0655	26.3082	26.4357	25.95	26.2635
1.01598	0.783023		0.106226	0.0228678	Q99104;D3YZ62;D3Z4J3;F6TDE5;B8JK05;F6Z2S4;D6RFU0;A0A1L1SUF0;E9Q1F5;G5E8G6;G3X9Y9;P21271;P21271-3	Q99104;D3YZ62;D3Z4J3	Unconventional myosin-Va	Myo5a			37	37	37	21.8	21.8	21.8	215.54	0	148.38	3336500000	377	0.106226	0.937675	0.0228678	0.294506	26.0964	26.0376	26.057	26.0825	26.146	25.8939
0.973563	0.782861		0.106316	-0.0386537	Q9DBE9	Q9DBE9	pre-rRNA processing protein FTSJ3	Ftsj3			16	16	16	25.9	25.9	25.9	95.531	0	190.95	1354900000	158	0.106316	0.937675	-0.0386537	-0.294734	24.9836	24.8401	24.9313	24.8393	24.8262	25.2054
0.943169	0.782738		0.106384	-0.0844116	H7BX14;Q8BMZ5-2;Q8BMZ5;D3YZ84;D3YY06;D3YWG5;D6RH65;A0A0U1RNS7;A0A0U1RNH2	H7BX14;Q8BMZ5-2;Q8BMZ5;D3YZ84;D3YY06;D3YWG5;D6RH65	tRNA-splicing endonuclease subunit Sen34	Tsen34			4	4	1	15.7	15.7	3.8	33.828	0	8.7493	53284000	20	0.106384	0.937675	-0.0844116	-0.294907	20.6324	21.4081	21.4344	21.1023	21.4659	21.1599
1.02965	0.782671		0.106421	0.0421505	Q3TN06;Q6TYB5;A0A3Q4EGS7;A0A3Q4EH67;D3Z6D5	Q3TN06;Q6TYB5;A0A3Q4EGS7;A0A3Q4EH67;D3Z6D5	Fasciculation and elongation protein zeta-2	Fez2			6	6	6	20.3	20.3	20.3	38.83	0	21.021	1109400000	57	0.106421	0.937675	0.0421505	0.295002	24.611	24.2707	24.6353	24.6052	24.3246	24.4608
1.07407	0.782499		0.106516	0.10309	Z4YJH1;Q9R1K9;B1AUQ7;P41209	Z4YJH1;Q9R1K9;B1AUQ7	Centrin-2	Cetn2			3	3	3	33.7	33.7	33.7	18.787	0	15.058	127210000	17	0.106516	0.937675	0.10309	0.295243	21.4255	22.2495	21.3859	21.7855	21.1708	21.7954
0.937483	0.782078		0.10675	-0.0931358	P54276	P54276	DNA mismatch repair protein Msh6	Msh6			9	9	9	8.8	8.8	8.8	151.08	0	18.524	420080000	49	0.10675	0.937675	-0.0931358	-0.295836	22.8182	22.8613	22.8874	22.4987	22.7941	23.5536
1.04928	0.780848		0.107434	0.0694027	Q04750;Q8R4U6	Q04750	DNA topoisomerase 1	Top1			27	27	27	34.3	34.3	34.3	90.875	0	125.67	8013200000	393	0.107434	0.937209	0.0694027	0.297568	27.5846	27.3693	27.6006	27.2025	27.254	27.8897
0.916368	0.780617		0.107562	-0.126001	P47857;P47857-2;P47857-3	P47857;P47857-2;P47857-3	ATP-dependent 6-phosphofructokinase, muscle type	Pfkm			9	8	8	14.5	13.1	13.1	85.268	0	45.104	739460000	70	0.107562	0.937209	-0.126001	-0.297893	23.0049	23.5368	23.4925	23.0069	23.1658	24.2396
0.933497	0.780385		0.107691	-0.0992826	Q9R1P3	Q9R1P3	Proteasome subunit beta type-2	Psmb2			7	7	7	40.8	40.8	40.8	22.906	0	32.025	6169000000	151	0.107691	0.937209	-0.0992826	-0.298219	27.3838	26.882	26.6527	27.4167	27.2218	26.5779
1.04129	0.780119		0.107839	0.0583725	D3Z3S1;Q9WUQ2;A0A0J9YU39;F6XLZ3	D3Z3S1;Q9WUQ2	Prolactin regulatory element-binding protein	Preb			9	9	9	34	34	34	37.965	0	97.892	1523500000	118	0.107839	0.937198	0.0583725	0.298594	24.7943	24.9901	25.007	25.1617	24.9216	24.533
1.03072	0.77991		0.107956	0.0436586	Q8BH64	Q8BH64	EH domain-containing protein 2	Ehd2			25	24	23	59.1	57.5	55.6	61.174	0	288.61	15363000000	630	0.107956	0.937198	0.0436586	0.298889	28.86	28.6434	28.5941	28.7717	28.4133	28.7814
0.973902	0.779867		0.10798	-0.0381521	Q62422;A0A494BA97;A0A494B943	Q62422;A0A494BA97	Osteoclast-stimulating factor 1	Ostf1			11	11	11	58.1	58.1	58.1	23.782	0	323.31	38380000000	541	0.10798	0.937198	-0.0381521	-0.29895	29.6222	29.4119	29.5257	29.7717	29.5108	29.3917
1.07396	0.779703		0.108071	0.10294	Q920Q6-3;Q920Q6-2;Q920Q6;B1AT10;B1AT13	Q920Q6-3;Q920Q6-2;Q920Q6;B1AT10	RNA-binding protein Musashi homolog 2	Msi2			11	11	10	55.3	55.3	51.1	30.893	0	54.072	1861100000	99	0.108071	0.937198	0.10294	0.29918	25.4745	25.2414	25.3758	24.5878	25.5568	25.6382
0.966269	0.779702		0.108071	-0.049504	Q76N33;Q76N33-2;D3Z0S7	Q76N33	AMSH-like protease	Stambpl1			9	9	9	25.5	25.5	25.5	49.639	0	55.274	759660000	80	0.108071	0.937198	-0.049504	-0.299181	23.8847	23.8312	23.8659	23.6417	23.8789	24.2098
1.07895	0.779384		0.108249	0.10963	E9Q1D6;Q0VD84;E9QNQ3;O08999	E9Q1D6;Q0VD84;E9QNQ3;O08999	Latent-transforming growth factor beta-binding protein 2	Ltbp2			6	6	6	4.7	4.7	4.7	190.72	0	13.724	221520000	31	0.108249	0.937198	0.10963	0.29963	23.1961	22.3045	22.2033	22.7058	22.5739	22.0955
1.20454	0.778911		0.108512	0.268482	Q3TFQ1;Q3UBW1	Q3TFQ1;Q3UBW1	SPRY domain-containing protein 7	Spryd7			2	2	2	14.3	14.3	14.3	21.681	0.00040177	4.6797	167400000	24	0.108512	0.937198	0.268482	0.300297	22.3635	21.6082	22.2468	20.1056	22.9154	22.3919
0.98009	0.77873		0.108613	-0.0290146	E9QLZ9;Q03173;A0A0A6YW06;J3QNM3;E9QKQ9;Q03173-6;Q03173-3;Q03173-4;Q03173-5;E9QKR1	E9QLZ9;Q03173;A0A0A6YW06;J3QNM3;E9QKQ9;Q03173-6;Q03173-3;Q03173-4;Q03173-5;E9QKR1	Protein enabled homolog	Enah			19	19	1	30	30	1.4	86.052	0	112.65	12007000000	509	0.108613	0.937198	-0.0290146	-0.300551	28.3827	28.3411	28.2082	28.5003	28.2419	28.2769
1.03794	0.778686		0.108637	0.0537294	Q9WTM5;A0A1B0GRW3;A0A1B0GSR4;A0A1B0GT54;A0A1B0GR89;A0A1B0GRT1	Q9WTM5;A0A1B0GRW3;A0A1B0GSR4	RuvB-like 2	Ruvbl2			19	19	19	45.8	45.8	45.8	51.112	0	105.24	4629500000	337	0.108637	0.937198	0.0537294	0.300613	26.9687	26.9387	27.0807	26.6564	26.9152	27.2553
1.01927	0.778228		0.108893	0.0275415	O08599-2;O08599;A0A140LHJ4	O08599-2;O08599	Syntaxin-binding protein 1	Stxbp1			23	23	23	44.8	44.8	44.8	68.735	0	257.48	5955500000	443	0.108893	0.937198	0.0275415	0.30126	26.8306	26.9436	26.7993	26.9239	26.8964	26.6706
1.08955	0.777922		0.109064	0.123734	G5E8S0;Q9D4H9-3;Q9D4H9;Q9D4H9-2;F6TN92	G5E8S0;Q9D4H9-3;Q9D4H9;Q9D4H9-2;F6TN92	PHD finger protein 14	Phf14			6	6	6	12	12	12	99.09	0	57.467	132420000	31	0.109064	0.937198	0.123734	0.301691	21.5492	21.5771	22.0457	21.0766	21.3918	22.3324
0.973519	0.777444		0.109331	-0.0387185	P54775;A0A140LIZ5	P54775;A0A140LIZ5	26S protease regulatory subunit 6B	Psmc4			29	29	29	77	77	77	47.408	0	323.31	22018000000	805	0.109331	0.937154	-0.0387185	-0.302365	29.0576	28.9265	29.2127	29.2971	29.0357	28.9801
1.02563	0.77711		0.109517	0.0365124	Q3UYV9	Q3UYV9	Nuclear cap-binding protein subunit 1	Ncbp1			8	8	8	16.6	16.6	16.6	91.926	0	94.973	2023400000	124	0.109517	0.93704	0.0365124	0.302836	25.341	25.2168	25.3805	25.3265	25.0656	25.4367
1.05209	0.777061		0.109545	0.073253	Q9DD03;D3YUS4	Q9DD03;D3YUS4	Ras-related protein Rab-13	Rab13			4	2	2	21.3	11.9	11.9	22.77	0	14.226	418400000	57	0.109545	0.93704	0.073253	0.302906	22.7177	22.6177	23.2212	22.5449	22.7236	23.0684
1.02486	0.776894		0.109638	0.0354233	A0A0R4J0M1;Q8VCN9	A0A0R4J0M1;Q8VCN9	Tubulin-specific chaperone C	Tbcc			12	12	12	53.1	53.1	53.1	38.094	0	162.7	1476000000	222	0.109638	0.93704	0.0354233	0.303142	25.2588	25.1175	25.3163	25.1384	25.0565	25.3915
1.01948	0.776838		0.10967	0.0278314	Q7TSV4;A0A0G2JF47	Q7TSV4	Phosphoglucomutase-2	Pgm2			16	16	16	36.3	36.3	36.3	68.747	0	92.077	4353900000	247	0.10967	0.93704	0.0278314	0.303221	26.4122	26.4623	26.3714	26.5569	26.3437	26.2618
1.0132	0.776642		0.109779	0.0189241	Q6PB44;Q6PB44-2;A0A0G2JEW5	Q6PB44;Q6PB44-2	Tyrosine-protein phosphatase non-receptor type 23	Ptpn23			36	36	36	26.6	26.6	26.6	185.21	0	323.31	8959300000	642	0.109779	0.93704	0.0189241	0.303498	27.6099	27.4999	27.5369	27.6346	27.4596	27.4957
1.05125	0.776159		0.110049	0.0721029	P58468;Q3TVF6	P58468	Protein FAM207A	Fam207a			5	5	5	33.8	33.8	33.8	24.814	0	6.6835	240740000	35	0.110049	0.93704	0.0721029	0.304179	22.6202	22.8605	23.0345	22.4514	22.6981	23.1494
0.829973	0.775971		0.110155	-0.268863	Q9Z175;E9Q0X7	Q9Z175;E9Q0X7	Lysyl oxidase homolog 3	Loxl3			4	4	4	8.5	8.5	8.5	83.739	0	20.815	333560000	23	0.110155	0.93704	-0.268863	-0.304445	21.4747	23.9267	23.7877	22.565	23.7576	23.6731
1.05022	0.77578		0.110261	0.0706863	Q9CR98;A0A0N4SWI4	Q9CR98;A0A0N4SWI4	Protein FAM136A	Fam136a			6	6	6	49.3	49.3	49.3	15.674	0	18.744	283710000	54	0.110261	0.93704	0.0706863	0.304714	22.595	22.6757	23.1064	22.6767	23.0346	22.4538
0.976624	0.775054		0.110668	-0.034125	O55201;O55201-2;A0A140LJ34	O55201;O55201-2	Transcription elongation factor SPT5	Supt5h			25	25	25	29.9	29.9	29.9	120.66	0	173.65	4024200000	286	0.110668	0.936873	-0.034125	-0.305739	26.2664	26.1859	26.417	26.2796	26.1972	26.4948
0.955917	0.774319		0.11108	-0.0650431	P52760	P52760	Ribonuclease UK114	Hrsp12			8	8	8	67.4	67.4	67.4	14.255	0	105.05	2037200000	188	0.11108	0.936275	-0.0650431	-0.306778	25.8782	25.565	25.2321	25.8223	25.4958	25.5524
1.03398	0.77422		0.111136	0.0482101	Q9CWU2;D3YY07	Q9CWU2;D3YY07	Palmitoyltransferase ZDHHC13;Palmitoyltransferase	Zdhhc13			5	5	5	9.8	9.8	9.8	70.889	0	12.559	712350000	54	0.111136	0.936275	0.0482101	0.306918	23.9537	23.8085	23.8958	24.1337	23.6349	23.7448
1.01782	0.773875		0.111329	0.0254828	G5E870;A0A087WNZ7;A0A087WRV6;A0A0B4J1N9;A0A087WSG4;A0A087WQ02;A0A087WP92	G5E870;A0A087WNZ7;A0A087WRV6	E3 ubiquitin-protein ligase TRIP12	Trip12			21	21	21	14.7	14.7	14.7	224.13	0	118.68	2958100000	226	0.111329	0.936275	0.0254828	0.307406	25.7909	25.7615	26.0113	25.88	25.8098	25.7976
1.02919	0.77315		0.111736	0.041509	A0A0N4SV80;E9QML5;Q61464-4;Q61464;A0A0N4SV38;A0A0N4SVI8;E9QKZ7;Q61464-7;Q61464-2;Q61464-5;Q3TZK9;A0A0N4SVM8;Q61464-3;A0A0N4SUP3	A0A0N4SV80;E9QML5;Q61464-4;Q61464;A0A0N4SV38;A0A0N4SVI8;E9QKZ7;Q61464-7;Q61464-2;Q61464-5;Q3TZK9;A0A0N4SVM8	Zinc finger protein 638	Zfml;Znf638			19	19	19	15	15	15	214.46	0	73.532	1391900000	147	0.111736	0.935729	0.041509	0.308431	24.8006	24.6264	24.8782	24.8406	24.5027	24.8374
0.943848	0.771764		0.112515	-0.083374	Q9CQT2;A0A1L1SRC3;A0A1L1SUJ3	Q9CQT2;A0A1L1SRC3	RNA-binding protein 7	Rbm7			5	5	5	28.3	28.3	28.3	30.148	0	43.506	596640000	55	0.112515	0.934342	-0.083374	-0.310391	23.1066	23.0405	23.3034	23.0839	22.883	23.7338
1.03561	0.771474		0.112679	0.0504818	Q8BGQ7	Q8BGQ7	Alanine--tRNA ligase, cytoplasmic	Aars			59	59	59	67.7	67.7	67.7	106.91	0	323.31	44126000000	1800	0.112679	0.93428	0.0504818	0.310801	30.0889	30.1923	30.2073	29.7984	30.2365	30.3021
0.97218	0.770713		0.113107	-0.0407047	Q8BWL5-4;Q8BWL5-6;Q8BWL5-3;Q8BWL5-2;Q8BWL5;Q8BWL5-5;G3UZJ9;G3UY10;G3UYP9	Q8BWL5-4;Q8BWL5-6;Q8BWL5-3;Q8BWL5-2;Q8BWL5;Q8BWL5-5;G3UZJ9;G3UY10;G3UYP9	RNA-binding motif, single-stranded-interacting protein 3	Rbms3			4	3	3	14	10.1	10.1	42.243	0	11.214	487990000	83	0.113107	0.933648	-0.0407047	-0.311878	23.4243	23.5457	23.5839	23.4143	23.462	23.7998
0.941015	0.770407		0.11328	-0.0877101	O35639;Q3TET3;A0A0G2JGL7;A0A0G2JDV9	O35639	Annexin A3	Anxa3			34	34	34	91	91	91	36.384	0	323.31	123470000000	1600	0.11328	0.933566	-0.0877101	-0.312312	31.6603	31.4689	31.5358	32.1903	31.321	31.4167
0.964976	0.769432		0.11383	-0.0514348	Q8VDP3-2;Q8VDP3-3;Q8VDP3;E9PUI4	Q8VDP3-2;Q8VDP3-3;Q8VDP3;E9PUI4	Protein-methionine sulfoxide oxidase MICAL1	Mical1			13	13	13	17.8	17.8	17.8	108.69	0	50.288	1780900000	173	0.11383	0.932674	-0.0514348	-0.313693	25.2476	25.5455	25.5919	25.5254	25.2934	25.7206
0.951251	0.768078		0.114595	-0.0721022	Q8JZQ2	Q8JZQ2	AFG3-like protein 2	Afg3l2			13	13	11	20.3	20.3	18	89.518	0	81.665	2002900000	144	0.114595	0.931322	-0.0721022	-0.315612	25.3262	25.0203	24.7441	25.4007	25.024	24.8822
1.03386	0.767985		0.114647	0.0480372	Q9EQU5-2	Q9EQU5-2	Protein SET	Set			10	10	1	45.5	45.5	5.4	32.105	0	285.66	11658000000	467	0.114647	0.931322	0.0480372	0.315744	28.4276	28.4039	28.4521	28.2603	28.1984	28.6807
1.032	0.767859		0.114719	0.0454407	Q9QYI4;Q8C4C9;D6RHR9	Q9QYI4;Q8C4C9;D6RHR9	DnaJ homolog subfamily B member 12	Dnajb12			8	8	8	30.3	30.3	30.3	41.987	0	21.485	741220000	63	0.114719	0.931322	0.0454407	0.315923	23.4148	23.7414	23.6306	23.4721	23.7621	23.4162
1.1324	0.767806		0.114748	0.17939	Q8CG48;B1AWH6	Q8CG48	Structural maintenance of chromosomes protein 2	Smc2			32	32	32	31.1	31.1	31.1	134.24	0	142.9	2798200000	225	0.114748	0.931322	0.17939	0.315998	26.1165	25.7113	26.047	25.0959	25.3653	26.8754
1.04386	0.767719		0.114798	0.061931	Q3TA68;Q3TAQ9	Q3TA68;Q3TAQ9		Wdr36			6	6	6	8	8	8	97.783	0	123.01	817230000	75	0.114798	0.931322	0.061931	0.316121	24.0393	23.7682	23.8184	23.7582	23.5375	24.1444
0.971477	0.767708		0.114804	-0.041748	Q9CQ45	Q9CQ45	Neudesin	Nenf			10	10	10	67.3	67.3	67.3	18.904	0	215.65	7783700000	226	0.114804	0.931322	-0.041748	-0.316137	27.2656	27.2451	27.4042	27.1077	27.5107	27.4218
1.05227	0.767317		0.115025	0.0734997	Q8K2Q0	Q8K2Q0	COMM domain-containing protein 9	Commd9			6	6	6	41.4	41.4	41.4	21.85	0	126.87	838930000	61	0.115025	0.931322	0.0734997	0.316691	24.2137	23.6918	24.292	24.2474	23.9443	23.7853
0.976229	0.767213		0.115084	-0.0347087	Q61699;E9Q0U7;Q61699-2;D3Z027;D3Z3I9;A0A0J9YTZ7	Q61699;E9Q0U7;Q61699-2	Heat shock protein 105 kDa	Hsph1			49	46	46	70.7	68.8	68.8	96.406	0	323.31	36107000000	1365	0.115084	0.931322	-0.0347087	-0.316839	29.814	29.6319	29.6163	29.69	29.586	29.8903
0.968645	0.766723		0.115361	-0.0459601	Q6P9Q6;Q6P9Q6-2;Q80YW9;Q80YW7;Q80YW6	Q6P9Q6;Q6P9Q6-2;Q80YW9	FK506-binding protein 15;Peptidyl-prolyl cis-trans isomerase	Fkbp15			17	17	17	21.7	21.7	21.7	132.96	0	224.77	3426100000	335	0.115361	0.931322	-0.0459601	-0.317534	26.2526	25.91	26.3605	26.3017	26.2302	26.1292
0.961031	0.766667		0.115393	-0.0573457	E9PX70;Q60847-2;Q60847-5;Q60847;Q60847-4;Q60847-3;F6WIM8	E9PX70;Q60847-2;Q60847-5;Q60847;Q60847-4;Q60847-3	Collagen alpha-1(XII) chain	Col12a1			130	130	130	54.7	54.7	54.7	333.73	0	323.31	113860000000	3647	0.115393	0.931322	-0.0573457	-0.317613	31.281	31.1926	31.3594	31.141	31.1818	31.6822
0.985926	0.766624		0.115417	-0.0204487	Q8CAQ8-2;Q8CAQ8-3;Q8CAQ8-4	Q8CAQ8-2;Q8CAQ8-3	MICOS complex subunit Mic60	Immt			35	35	0	53.1	53.1	0	82.928	0	305.86	13051000000	663	0.115417	0.931322	-0.0204487	-0.317674	28.0584	28.1736	28.2683	28.2195	28.1466	28.1956
0.98949	0.766199		0.115658	-0.0152429	F8WHL2;Q8CIE6;F6XJN3;D6RH55	F8WHL2;Q8CIE6	Coatomer subunit alpha;Coatomer subunit alpha;Xenin;Proxenin	Copa			62	62	62	51.6	51.6	51.6	139.41	0	323.31	56132000000	1481	0.115658	0.931322	-0.0152429	-0.318278	30.4089	30.4811	30.373	30.3784	30.5018	30.4284
0.975297	0.765403		0.11611	-0.036087	P24527	P24527	Leukotriene A-4 hydrolase	Lta4h			32	32	32	60.9	60.9	60.9	69.05	0	323.31	17117000000	744	0.11611	0.931322	-0.036087	-0.319407	28.6187	28.5223	28.3766	28.7081	28.4066	28.5112
0.977489	0.765277		0.116181	-0.0328471	Q3UHX2	Q3UHX2	28 kDa heat- and acid-stable phosphoprotein	Pdap1			9	9	9	41.4	41.4	41.4	20.605	0	164.37	7959100000	296	0.116181	0.931322	-0.0328471	-0.319587	27.9497	27.856	27.9622	27.7717	27.9927	28.102
1.01645	0.765176		0.116238	0.0235329	P63101;A0A2I3BQ03;D3YXN6;D3YXF4;D3YW45	P63101;A0A2I3BQ03	14-3-3 protein zeta/delta	Ywhaz			27	27	22	87.8	87.8	71.8	27.771	0	323.31	306490000000	2489	0.116238	0.931322	0.0235329	0.31973	32.778	32.7936	32.7609	32.8817	32.7514	32.6288
0.909064	0.765162		0.116247	-0.137547	P15306	P15306	Thrombomodulin	Thbd			7	7	7	12.3	12.3	12.3	61.867	0	16.133	426520000	84	0.116247	0.931322	-0.137547	-0.31975	22.9396	23.6339	22.7408	22.6883	23.8435	23.1951
1.02042	0.76463		0.116548	0.0291684	Q8R0X7;D6REF7;D3YZT4;D3YY13;D3Z1Z3	Q8R0X7;D6REF7	Sphingosine-1-phosphate lyase 1	Sgpl1			18	18	18	35.9	35.9	35.9	63.676	0	93.932	9437200000	404	0.116548	0.931322	0.0291684	0.320505	27.8723	27.9041	27.7614	27.6638	27.8521	27.9344
1.05003	0.764512		0.116615	0.0704346	Q9CR56;F6XZA4	Q9CR56;F6XZA4	NF-kappa-B inhibitor-interacting Ras-like protein 2	Nkiras2			3	3	3	17.3	17.3	17.3	21.494	0	6.5801	514530000	71	0.116615	0.931322	0.0704346	0.320673	23.5778	23.4442	23.8887	23.8905	23.5226	23.2863
0.983364	0.764436		0.116659	-0.024203	V9GXF0;V9GXP8;F8VPM7;V9GXH3;Q99MI1;V9GWT6;Q99MI1-2;V9GX53;Q99MI1-4;V9GXL1;A0A1B0GS69;A0A1B0GSQ8;A0A1B0GSU7	V9GXF0;V9GXP8;F8VPM7;V9GXH3;Q99MI1;V9GWT6;Q99MI1-2;V9GX53	ELKS/Rab6-interacting/CAST family member 1	Erc1			28	28	22	28.8	28.8	23.3	124.86	0	176.92	2810800000	326	0.116659	0.931322	-0.024203	-0.320781	25.9359	25.7429	25.9278	25.9328	25.8101	25.9362
0.948288	0.764393		0.116683	-0.0766036	Q9CQD1	Q9CQD1	Ras-related protein Rab-5A	Rab5a			7	4	4	41.4	26.5	26.5	23.598	0	107.51	5024600000	145	0.116683	0.931322	-0.0766036	-0.320842	26.4155	26.7115	26.7719	26.548	27.1296	26.4512
0.939592	0.764156		0.116818	-0.0898933	Q8R164	Q8R164	Valacyclovir hydrolase	Bphl			10	10	10	38.5	38.5	38.5	32.851	0	49.64	1368000000	85	0.116818	0.931322	-0.0898933	-0.321179	24.5983	24.4122	25.0768	25.1627	24.4932	24.701
0.943955	0.763396		0.11725	-0.08321	Q0P688;Q8BMB3;M0QWD1;D3Z730;Q3UUT0;G3X9H1;D3Z729;D3YUV9	Q0P688;Q8BMB3;M0QWD1;D3Z730;Q3UUT0;G3X9H1;D3Z729;D3YUV9	Eukaryotic translation initiation factor 4E type 2	Eif4e2			3	3	3	17.5	17.5	17.5	27.66	0	27.664	1006500000	66	0.11725	0.931322	-0.08321	-0.322259	24.7894	24.2785	24.8042	24.4529	24.5857	25.0832
0.956822	0.763324		0.117291	-0.0636781	E9QMK9;Q8BH86;Q8BH86-2;F7CUW7	E9QMK9;Q8BH86;Q8BH86-2	UPF0317 protein C14orf159 homolog, mitochondrial	9030617O03Rik			15	15	15	35.4	35.4	35.4	69.921	0	120.23	1939700000	178	0.117291	0.931322	-0.0636781	-0.322361	25.4585	25.315	25.5911	25.7109	25.6873	25.1573
1.09678	0.763264		0.117325	0.133277	Q8R0Y6;A0A0N4SW56	Q8R0Y6	Cytosolic 10-formyltetrahydrofolate dehydrogenase	Aldh1l1			12	7	7	14.6	9.3	9.3	98.708	0	7.2045	168040000	18	0.117325	0.931322	0.133277	0.322447	22.1125	21.3735	21.4114	20.8885	22.0488	21.5603
1.10733	0.762802		0.117588	0.147088	Q91V64;A0A494B952	Q91V64;A0A494B952	Isochorismatase domain-containing protein 1	Isoc1			6	6	6	19.9	19.9	19.9	32.032	0	53.666	2391600000	117	0.117588	0.931322	0.147088	0.323103	25.791	25.7134	25.6959	24.6955	25.877	26.1865
1.03678	0.762373		0.117833	0.0521062	P82347;A2ACH6	P82347;A2ACH6	Delta-sarcoglycan	Sgcd			8	8	8	29.4	29.4	29.4	32.133	0	47.909	1388200000	102	0.117833	0.931322	0.0521062	0.323714	24.536	24.3314	24.8774	24.5489	24.4831	24.5564
1.04298	0.761949		0.118074	0.0607052	Q5SUT0;Q5SUS9;Q61545	Q5SUT0;Q5SUS9;Q61545	RNA-binding protein EWS	Ewsr1			4	4	4	10	10	10	64.988	0	39.046	3036600000	169	0.118074	0.931322	0.0607052	0.324317	26.4576	26.6044	26.7044	26.4959	26.246	26.8424
0.951895	0.761193		0.118505	-0.0711263	P56135;F8WHP8	P56135;F8WHP8	ATP synthase subunit f, mitochondrial	Atp5j2			5	5	5	35.2	35.2	35.2	10.344	0	21.216	6861200000	129	0.118505	0.93077	-0.0711263	-0.325393	27.174	26.9093	27.6152	27.3102	27.1738	27.4279
1.0455	0.760654		0.118813	0.0641905	P60060;G3UWH0	P60060;G3UWH0	Protein transport protein Sec61 subunit gamma	Sec61g			4	4	4	52.9	52.9	52.9	7.7412	0	81.619	5607500000	358	0.118813	0.930403	0.0641905	0.32616	27.2059	26.7065	26.875	26.7544	26.7141	27.1263
1.05202	0.760289		0.119021	0.0731608	A0A0A6YXE3;G3X9Q0;Q9JKP5;Q3U581	A0A0A6YXE3;G3X9Q0;Q9JKP5	Muscleblind-like protein 1	Mbnl1			10	3	1	42.7	17.5	10.9	33.05	0	85.876	2469900000	59	0.119021	0.930247	0.0731608	0.32668	26.1748	25.686	25.8884	26.0552	25.9749	25.4997
0.975803	0.760252		0.119042	-0.0353381	Q64010;Q5ND50;Q64010-2;F7D232;Q3TQV3	Q64010;Q5ND50;Q64010-2;F7D232	Adapter molecule crk	Crk			14	14	3	58.9	58.9	12.5	33.814	0	259.94	12892000000	314	0.119042	0.930247	-0.0353381	-0.326733	28.1745	27.9418	28.1622	27.9748	28.2226	28.1871
0.977432	0.759728		0.119342	-0.0329323	Q9CPY7;Q9CPY7-2;A0A0G2JEM7	Q9CPY7;Q9CPY7-2	Cytosol aminopeptidase	Lap3			31	31	31	74.6	74.6	74.6	56.141	0	323.31	30074000000	842	0.119342	0.930143	-0.0329323	-0.327479	29.6766	29.4925	29.6181	29.7454	29.4641	29.6765
0.967685	0.7597		0.119358	-0.04739	F8WHU5;Q4VA53;Q4VA53-3;Q4VA53-2	F8WHU5;Q4VA53;Q4VA53-3;Q4VA53-2	Sister chromatid cohesion protein PDS5 homolog B	Pds5b			21	17	17	18.2	15.5	15.5	164.76	0	43.403	1644700000	144	0.119358	0.930143	-0.04739	-0.327519	24.9335	24.7498	24.887	24.722	24.8255	25.165
0.975629	0.759603		0.119414	-0.0355956	P70206;P70207	P70206	Plexin-A1	Plxna1			19	19	14	11.8	11.8	8.8	211.1	0	33.866	1411100000	115	0.119414	0.930143	-0.0355956	-0.327658	24.853	24.6473	24.8479	24.9882	24.7332	24.7336
0.973142	0.759266		0.119606	-0.039278	Q9Z2N8;A0A0A6YWG8;D3YVN1;F8WI57;Q99MR0	Q9Z2N8;A0A0A6YWG8;D3YVN1	Actin-like protein 6A	Actl6a			7	7	7	30.3	30.3	30.3	47.447	0	104.49	2526500000	146	0.119606	0.930143	-0.039278	-0.328137	25.4321	25.4598	25.5847	25.4771	25.3738	25.7435
1.02032	0.758752		0.1199	0.0290248	P10639	P10639	Thioredoxin	Txn			9	9	9	66.7	66.7	66.7	11.675	0	145.93	154590000000	1383	0.1199	0.930114	0.0290248	0.328869	31.7147	31.5275	31.7244	31.7421	31.6006	31.5368
0.947007	0.758533		0.120026	-0.0785529	A0A0B4J1L4;D3YYU8;A0A0A0MQG1;D3YYU8-2	A0A0B4J1L4;D3YYU8;A0A0A0MQG1	Obscurin-like protein 1	Obsl1			7	7	7	10.3	10.3	10.3	113.84	0	15.51	188530000	38	0.120026	0.930114	-0.0785529	-0.329182	22.1496	22.0416	22.594	22.0623	22.3144	22.6441
0.942866	0.758399		0.120103	-0.0848751	Q62348	Q62348	Translin	Tsn			5	5	5	23.2	23.2	23.2	26.201	0	53.513	1477700000	79	0.120103	0.930114	-0.0848751	-0.329374	25.1948	25.4229	25.5143	25.6992	25.7043	24.9832
1.01593	0.757774		0.12046	0.0228049	Q922J3;Q922J3-2	Q922J3;Q922J3-2	CAP-Gly domain-containing linker protein 1	Clip1			46	46	1	39.5	39.5	0.8	155.81	0	323.31	7955800000	598	0.12046	0.92979	0.0228049	0.330264	27.5176	27.5424	27.5578	27.6376	27.5095	27.4022
1.11606	0.757704		0.120501	0.158416	Q9Z0H1;A0A3Q4EBZ6	Q9Z0H1;A0A3Q4EBZ6	WD repeat-containing protein 46	Wdr46			5	5	5	12.1	12.1	12.1	69.047	0	18.959	262140000	42	0.120501	0.92979	0.158416	0.330365	22.9325	22.2652	22.2515	21.4831	22.6613	22.8296
0.968571	0.757195		0.120792	-0.0460707	P56395;G5E850;E0CY88;A0A494B9D8	P56395;G5E850;E0CY88	Cytochrome b5	Cyb5a			10	10	10	82.1	82.1	82.1	15.241	0	213.49	11590000000	327	0.120792	0.929663	-0.0460707	-0.33109	27.9804	28.0636	28.0727	28.3322	28.0596	27.8631
0.933006	0.756971		0.120921	-0.100042	Q3THE2;D3Z249	Q3THE2	Myosin regulatory light chain 12B	Myl12b			13	3	0	56.4	16.3	0	19.779	0	116.42	14304000000	213	0.120921	0.929663	-0.100042	-0.33141	28.4913	28.3427	28.2032	29.0261	28.1502	28.161
0.975915	0.755964		0.121499	-0.0351728	Q8VDD5;A0A2R8VKI5;F2Z494;A0A2R8W6V7;B1AR69;G3UW82;Q91Z83;Q02566	Q8VDD5	Myosin-9	Myh9			225	225	184	80.3	80.3	68	226.37	0	323.31	1864400000000	23213	0.121499	0.928736	-0.0351728	-0.332846	35.4156	35.4501	35.39	35.6032	35.5049	35.2532
1.06233	0.75565		0.121679	0.0872275	A2AFF6;O35638;A0A1B0GXA7;F6TNY1;F6XQW1;F8WHU7;Q9D3E6	A2AFF6;O35638	Cohesin subunit SA-2	Stag2			7	7	7	5.7	5.7	5.7	145.7	0	16.209	497540000	62	0.121679	0.928642	0.0872275	0.333295	23.0473	22.9123	22.9469	22.452	22.8471	23.3457
0.94549	0.75488		0.122122	-0.0808659	P21126;F8WHM4	P21126	Ubiquitin-like protein 4A	Ubl4a			7	7	7	47.8	47.8	47.8	17.8	0	28.62	873450000	94	0.122122	0.927987	-0.0808659	-0.334395	24.138	24.3413	24.4196	24.0237	24.3164	24.8014
0.968212	0.754786		0.122176	-0.0466048	Q8BJS4-3;Q8BJS4-2;Q8BJS4	Q8BJS4-3;Q8BJS4-2;Q8BJS4	SUN domain-containing protein 2	Sun2			10	10	10	19.6	19.6	19.6	78.178	0	82.501	923580000	127	0.122176	0.927987	-0.0466048	-0.334529	24.0328	24.2912	24.1197	24.3131	23.9608	24.3095
1.0115	0.75426		0.122479	0.0165011	P80314;A0A1W2P7B7;A0A1W2P828;A0A1W2P6Q3;A0A1W2P871;A0A1W2P8B6	P80314;A0A1W2P7B7	T-complex protein 1 subunit beta	Cct2			42	42	42	81.7	81.7	81.7	57.477	0	323.31	67875000000	1582	0.122479	0.927809	0.0165011	0.335281	30.7136	30.7153	30.7821	30.645	30.7201	30.7965
1.05381	0.75371		0.122796	0.0756143	Q3UW53;E9PYV4;D3Z233;D3YYZ9	Q3UW53;E9PYV4	Protein Niban	Fam129a			33	33	33	48.7	48.7	48.7	102.65	0	307.3	12067000000	647	0.122796	0.927424	0.0756143	0.336067	28.1458	28.2418	28.3644	28.1129	28.5763	27.8361
0.873037	0.75362		0.122848	-0.195886	Q61733	Q61733	28S ribosomal protein S31, mitochondrial	Mrps31			6	6	6	23.7	23.7	23.7	43.88	0	18.275	254260000	41	0.122848	0.927424	-0.195886	-0.336196	22.6877	21.326	22.6223	21.6555	22.72	22.8482
1.0713	0.752799		0.123321	0.099364	Q6DID7;Q6DID7-2;A0A0G2JEH4	Q6DID7;Q6DID7-2	Protein wntless homolog	Wls			6	6	6	11.5	11.5	11.5	62.188	0	15.362	568110000	62	0.123321	0.926887	0.099364	0.337369	24.1522	24.6692	24.2738	23.8526	24.7155	24.229
0.970941	0.752584		0.123445	-0.0425447	Q91VH6;A0A3F2YNL8;A0A3B2W4I2;A0A3B2WCC1;A0A3B2W7C9;A0A3B2W4G7	Q91VH6;A0A3F2YNL8;A0A3B2W4I2	Protein MEMO1	Memo1			13	13	13	68	68	68	33.692	0	140.15	2694200000	164	0.123445	0.926887	-0.0425447	-0.337677	26.3149	26.1143	26.2384	26.4262	26.0507	26.3184
1.05327	0.752547		0.123466	0.0748761	Q61550;A0A2I3BS25	Q61550	Double-strand-break repair protein rad21 homolog	Rad21			10	10	10	20.6	20.6	20.6	72.082	0	48.047	1003100000	99	0.123466	0.926887	0.0748761	0.337729	24.4713	24.4022	24.4595	24.0473	24.2694	24.7918
1.05084	0.752499		0.123494	0.0715427	Q9CQE7;Q9CQE7-2;F6UIS1;F6RK81	Q9CQE7;Q9CQE7-2;F6UIS1;F6RK81	Endoplasmic reticulum-Golgi intermediate compartment protein 3	Ergic3			5	5	5	20.1	20.1	20.1	43.208	0	12.898	414600000	51	0.123494	0.926887	0.0715427	0.337798	22.7303	23.0652	23.3033	22.9569	23.191	22.7362
0.957853	0.752338		0.123587	-0.0621243	Q8K4M5;F7BCN0;F7BZY0;Q8VI86;G8JL54	Q8K4M5;F7BCN0;F7BZY0;Q8VI86	COMM domain-containing protein 1	Commd1;Gm28048			5	5	5	36.7	36.7	36.7	20.996	0	22.138	144910000	45	0.123587	0.926887	-0.0621243	-0.338028	22.0691	22.0693	21.6171	22.0167	21.783	22.1421
0.876511	0.752334		0.123589	-0.190156	A0A0A6YWH2;Q9EQX4	A0A0A6YWH2;Q9EQX4	Allograft inflammatory factor 1-like	Aif1l			5	5	5	42.6	42.6	42.6	15.311	0	5.6849	190290000	40	0.123589	0.926887	-0.190156	-0.338035	22.7149	22.4537	22.1303	23.538	21.6801	22.6513
1.02843	0.751184		0.124254	0.0404415	Q61543;F8WHM5;F6RSH1	Q61543;F8WHM5	Golgi apparatus protein 1	Glg1			50	50	41	48.3	48.3	39.5	133.73	0	323.31	19946000000	1148	0.124254	0.92665	0.0404415	0.33968	28.665	28.8758	28.611	28.5189	28.821	28.6905
0.936666	0.750928		0.124402	-0.0943934	X1WI15;A0A0A0MQK0;Q3TYS2;E9Q3W5	X1WI15;A0A0A0MQK0;Q3TYS2	Uncharacterized protein C17orf62 homolog	BC017643			3	3	3	19.8	19.8	19.8	14.954	0.00053831	2.738	200790000	36	0.124402	0.926626	-0.0943934	-0.340047	22.3642	21.6414	21.5938	21.7176	22.1028	22.0622
1.01659	0.750783		0.124486	0.0237408	P45376;D3YVJ7	P45376	Aldose reductase	Akr1b1			22	22	22	62.3	62.3	62.3	35.732	0	166.75	33585000000	780	0.124486	0.926626	0.0237408	0.340254	29.7696	29.6451	29.7368	29.745	29.5757	29.7596
0.960054	0.750705		0.124531	-0.0588131	A2AAN0;O35250-2;O35250;A2AAN3;A2AAN4	A2AAN0;O35250-2;O35250	Exocyst complex component 7	Exoc7			15	15	15	29.1	29.1	29.1	78.505	0	73.221	1233000000	103	0.124531	0.926626	-0.0588131	-0.340366	24.7022	24.8965	24.5989	25.0842	24.5959	24.6939
0.958885	0.750112		0.124874	-0.060571	Q80U35;Q80U35-2	Q80U35	Rho guanine nucleotide exchange factor 17	Arhgef17			13	13	13	11	11	11	221.67	0	87.363	1318200000	93	0.124874	0.926497	-0.060571	-0.341216	24.6551	24.537	24.9679	25.0026	24.5803	24.7588
0.958503	0.749998		0.12494	-0.0611445	Q62448;Q62448-2	Q62448;Q62448-2	Eukaryotic translation initiation factor 4 gamma 2	Eif4g2			37	37	2	47.8	47.8	3.4	102.1	0	259.22	7678400000	521	0.12494	0.926497	-0.0611445	-0.341378	27.5492	27.6394	27.3658	27.4072	27.4317	27.899
1.06861	0.749537		0.125207	0.0957387	Q6NVF0;Q6NVF0-2;F7CAV3	Q6NVF0;Q6NVF0-2	Inositol polyphosphate 5-phosphatase OCRL-1	Ocrl			5	5	5	10.3	10.3	10.3	104.28	0	65.993	317710000	39	0.125207	0.926373	0.0957387	0.342039	22.8636	22.4853	23.1379	23.1424	22.4825	22.5749
1.31339	0.749283		0.125354	0.393296	Q9CPP0	Q9CPP0	Nucleoplasmin-3	Npm3			3	3	3	26.9	26.9	26.9	19.023	0	94.355	484430000	31	0.125354	0.926352	0.393296	0.342403	25.2965	23.9733	23.7433	21.862	25.0411	24.9302
1.05095	0.749182		0.125413	0.0716915	Q6P4T2	Q6P4T2	U5 small nuclear ribonucleoprotein 200 kDa helicase	Snrnp200			44	44	44	21.6	21.6	21.6	244.54	0	323.31	9038300000	657	0.125413	0.926352	0.0716915	0.342548	27.4797	27.5091	27.7386	27.2132	27.4309	27.8683
0.979	0.74846		0.125832	-0.0306187	Q8BPG6;A0A0J9YUF6;A0A0J9YUK9	Q8BPG6	Sulfatase-modifying factor 2	Sumf2			9	9	9	36.4	36.4	36.4	34.737	0	97.22	2333800000	152	0.125832	0.92592	-0.0306187	-0.343583	25.9393	25.7572	25.7335	25.9577	25.8116	25.7526
1.05905	0.747774		0.126229	0.0827726	Q8CIG8;A0A0R4J049;F6QQQ6;A0A2I3BRG2;S4R295	Q8CIG8;A0A0R4J049	Protein arginine N-methyltransferase 5	Prmt5			12	12	12	25.3	25.3	25.3	72.679	0	49.269	1812100000	177	0.126229	0.925365	0.0827726	0.344566	25.6289	25.6363	25.4749	25.0369	25.6508	25.8041
1.08078	0.746426		0.127013	0.112073	Q80YX1-2	Q80YX1-2	Tenascin	Tnc			70	70	1	49.2	49.2	1.4	221.88	0	323.31	28972000000	1399	0.127013	0.923989	0.112073	0.346501	29.7478	29.7407	29.5915	28.9725	29.7179	30.0534
1.0354	0.746151		0.127173	0.0501849	P52633;D3YU28	P52633	Signal transducer and transcription activator 6	Stat6			8	8	8	13.4	13.4	13.4	93.496	0	7.8885	555540000	79	0.127173	0.923942	0.0501849	0.346895	23.4621	23.3534	23.3328	23.5221	23.0617	23.414
1.04719	0.745921		0.127307	0.0665175	Q8R332-2;Q8R332-4;Q8R332-3;Q8R332	Q8R332-2;Q8R332-4;Q8R332-3;Q8R332	Nucleoporin p58/p45	Nupl1			7	7	7	13.8	13.8	13.8	57.019	0	18.323	1361800000	84	0.127307	0.923942	0.0665175	0.347226	24.6989	24.2018	24.1878	24.453	24.3013	24.1346
0.92217	0.74564		0.127471	-0.116895	P25785;Q6PI17;B1AQJ3	P25785;Q6PI17;B1AQJ3	Metalloproteinase inhibitor 2	Timp2			6	6	6	39.1	39.1	39.1	24.328	0	10.605	125240000	12	0.127471	0.923894	-0.116895	-0.347629	23.123	22.9694	23.0223	23.5894	23.3757	22.5002
0.854122	0.745548		0.127525	-0.227486	Q9WUR9;A2ARF6;F6TEU8;A2ARF5	Q9WUR9;A2ARF6;F6TEU8	Adenylate kinase 4, mitochondrial	Ak4			9	9	9	55.2	55.2	55.2	25.061	0	18.797	1351600000	111	0.127525	0.923894	-0.227486	-0.347762	24.6382	24.2496	22.5525	23.7846	24.2339	24.1042
1.03591	0.745043		0.127819	0.0508925	Q61599;D3YWL7;A0A0N4SVH4	Q61599	Rho GDP-dissociation inhibitor 2	Arhgdib			13	13	13	74	74	74	22.851	0	239.32	16440000000	530	0.127819	0.92374	0.0508925	0.348487	28.9445	28.8704	28.5085	28.8362	28.6749	28.6597
1.20512	0.744825		0.127946	0.269176	Q8BKP1;Q3TUJ9;F6VQ81	Q8BKP1;Q3TUJ9;F6VQ81		Tpd52l2			15	2	2	79.5	6.5	6.5	21.706	0.00038737	3.9742	111410000	24	0.127946	0.92374	0.269176	0.348801	21.5419	21.7172	21.5948	21.2192	22.7425	20.0847
1.05977	0.744789		0.127967	0.0837542	Q04447;A0A0J9YKD4;P07310	Q04447	Creatine kinase B-type	Ckb			23	23	23	74	74	74	42.713	0	323.31	27302000000	667	0.127967	0.92374	0.0837542	0.348853	29.7643	29.2991	29.5897	29.8368	29.4061	29.1588
0.957444	0.744708		0.128014	-0.0627397	Q6NV83-3;Q6NV83-2;Q6NV83;A0A087WRG2;A0A087WR93	Q6NV83-3;Q6NV83-2;Q6NV83	U2 snRNP-associated SURP motif-containing protein	U2surp			13	13	13	16.6	16.6	16.6	113.26	0	63.768	1448800000	107	0.128014	0.92374	-0.0627397	-0.348968	24.9997	24.6497	24.8897	25.0167	24.6181	25.0924
0.981358	0.744475		0.12815	-0.0271486	Q6DFW4;A0A0A0MQ76;A0A087WQ46;A0A087WSU5;A0A087WP00;A0A087WNW0;A0A087WSL8	Q6DFW4;A0A0A0MQ76	Nucleolar protein 58	Nop58			23	23	23	47.6	47.6	47.6	60.342	0	221.38	6172900000	432	0.12815	0.92374	-0.0271486	-0.349304	27.0543	27.0895	27.0651	26.9912	27.0525	27.2467
1.0519	0.744026		0.128412	0.0729961	Q6PE01	Q6PE01	U5 small nuclear ribonucleoprotein 40 kDa protein	Snrnp40			7	7	7	30.7	30.7	30.7	39.275	0	43.435	810210000	87	0.128412	0.92374	0.0729961	0.349949	24.0549	24.1926	24.2756	23.7426	24.1338	24.4276
1.07885	0.743191		0.128899	0.109491	Q61730;G3UY13;E9Q6I2;Q61730-2;Q61730-3	Q61730;G3UY13;E9Q6I2;Q61730-2;Q61730-3	Interleukin-1 receptor accessory protein	Il1rap			9	9	9	16.3	16.3	16.3	65.74	0	18.182	1524700000	97	0.128899	0.923202	0.109491	0.351149	25.6846	25.1755	25.1228	24.8349	25.1178	25.7018
0.971323	0.742864		0.129091	-0.0419776	F8VPN4;A0A0G2JGI9;F6XXE6;E0CYU6;E0CX86	F8VPN4;A0A0G2JGI9;F6XXE6		Agl			23	23	23	18.6	18.6	18.6	174.29	0	39.622	1744100000	185	0.129091	0.923088	-0.0419776	-0.35162	24.8231	24.6489	24.6061	24.9198	24.5801	24.7042
0.975347	0.742856		0.129095	-0.036012	O88811;O88811-2;B0R0N7	O88811;O88811-2	Signal transducing adapter molecule 2	Stam2			14	12	12	33.7	30	30	57.454	0	143.63	5092900000	264	0.129095	0.923088	-0.036012	-0.351632	27.0947	27.0171	26.8094	27.0936	26.9012	27.0345
0.944903	0.742736		0.129165	-0.0817617	Q3UI43;A0A1D5RM60	Q3UI43	BRISC and BRCA1-A complex member 1	Babam1			5	5	5	21	21	21	36.793	0	20.459	516240000	58	0.129165	0.923088	-0.0817617	-0.351804	23.2765	22.9557	23.7266	23.3749	23.5221	23.3072
0.897355	0.741741		0.129748	-0.15625	A2APB8	A2APB8	Targeting protein for Xklp2	Tpx2			12	12	12	20.5	20.5	20.5	85.893	0	51.509	370150000	50	0.129748	0.922572	-0.15625	-0.353237	23.1169	23.2156	23.4694	23.2418	22.787	24.2418
0.914434	0.741627		0.129815	-0.129049	P57716	P57716	Nicastrin	Ncstn			4	4	4	5.9	5.9	5.9	78.491	0	96.851	1483900000	82	0.129815	0.922572	-0.129049	-0.353401	24.9006	24.8723	25.3106	24.543	25.2245	25.7031
1.06279	0.741485		0.129897	0.0878518	Q9Z2D1;F6T2Q0;B8JJF6	Q9Z2D1	Myotubularin-related protein 2	Mtmr2			9	9	2	20.8	20.8	5.9	73.231	0	32.645	532780000	73	0.129897	0.922572	0.0878518	0.353605	23.5409	23.8132	23.2491	23.7125	23.0844	23.5427
0.971568	0.74108		0.130135	-0.0416133	A2AH25;Q5FWK3	A2AH25;Q5FWK3	Rho GTPase-activating protein 1	Arhgap1			21	21	21	53.2	53.2	53.2	54.437	0	323.31	24299000000	675	0.130135	0.922572	-0.0416133	-0.354189	29.1625	29.0095	29.0266	29.3012	28.9315	29.0907
1.03744	0.740996		0.130184	0.0530256	Q8VEE1	Q8VEE1	LIM and cysteine-rich domains protein 1	Lmcd1			18	18	18	60.8	60.8	60.8	40.996	0	105.1	1434900000	132	0.130184	0.922572	0.0530256	0.35431	25.278	25.2905	25.0418	25.4002	24.9974	25.0538
0.974567	0.740647		0.130389	-0.0371672	A0A0R4J0X8;Q9ES28-8;D3Z0V2;A0A1B0GRS3	A0A0R4J0X8;Q9ES28-8;D3Z0V2	Rho guanine nucleotide exchange factor 7	Arhgef7			17	17	2	33.9	33.9	2	73.029	0	107.67	3148800000	198	0.130389	0.922572	-0.0371672	-0.354813	26.3716	26.2927	26.377	26.4061	26.1992	26.5475
1.04152	0.740489		0.130482	0.0586961	Q4VWZ5;P31786;D3Z563;M0QWU8	Q4VWZ5;P31786;D3Z563	Acyl-CoA-binding protein	Dbi			3	3	3	31.1	31.1	31.1	15.228	0	299.69	46212000000	294	0.130482	0.922572	0.0586961	0.355041	30.0536	29.6512	29.9541	30.0314	29.6426	29.8087
0.963326	0.740238		0.130629	-0.0539042	Q7TNC6;E9PX64;Q52KG5	Q7TNC6;E9PX64	Kinesin-like protein KIF26B;Kinesin-like protein	Kif26b			8	8	8	4.7	4.7	4.7	225.51	0	5.8993	112950000	31	0.130629	0.922572	-0.0539042	-0.355402	21.687	22.016	21.781	21.8532	21.6971	22.0955
0.976936	0.740012		0.130761	-0.0336641	Q9D0R2;A0A2I3BPK8	Q9D0R2	Threonine--tRNA ligase, cytoplasmic	Tars			40	40	37	56	56	52.4	83.355	0	323.31	21476000000	918	0.130761	0.922572	-0.0336641	-0.355727	28.9126	28.9972	29.119	28.9944	28.9481	29.1873
0.963545	0.739392		0.131125	-0.0535755	A0A0R4J034;Q99K01-2;Q99K01;Q99K01-4;Q99K01-3;D3YZA7;Q99K01-5	A0A0R4J034;Q99K01-2;Q99K01;Q99K01-4;Q99K01-3	Pyridoxal-dependent decarboxylase domain-containing protein 1	Pdxdc1			29	29	29	44	44	44	87.479	0	320.04	13186000000	634	0.131125	0.922293	-0.0535755	-0.356621	28.5463	28.5437	28.4567	28.2863	28.6389	28.7822
0.962372	0.739063		0.131318	-0.0553341	Q3UJB0;A0A494B9S9	Q3UJB0		Sf3b2			32	32	32	42.6	42.6	42.6	98.197	0	323.31	6781900000	582	0.131318	0.922177	-0.0553341	-0.357095	27.1241	27.3121	27.3487	27.0536	27.3743	27.5228
0.945145	0.738709		0.131527	-0.0813929	Q8R1F1;A2ARS6	Q8R1F1	Niban-like protein 1	Fam129b			36	36	36	57.3	57.3	57.3	84.818	0	323.31	25361000000	830	0.131527	0.92203	-0.0813929	-0.357606	29.1469	29.0534	29.0753	29.6101	29.0544	28.8553
1.06206	0.738213		0.131818	0.0868657	Q99JF8;A2BI12;Q99JF8-2;F6RB63	Q99JF8;A2BI12;Q99JF8-2	PC4 and SFRS1-interacting protein	Psip1			15	14	14	35.2	33.7	33.7	59.696	0	146.44	3027400000	235	0.131818	0.921705	0.0868657	0.358322	25.9589	26.2266	26.3061	25.7943	25.9298	26.5069
0.965965	0.737635		0.132159	-0.0499579	Q9EPE9;A0A571BD32	Q9EPE9	Manganese-transporting ATPase 13A1	Atp13a1			23	23	23	27.8	27.8	27.8	132.39	0	150.75	6490400000	325	0.132159	0.921277	-0.0499579	-0.359156	27.319	27.0169	26.9476	27.2862	27.1366	27.0105
1.04471	0.737545		0.132211	0.0631034	Q8R2Y8	Q8R2Y8	Peptidyl-tRNA hydrolase 2, mitochondrial	Ptrh2			6	6	6	50.3	50.3	50.3	19.526	0	155.74	6050700000	141	0.132211	0.921277	0.0631034	0.359286	26.8862	27.173	26.9239	26.631	27.056	27.1068
0.966308	0.737218		0.132404	-0.0494455	Q9DB73;G3UZG6;Q9DB73-2	Q9DB73;G3UZG6	NADH-cytochrome b5 reductase 1	Cyb5r1			9	9	9	35.1	35.1	35.1	34.134	0	65.154	2569200000	122	0.132404	0.921277	-0.0494455	-0.359758	26.5193	26.1197	26.4431	26.4214	26.5121	26.297
1.05335	0.737148		0.132445	0.0749855	P62331	P62331	ADP-ribosylation factor 6	Arf6			5	5	5	50.9	50.9	50.9	20.082	0	62.043	2375800000	153	0.132445	0.921277	0.0749855	0.359859	25.8177	25.5003	25.458	25.7367	25.6425	25.1718
1.24268	0.73602		0.13311	0.313457	Q3UFS4;A0A0R4J215;A0A3B2WAW3	Q3UFS4;A0A0R4J215;A0A3B2WAW3	G patch domain-containing protein 11	Gpatch11			2	2	2	8	8	8	30.608	0.00020781	5.4929	155420000	27	0.13311	0.920438	0.313457	0.361488	22.4406	22.2035	22.3662	20.2988	22.9888	22.7823
1.05291	0.735535		0.133397	0.074386	Q3UFY8	Q3UFY8	Mitochondrial ribonuclease P protein 1	Trmt10c			7	7	7	20.8	20.8	20.8	48.385	0	20.289	405640000	56	0.133397	0.920125	0.074386	0.36219	23.1088	23.1251	23.5966	23.1507	23.0098	23.447
1.05184	0.735362		0.133499	0.0729129	Q91W86;A0A1L1SV27;A0A1L1STI8;A0A1L1SRH3	Q91W86	Vacuolar protein sorting-associated protein 11 homolog	Vps11			9	9	9	11.6	11.6	11.6	107.72	0	15.045	503530000	50	0.133499	0.920125	0.0729129	0.362439	23.5746	22.9021	23.1975	23.2471	23.1352	23.0732
1.018	0.735295		0.133539	0.0257327	A0A0R4J0Q5;P21619;P21619-2	A0A0R4J0Q5;P21619;P21619-2	Lamin-B2	Lmnb2			26	23	23	50.4	46.8	46.8	69.084	0	84.403	1311900000	200	0.133539	0.920125	0.0257327	0.362537	25.0792	25.1098	25.0627	25.0014	24.9764	25.1967
1.0351	0.734376		0.134082	0.049771	Q9Z1X4;Q9Z1X4-3;A0A1L1STE4;Q45VK5;Q9Z1X4-2;A0A1L1SSU8;A0A1L1ST48;A0A1L1SQR7;A0A1L1SR62;A0A1L1SQ69;A0A1L1SU19	Q9Z1X4;Q9Z1X4-3;A0A1L1STE4;Q45VK5;Q9Z1X4-2	Interleukin enhancer-binding factor 3	Ilf3			33	33	30	57.8	57.8	54	96.02	0	305.09	11040000000	613	0.134082	0.919558	0.049771	0.363865	27.9198	27.8402	28.0768	27.9665	27.6659	28.0552
1.09979	0.734153		0.134214	0.137225	E9PWQ3;J3QQ16;A0A087WS16;D3YWD1	E9PWQ3;J3QQ16;A0A087WS16		Col6a3			68	68	68	25.5	25.5	25.5	353.93	0	323.31	11143000000	723	0.134214	0.919558	0.137225	0.364188	28.3861	28.5127	28.463	27.6473	28.3585	28.9443
1.07537	0.734098		0.134246	0.104832	Q8BGT5;D6RFQ8	Q8BGT5;D6RFQ8	Alanine aminotransferase 2	Gpt2			4	4	4	7.9	7.9	7.9	57.943	0	7.4488	418990000	29	0.134246	0.919558	0.104832	0.364267	23.3992	23.4702	23.2846	22.7636	23.3385	23.7375
1.04596	0.733956		0.13433	0.0648327	G3X8X7;Q920Q4;Q920Q4-2;A2BI90	G3X8X7;Q920Q4;Q920Q4-2	Vacuolar protein sorting-associated protein 16 homolog	Vps16			11	11	11	19.3	19.3	19.3	94.825	0	38.873	1041100000	123	0.13433	0.919558	0.0648327	0.364473	24.1752	24.229	24.2954	24.517	24.0074	23.9809
1.09871	0.733862		0.134386	0.135814	Q9D8L3;Q62186	Q9D8L3;Q62186	Translocon-associated protein subunit delta	Ssr4			8	8	8	34.1	34.1	34.1	19.007	0	22.312	1999500000	103	0.134386	0.919558	0.135814	0.364609	25.7201	25.4203	26.1746	25.1748	25.5309	26.2019
0.980009	0.732818		0.135004	-0.0291328	P63017;Q504P4;D3Z5E2	P63017;Q504P4	Heat shock cognate 71 kDa protein	Hspa8			49	47	33	84.7	84.7	68	70.87	0	323.31	686780000000	6430	0.135004	0.91908	-0.0291328	-0.36612	34.0688	33.8634	33.8948	34.0418	33.8811	33.9915
0.965778	0.732731		0.135055	-0.050237	Q8BIW1	Q8BIW1	Protein prune homolog	Prune			10	10	10	27.1	27.1	27.1	50.239	0	53.907	1569200000	162	0.135055	0.91908	-0.050237	-0.366245	24.6744	24.8477	24.9468	25.0146	24.9523	24.6527
1.06271	0.732706		0.13507	0.0877533	Q920E5;A0A0G2JEA5;A0A0G2JDJ5;A0A0G2JEB3;A0A0G2JE82	Q920E5;A0A0G2JEA5;A0A0G2JDJ5;A0A0G2JEB3	Farnesyl pyrophosphate synthase	Fdps			12	12	12	35.7	35.7	35.7	40.581	0	182.54	8120800000	321	0.13507	0.91908	0.0877533	0.366282	28.1434	28.3319	27.9439	27.7181	27.9932	28.4446
1.04492	0.732349		0.135282	0.0633907	O89023	O89023	Tripeptidyl-peptidase 1	Tpp1			5	5	5	13	13	13	61.341	0	82.309	2602100000	102	0.135282	0.91908	0.0633907	0.366799	26.4734	26.6251	26.5541	26.1621	26.5835	26.7169
1.13156	0.732049		0.13546	0.178307	Q91WK1	Q91WK1	SPRY domain-containing protein 4	Spryd4			4	4	4	17.9	17.9	17.9	23.275	0.00037672	3.4887	603270000	19	0.13546	0.91908	0.178307	0.367233	23.4427	23.8346	24.1422	24.4397	23.5231	22.9217
0.972043	0.731073		0.136039	-0.0409075	P37804;A0A1L1STN8	P37804;A0A1L1STN8	Transgelin	Tagln			31	31	30	97	97	97	22.576	0	323.31	635890000000	5345	0.136039	0.918365	-0.0409075	-0.368647	34.0539	34.0492	34.0105	34.2971	33.9449	33.9943
0.930671	0.730987		0.136091	-0.103657	A0A338P6F2;G5E8A0;Q8CI95;A0A0R4J0F9;S4R296;S4R1M9	A0A338P6F2;G5E8A0;Q8CI95	Oxysterol-binding protein;Oxysterol-binding protein-related protein 11	Osbpl11			11	11	11	17.2	17.2	17.2	83.655	0	24.647	1256200000	68	0.136091	0.918365	-0.103657	-0.368773	24.0538	24.8846	24.7711	24.8675	24.5	24.6531
0.966006	0.730604		0.136318	-0.0498962	Q6A058	Q6A058	Armadillo repeat-containing X-linked protein 2	Armcx2			6	6	6	11.1	11.1	11.1	81.035	0	25.238	246150000	30	0.136318	0.918365	-0.0498962	-0.369328	22.4573	22.6285	22.6468	22.8124	22.6697	22.4001
1.03159	0.730259		0.136523	0.0448742	Q9D7N3;A0A0J9YU02	Q9D7N3;A0A0J9YU02	28S ribosomal protein S9, mitochondrial	Mrps9			10	10	10	31.3	31.3	31.3	44.929	0	66.868	767630000	113	0.136523	0.918228	0.0448742	0.369827	23.701	24.0886	23.8863	23.9407	23.7965	23.8041
0.971466	0.729634		0.136895	-0.0417639	E9PZD2;Q3TN34	E9PZD2;Q3TN34	MICAL-like protein 2	Micall2			36	36	36	58.4	58.4	58.4	98.791	0	250.4	3681200000	401	0.136895	0.917737	-0.0417639	-0.370735	26.5212	26.7321	26.4378	26.7471	26.534	26.5352
0.968994	0.72924		0.13713	-0.04544	Q8WTY4;F7BWP1;E0CYY1	Q8WTY4;F7BWP1;E0CYY1	Anamorsin	Ciapin1			11	11	11	56.3	56.3	56.3	33.429	0	213.91	5732800000	232	0.13713	0.917537	-0.04544	-0.371306	26.8165	27.0321	26.8376	26.7398	27.0635	27.0192
1.10767	0.729176		0.137167	0.147523	Q03963	Q03963	Interferon-induced, double-stranded RNA-activated protein kinase	Eif2ak2			15	15	15	29.1	29.1	29.1	58.279	0	267.91	6313900000	303	0.137167	0.917537	0.147523	0.371398	27.35	27.5276	27.2764	26.4907	27.8072	27.4135
0.883686	0.729042		0.137247	-0.178395	F6ZGI7;Q9Z224	F6ZGI7;Q9Z224	Molybdopterin synthase sulfur carrier subunit	Mocs2			3	3	3	47.7	47.7	47.7	9.701	0	13.691	633570000	44	0.137247	0.917537	-0.178395	-0.371593	23.975	23.1317	23.021	23.4104	22.9909	24.2616
0.96526	0.728389		0.137637	-0.0510108	Q08093;D3Z7R6	Q08093;D3Z7R6	Calponin-2;Calponin	Cnn2			21	19	19	74.4	70.8	70.8	33.155	0	323.31	141130000000	1999	0.137637	0.917352	-0.0510108	-0.372542	31.7301	31.7671	31.6768	32.0397	31.6001	31.6872
1.02578	0.72795		0.137898	0.036719	Q61166	Q61166	Microtubule-associated protein RP/EB family member 1	Mapre1			21	21	18	79.1	79.1	72.4	30.016	0	323.31	23822000000	849	0.137898	0.917095	0.036719	0.373179	29.2032	29.2361	29.3869	29.3946	29.1956	29.1258
0.930643	0.727906		0.137925	-0.103701	A0A0R4J1R7;Q9CZL5	A0A0R4J1R7;Q9CZL5	Pterin-4-alpha-carbinolamine dehydratase 2	Pcbd2			6	6	6	78.6	78.6	78.6	11.74	0	34.293	742480000	80	0.137925	0.917095	-0.103701	-0.373243	23.946	24.109	24.0002	23.6737	24.6181	24.0746
1.096	0.727836		0.137966	0.13225	Q8BH24	Q8BH24	Transmembrane 9 superfamily member 4	Tm9sf4			5	5	5	12	12	12	74.692	0	68.39	1334000000	91	0.137966	0.917095	0.13225	0.373344	25.0475	25.6239	24.8262	25.137	25.4278	24.536
1.16548	0.727767		0.138007	0.22093	Q8CIB6	Q8CIB6	Transmembrane protein 230	Tmem230			3	3	3	25	25	25	13.188	0	7.1366	148210000	18	0.138007	0.917095	0.22093	0.373444	22.2706	21.7345	21.7472	22.6485	21.7465	20.6945
0.922263	0.72717		0.138364	-0.11675	E9QA15	E9QA15		Cald1			53	4	0	48.6	4.2	0	89.272	0.00040008	4.5524	756190000	56	0.138364	0.917095	-0.11675	-0.374312	24.1634	24.2848	23.7983	24.7477	23.9675	23.8816
1.03396	0.726981		0.138477	0.0481841	P51432;Q8C8I0;A0A494B9C1;A0A494BAY4	P51432	1-phosphatidylinositol 4,5-bisphosphate phosphodiesterase beta-3	Plcb3			24	24	24	24.1	24.1	24.1	139.49	0	287.33	4796200000	302	0.138477	0.917095	0.0481841	0.374587	26.6691	26.7437	26.6674	26.6741	26.4137	26.8478
1.11822	0.72579		0.139189	0.161209	P97346-2;P97346	P97346-2;P97346	Nucleoredoxin	Nxn			6	6	6	26.1	26.1	26.1	43.283	0	27.738	1475100000	60	0.139189	0.916146	0.161209	0.376318	25.4567	25.7741	25.397	24.6477	26.0735	25.4229
0.985291	0.725392		0.139427	-0.0213776	E9PX30;Q8BPM2;Q8BPM2-2;E9Q1T3	E9PX30;Q8BPM2;Q8BPM2-2;E9Q1T3	Mitogen-activated protein kinase kinase kinase kinase;Mitogen-activated protein kinase kinase kinase kinase 5	Map4k5			25	25	25	37.5	37.5	37.5	94.986	0	173.62	3844600000	373	0.139427	0.915939	-0.0213776	-0.376897	26.4515	26.4056	26.4297	26.5048	26.34	26.506
1.04828	0.725281		0.139494	0.0680307	O08919	O08919	Numb-like protein	Numbl			13	13	12	26	26	24.8	64.13	0	25.727	1096400000	123	0.139494	0.915939	0.0680307	0.377059	24.8546	24.9211	24.7613	24.4879	24.7543	25.0906
0.976304	0.725035		0.139641	-0.0345974	Q9CR09;M0QWS4	Q9CR09;M0QWS4	Ubiquitin-fold modifier-conjugating enzyme 1	Ufc1			5	5	5	21	21	21	19.481	0	7.5723	2133200000	112	0.139641	0.915939	-0.0345974	-0.377417	25.4108	25.5742	25.6269	25.4857	25.5316	25.6983
1.0544	0.724687		0.13985	0.0764186	Q3V3R1	Q3V3R1	Monofunctional C1-tetrahydrofolate synthase, mitochondrial	Mthfd1l			45	45	44	61.1	61.1	60	105.73	0	323.31	20055000000	821	0.13985	0.915936	0.0764186	0.377924	28.5468	28.4516	28.412	28.0037	28.5276	28.65
1.08923	0.724678		0.139855	0.123311	G3X8R0;A0A494BBE3;Q60870	G3X8R0;A0A494BBE3	Receptor expression-enhancing protein	Reep5			6	6	6	20.6	20.6	20.6	21.447	0	34.967	3127000000	232	0.139855	0.915936	0.123311	0.377936	25.8607	26.1901	26.4244	25.8107	26.5961	25.6985
1.01955	0.724384		0.140031	0.0279376	P14685;F7B7L8	P14685	26S proteasome non-ATPase regulatory subunit 3	Psmd3			20	20	20	42.8	42.8	42.8	60.718	0	187.59	12881000000	608	0.140031	0.915936	0.0279376	0.378364	28.2243	28.2058	28.2874	28.0848	28.2242	28.3247
0.844377	0.724239		0.140118	-0.24404	Q8K2P1	Q8K2P1	Leucine rich adaptor protein 1-like	Lurap1l			3	3	3	12.7	12.7	12.7	23.728	0	7.5439	168060000	30	0.140118	0.915936	-0.24404	-0.378575	21.6203	20.9925	22.5037	22.8865	21.5904	21.3718
0.965467	0.724009		0.140256	-0.0507005	Q9QXB9	Q9QXB9	Developmentally-regulated GTP-binding protein 2	Drg2			11	11	11	28	28	28	40.718	0	63.213	2687900000	176	0.140256	0.915936	-0.0507005	-0.37891	25.7911	25.8978	25.6375	26.0313	25.6527	25.7945
1.0558	0.723986		0.14027	0.0783354	Q9EPL8;A0A140LHD0	Q9EPL8	Importin-7	Ipo7			13	13	12	19.7	19.7	18.8	119.49	0	131.63	4189000000	214	0.14027	0.915936	0.0783354	0.378944	26.916	26.8208	27.1145	27.2473	26.6706	26.6984
1.03567	0.723967		0.140281	0.0505651	O70252;D3YX62;D3YXN4;D3Z4A2	O70252;D3YX62	Heme oxygenase 2	Hmox2			15	15	15	61	61	61	35.738	0	148.88	6701100000	235	0.140281	0.915936	0.0505651	0.378971	27.2588	26.9728	27.2539	26.9699	27.0741	27.2897
0.977638	0.722824		0.140967	-0.0326271	P47753;Q5RKN9;A0A0G2JE27	P47753;Q5RKN9	F-actin-capping protein subunit alpha-1	Capza1			18	18	15	80.8	80.8	72	32.939	0	323.31	30361000000	831	0.140967	0.915655	-0.0326271	-0.380637	29.6774	29.5952	29.7254	29.852	29.6305	29.6135
1.01937	0.722621		0.141089	0.0276801	Q9CPN8	Q9CPN8	Insulin-like growth factor 2 mRNA-binding protein 3	Igf2bp3			30	28	26	53.5	51.1	49.9	63.574	0	323.31	34217000000	714	0.141089	0.915655	0.0276801	0.380932	29.3806	29.5396	29.5738	29.4401	29.4181	29.5527
0.982404	0.722206		0.141339	-0.0256112	Q61768;E9QAK5;P33175	Q61768;E9QAK5	Kinesin-1 heavy chain;Kinesin-like protein	Kif5b			48	48	37	58.9	58.9	45.7	109.55	0	323.31	29035000000	1085	0.141339	0.915466	-0.0256112	-0.381537	29.4557	29.4607	29.6519	29.5127	29.5738	29.5586
0.983406	0.721793		0.141587	-0.0241407	Q9JHJ0;A0A1L1SQ12;A0A1L1SR42;A0A1L1SU70;Q9JKK7-3;Q9JKK7;P49813	Q9JHJ0	Tropomodulin-3	Tmod3			14	14	14	44.9	44.9	44.9	39.502	0	120.08	19808000000	574	0.141587	0.915239	-0.0241407	-0.38214	28.668	28.5497	28.7636	28.6972	28.6973	28.6592
0.980911	0.721753		0.141611	-0.0278053	Q9R1P0;E9PW69;E9Q0X0	Q9R1P0;E9PW69	Proteasome subunit alpha type-4;Proteasome subunit alpha type	Psma4			13	13	13	59.4	59.4	59.4	29.47	0	291.01	14045000000	490	0.141611	0.915239	-0.0278053	-0.382198	28.3943	28.3735	28.2024	28.4216	28.3487	28.2833
0.936934	0.721586		0.141712	-0.0939808	D3YWK1;Q80W47	D3YWK1;Q80W47	WD repeat domain phosphoinositide-interacting protein 2	Wipi2			6	6	6	25.4	25.4	25.4	46.434	0	35.9	940080000	51	0.141712	0.915239	-0.0939808	-0.382442	23.7477	24.0835	23.9292	23.8102	23.7672	24.4649
1.05999	0.721531		0.141745	0.0840556	Q5EBP8;P49312;P49312-2;V9GXF8	Q5EBP8;P49312;P49312-2	Heterogeneous nuclear ribonucleoprotein A1;Heterogeneous nuclear ribonucleoprotein A1, N-terminally processed	Hnrnpa1			24	22	22	55	53.6	53.6	38.833	0	323.31	33081000000	808	0.141745	0.915239	0.0840556	0.382521	30.2512	30.2597	29.9784	29.6866	30.2142	30.3364
0.927891	0.721443		0.141798	-0.107973	P52825;A2A8E7;A2A8E8;A2A8E9	P52825;A2A8E7;A2A8E8	Carnitine O-palmitoyltransferase 2, mitochondrial	Cpt2			12	12	12	20.7	20.7	20.7	73.98	0	27.326	970760000	92	0.141798	0.915239	-0.107973	-0.38265	23.8323	24.0186	24.3711	24.6083	24.1352	23.8024
0.964725	0.721323		0.14187	-0.0518099	Q9CQJ8	Q9CQJ8	NADH dehydrogenase [ubiquinone] 1 beta subcomplex subunit 9	Ndufb9			7	7	7	52.5	52.5	52.5	21.984	0	33.165	3463700000	134	0.14187	0.915239	-0.0518099	-0.382825	26.757	26.3505	26.3994	26.4807	26.5501	26.6315
0.978267	0.720654		0.142273	-0.0317001	P12382;A0A1W2P6Q4;A0A1W2P7T1	P12382	ATP-dependent 6-phosphofructokinase, liver type	Pfkl			30	29	28	36	33.6	32.2	85.359	0	247.82	16462000000	537	0.142273	0.915239	-0.0317001	-0.383801	28.3003	28.4621	28.5663	28.4594	28.434	28.5305
1.05083	0.720003		0.142666	0.0715281	Q8BGA5;G3UZA0	Q8BGA5;G3UZA0	KRR1 small subunit processome component homolog	Krr1			7	7	7	20.8	20.8	20.8	43.537	0	12.912	1509900000	99	0.142666	0.915048	0.0715281	0.384752	24.8866	24.8435	24.6762	24.4252	24.7369	25.0296
1.11402	0.719804		0.142786	0.155778	P35762;A0A140LJL0	P35762;A0A140LJL0	CD81 antigen	Cd81			3	3	3	27.5	27.5	27.5	25.814	0	218.34	2856800000	153	0.142786	0.915048	0.155778	0.385043	25.9956	26.0044	26.2409	26.7166	25.5617	25.4952
1.05274	0.719706		0.142845	0.0741469	D3Z3E8;E9PW39;D3YVL0;P23249	D3Z3E8;E9PW39;D3YVL0;P23249	Putative helicase MOV-10	Mov10			15	15	15	16.6	16.6	16.6	113.6	0	208.12	1693600000	165	0.142845	0.915048	0.0741469	0.385185	25.5856	25.624	25.769	25.2358	25.8608	25.6597
0.904948	0.719482		0.14298	-0.144093	Q8VEH5	Q8VEH5	EPM2A-interacting protein 1	Epm2aip1			6	6	6	12.9	12.9	12.9	70.095	0	34.615	615060000	64	0.14298	0.915048	-0.144093	-0.385513	22.7576	23.3283	23.5736	23.9341	23.0781	23.0795
1.05163	0.719358		0.143055	0.0726274	Q80YR5;D6RHP9;D6RJ78	Q80YR5	Scaffold attachment factor B2	Safb2			16	8	8	18.6	10.3	10.3	111.84	0	90.709	853740000	101	0.143055	0.915048	0.0726274	0.385693	24.1661	23.8744	24.2459	24.2552	23.7405	24.0728
1.1079	0.719246		0.143122	0.147829	P11087;P11087-2;CON__Q862S4	P11087;P11087-2	Collagen alpha-1(I) chain	Col1a1			104	104	103	84	84	84	138.03	0	323.31	185660000000	3692	0.143122	0.915048	0.147829	0.385857	30.5692	30.8259	30.9826	29.9178	30.986	31.0303
1.10224	0.718136		0.143793	0.140437	Q8BG95;A6H644;A0A571BGD8	Q8BG95;A6H644;A0A571BGD8	Protein phosphatase 1 regulatory subunit 12B;Protein phosphatase 1 regulatory subunit	Ppp1r12b			8	6	6	10	8.4	8.4	109.05	0	14.422	674700000	45	0.143793	0.91446	0.140437	0.387479	23.7579	24.1634	24.4283	24.5412	23.8949	23.4922
1.05833	0.718057		0.143841	0.0817884	Q8CAY6;G3XA25;A0A3B2WAL8	Q8CAY6;G3XA25;A0A3B2WAL8	Acetyl-CoA acetyltransferase, cytosolic	Acat2			14	14	4	59.7	59.7	25.2	41.297	0	222.97	8406400000	336	0.143841	0.91446	0.0817884	0.387595	27.4801	27.6894	27.544	27.2193	27.3649	27.884
1.05817	0.717963		0.143898	0.081569	Q4FK66	Q4FK66	Pre-mRNA-splicing factor 38A	Prpf38a			2	2	2	7.7	7.7	7.7	37.436	0.00039216	4.1731	115280000	26	0.143898	0.91446	0.081569	0.387732	20.4239	20.8746	21.0249	20.5463	20.6288	20.9035
0.955278	0.717619		0.144106	-0.0660076	Q78IK4;B1AV14	Q78IK4;B1AV14	MICOS complex subunit Mic27	Apool			14	14	14	62.6	62.6	62.6	29.26	0	54.648	1663100000	138	0.144106	0.91446	-0.0660076	-0.388235	25.3041	25.4725	25.6589	25.7311	25.6218	25.2806
0.84071	0.717508		0.144173	-0.25032	P11862;D3Z503	P11862	Growth arrest-specific protein 2	Gas2			7	7	7	31.2	31.2	31.2	34.9	0	14.728	207780000	43	0.144173	0.91446	-0.25032	-0.388398	21.6749	21.7465	22.06	22.6208	22.7971	20.8144
0.970449	0.717027		0.144465	-0.0432752	Q3TVI8;D3Z2F0;D3YUE1;D3YY15	Q3TVI8	Pre-B-cell leukemia transcription factor-interacting protein 1	Pbxip1			21	21	21	34.3	34.3	34.3	81.163	0	130.96	6902600000	470	0.144465	0.91446	-0.0432752	-0.389102	27.5244	27.866	27.6848	27.7284	27.827	27.6497
1.07782	0.716814		0.144593	0.108119	A2AG68;Q64430	A2AG68;Q64430	Copper-transporting ATPase 1	Atp7a			10	10	9	10.3	10.3	9.6	162.03	0	28.256	307610000	43	0.144593	0.91446	0.108119	0.389413	22.5031	22.443	22.58	21.8567	22.7407	22.6044
1.08217	0.716634		0.144703	0.113928	Q9CRB2	Q9CRB2	H/ACA ribonucleoprotein complex subunit 2	Nhp2			5	5	5	44.4	44.4	44.4	17.247	0	63.426	975250000	82	0.144703	0.91446	0.113928	0.389677	24.2135	24.5974	24.2527	23.76	24.2845	24.6773
0.92533	0.716338		0.144882	-0.11196	O88879;G3XA09;O88879-2;Q80VR5	O88879;G3XA09;O88879-2	Apoptotic protease-activating factor 1	Apaf1			11	11	11	12.9	12.9	12.9	141	0	21.253	698680000	73	0.144882	0.91446	-0.11196	-0.39011	22.9566	23.3153	23.8917	23.6126	23.321	23.5659
1.05133	0.716136		0.145005	0.0722186	Q9CXW3;A0A0A6YY29	Q9CXW3	Calcyclin-binding protein	Cacybp			20	20	20	69.9	69.9	69.9	26.51	0	323.31	10700000000	448	0.145005	0.91446	0.0722186	0.390406	28.552	28.27	28.4265	28.3353	28.0608	28.6357
0.936394	0.716079		0.145039	-0.0948118	P48722-2;P48722;E0CY23;A0A0N4SW76;A0A0N4SVU2	P48722-2;P48722;E0CY23	Heat shock 70 kDa protein 4L	Hspa4l			20	17	17	33.5	28.8	28.8	92.251	0	128.29	1450300000	138	0.145039	0.91446	-0.0948118	-0.39049	24.4717	24.4779	24.3085	24.9304	24.112	24.5001
0.962435	0.715819		0.145197	-0.0552387	P35282;A0A1W2P6Z4	P35282	Ras-related protein Rab-21	Rab21			10	10	10	50.5	50.5	50.5	24.106	0	153.88	8070300000	221	0.145197	0.91446	-0.0552387	-0.39087	27.8388	27.6642	27.3939	27.7747	27.7069	27.581
0.955271	0.715258		0.145537	-0.0660184	Q9Z0M5	Q9Z0M5	Lysosomal acid lipase/cholesteryl ester hydrolase	Lipa			3	3	3	12.1	12.1	12.1	45.325	0	6.7314	2174200000	72	0.145537	0.91437	-0.0660184	-0.391691	25.6971	25.2748	25.6639	25.4206	25.7596	25.6536
1.15403	0.714824		0.145801	0.206685	P13864;J3QNW0;P13864-2	P13864;J3QNW0;P13864-2	DNA (cytosine-5)-methyltransferase 1;DNA (cytosine-5)-methyltransferase	Dnmt1			12	12	12	10.5	10.5	10.5	183.19	0	30.421	537170000	84	0.145801	0.914114	0.206685	0.392327	23.4493	23.6195	24.0102	22.817	23.1776	24.4644
0.951857	0.714145		0.146214	-0.0711835	P70441;P70441-2	P70441	Na(+)/H(+) exchange regulatory cofactor NHE-RF1	Slc9a3r1			11	11	11	45.9	45.9	45.9	38.6	0	33.596	1607900000	117	0.146214	0.913545	-0.0711835	-0.393322	25.1882	24.8358	25.2985	24.9934	25.1526	25.39
0.940446	0.713925		0.146347	-0.0885836	A0A0U1RQB6;F8VPR5;P45481;A0A0U1RPQ3;A0A0U1RPL2	A0A0U1RQB6;F8VPR5;P45481	CREB-binding protein	Crebbp			8	8	5	4.7	4.7	3.1	261.21	0	16.201	831350000	51	0.146347	0.913545	-0.0885836	-0.393644	24.0387	24.4721	24.628	24.664	24.1973	24.5432
1.04778	0.713788		0.146431	0.067337	P70671;A0A140LJE8;A0A140LHE6;A0A140LJD9	P70671;A0A140LJE8	Interferon regulatory factor 3	Irf3			6	6	6	22	22	22	46.852	0	15.842	1792900000	83	0.146431	0.913545	0.067337	0.393846	25.272	25.0767	25.5813	25.3402	25.0681	25.3197
1.01784	0.713423		0.146653	0.0255152	Q91VM9;D3Z636;Q91VM9-2;G8JL76	Q91VM9;D3Z636;Q91VM9-2;G8JL76	Inorganic pyrophosphatase 2, mitochondrial	Ppa2			12	12	12	49.1	49.1	49.1	38.114	0	152.44	2187500000	171	0.146653	0.913518	0.0255152	0.394381	25.9605	25.8417	25.7563	25.7754	25.8507	25.8559
0.96806	0.713264		0.14675	-0.0468311	O89079;D3Z315;F6YFR7;F6XIG5;E9Q6I5	O89079;D3Z315;F6YFR7	Coatomer subunit epsilon	Cope			9	9	9	49.7	49.7	49.7	34.567	0	235.34	13585000000	367	0.14675	0.913518	-0.0468311	-0.394615	28.6694	28.5139	28.5067	28.8101	28.5722	28.4483
0.964596	0.71324		0.146765	-0.0520026	P61290;A2A4J1;A2A4J3	P61290;A2A4J1;A2A4J3	Proteasome activator complex subunit 3	Psme3			10	10	10	48.8	48.8	48.8	29.506	0	151.96	7401700000	210	0.146765	0.913518	-0.0520026	-0.39465	27.1418	26.8998	27.1925	27.1507	26.9545	27.2849
0.947127	0.712902		0.14697	-0.0783698	E9Q3G8;A0A286YE24;A0A286YCP2;A0A286YCY7	E9Q3G8		Nup153			20	20	20	22.4	22.4	22.4	152.01	0	124.08	1213000000	174	0.14697	0.913518	-0.0783698	-0.395146	24.7769	24.91	24.7276	24.7941	24.6066	25.2489
0.979204	0.712356		0.147303	-0.0303186	Q3U4W8;P56399;D3YYA5;D3Z4K7	Q3U4W8;P56399	Ubiquitin carboxyl-terminal hydrolase;Ubiquitin carboxyl-terminal hydrolase 5	Usp5			33	33	33	48.7	48.7	48.7	93.354	0	323.31	16127000000	707	0.147303	0.913348	-0.0303186	-0.395947	28.5716	28.4273	28.4967	28.6475	28.5122	28.4269
1.06453	0.712265		0.147359	0.0902208	Q5SVR0-2;Q5SVR0;Q3UYK3-2;Q3UYK3	Q5SVR0-2;Q5SVR0	TBC1 domain family member 9B	Tbc1d9b			14	14	14	14.8	14.8	14.8	139.92	0	76.518	741900000	80	0.147359	0.913348	0.0902208	0.396081	24.1594	24.1161	24.002	23.928	24.4201	23.6587
0.953048	0.712228		0.147381	-0.0693798	G5E8K5;G5E8K5-3;S4R2S8;G5E8K3;G5E8K2;G5E8K5-2;S4R2K9;S4R1S2;A0A1W2P812;G5E8K5-4;S4R2J6;G5E8K5-5;S4R236;S4R165;S4R2F5;S4R2C1;S4R187;S4R1X7;G5E8K5-6;G3X971;A0A087WNU5;S4R278;S4R1U4;S4R208;S4R229;Q3UVY0;W4VSQ0;S4R162	G5E8K5;G5E8K5-3;S4R2S8;G5E8K3;G5E8K2;G5E8K5-2;S4R2K9;S4R1S2;A0A1W2P812;G5E8K5-4;S4R2J6;G5E8K5-5;S4R236;S4R165;S4R2F5;S4R2C1;S4R187;S4R1X7;G5E8K5-6;G3X971	Ankyrin-3	Ank3			18	18	16	14.1	14.1	12.6	214.06	0	102.57	962610000	140	0.147381	0.913348	-0.0693798	-0.396134	23.864	23.9675	23.6058	23.6067	23.996	24.0428
1.05151	0.711611		0.147758	0.0724621	Q99K48;Q99K48-2;B1AXT0	Q99K48	Non-POU domain-containing octamer-binding protein	Nono			30	28	28	64.7	64.7	64.7	54.54	0	239.6	6663400000	599	0.147758	0.913292	0.0724621	0.397041	27.7261	27.9482	27.8863	27.4538	27.8643	28.0251
1.02495	0.711544		0.147798	0.0355555	Q8K1M6-3;E9PUD2;Q8K1M6-5	Q8K1M6-3;E9PUD2	Dynamin-1-like protein	Dnm1l			36	36	2	60.8	60.8	5.2	78.01	0	323.31	9991600000	632	0.147798	0.913292	0.0355555	0.397139	27.7955	27.8471	27.7841	27.9259	27.6232	27.771
0.955029	0.710536		0.148414	-0.0663834	Q3UEB4;Q9R008;D3YV77;A0A0G2JEG0;A0A0G2JFX8;A0A0G2JDI0	Q3UEB4;Q9R008;D3YV77	Mevalonate kinase	Mvk			11	11	11	35.1	35.1	35.1	43.123	0	30.532	799280000	62	0.148414	0.912513	-0.0663834	-0.398619	23.8899	24.1074	23.8659	24.2258	24.1026	23.734
0.938264	0.710371		0.148515	-0.0919348	Q7TNV0;E9Q8Y1;D3YVJ6	Q7TNV0;E9Q8Y1;D3YVJ6	Protein DEK	Dek			10	10	10	26.3	26.3	26.3	43.158	0	46.037	3432500000	144	0.148515	0.912513	-0.0919348	-0.398862	25.9875	26.1456	26.0918	25.9961	25.8903	26.6143
0.94379	0.710224		0.148604	-0.0834618	O70400;S4R1V0	O70400;S4R1V0	PDZ and LIM domain protein 1	Pdlim1			26	26	26	89.3	89.3	89.3	35.774	0	323.31	131740000000	1472	0.148604	0.912513	-0.0834618	-0.399078	31.3298	31.5875	31.7082	31.9413	31.605	31.3296
1.05665	0.709958		0.148767	0.0794951	Q3V384;E9Q4K2;F6VT60;F6RBS7	Q3V384;E9Q4K2;F6VT60	Lactation elevated protein 1	Lace1			7	7	7	21.2	21.2	21.2	54.313	0	21.6	753930000	70	0.148767	0.912513	0.0794951	0.39947	24.0258	24.3018	23.6748	24.0755	23.7973	23.8911
0.966079	0.709877		0.148817	-0.0497869	O88342;A0A0J9YU05	O88342	WD repeat-containing protein 1	Wdr1			40	40	40	73.9	73.9	73.9	66.406	0	323.31	117310000000	2110	0.148817	0.912513	-0.0497869	-0.399588	31.6018	31.5837	31.4382	31.8162	31.5011	31.4558
1.0539	0.709872		0.14882	0.0757376	O35737;Q8C2Q7;D3Z6Y3	O35737;Q8C2Q7	Heterogeneous nuclear ribonucleoprotein H;Heterogeneous nuclear ribonucleoprotein H, N-terminally processed	Hnrnph1			20	17	9	43.7	41.4	22.7	49.199	0	323.31	30637000000	851	0.14882	0.912513	0.0757376	0.399597	29.5831	29.5569	29.6966	29.2469	29.4828	29.8797
1.08042	0.709311		0.149163	0.111593	Q8VH51-2;Q8VH51;E9Q8F0;Q8VH51-3;B7ZD61;F7AA45;B7ZD63;B7ZD64;E9PZF9;D6RCZ8;E9Q999;D6RJ85	Q8VH51-2;Q8VH51;E9Q8F0;Q8VH51-3;B7ZD61;F7AA45	RNA-binding protein 39	Rbm39			18	18	18	40.1	40.1	40.1	58.683	0	82.95	4892200000	306	0.149163	0.912513	0.111593	0.400421	27.0644	26.9365	27.1412	26.6209	26.7086	27.4778
0.971808	0.708455		0.149687	-0.0412572	O35129;F6QPR1;F6Q8V7	O35129;F6QPR1	Prohibitin-2	Phb2			14	14	14	44.5	44.5	44.5	33.296	0	163.15	4097300000	282	0.149687	0.911938	-0.0412572	-0.40168	26.9408	26.6899	26.9344	26.8037	26.8736	27.0116
1.074	0.708113		0.149897	0.102994	O54890	O54890	Integrin beta-3	Itgb3			20	20	20	31.8	31.8	31.8	86.738	0	121.44	3543500000	303	0.149897	0.911798	0.102994	0.402184	26.2548	26.0673	25.9302	25.5295	26.0756	26.3382
0.945642	0.708054		0.149933	-0.0806338	Q8R4H2;F8VQN6;A0A1L1SUP5	Q8R4H2;F8VQN6	Rho guanine nucleotide exchange factor 12	Arhgef12			14	14	14	11.8	11.8	11.8	172.35	0	71.862	5738900000	136	0.149933	0.911798	-0.0806338	-0.40227	26.6707	26.6978	26.8496	27.1593	26.4926	26.8081
0.967883	0.70728		0.150409	-0.047095	E9Q852;E9Q9C3;Q9QZQ1-2;Q9QZQ1;E9PYX7;F7C3I9;D3Z7L2;D3YUD2	E9Q852;E9Q9C3;Q9QZQ1-2;Q9QZQ1;E9PYX7	Afadin	Mllt4			17	17	17	11.6	11.6	11.6	204.52	0	43.196	1053800000	130	0.150409	0.911325	-0.047095	-0.403411	24.0619	24.2291	24.1217	24.1286	24.0356	24.3898
0.95815	0.706691		0.15077	-0.0616773	P57780;A0A1L1SV25;E9Q2W9;A0A1L1SVJ6	P57780;A0A1L1SV25;E9Q2W9	Alpha-actinin-4	Actn4			82	52	43	82	62.6	53.5	104.98	0	323.31	222360000000	3298	0.15077	0.910867	-0.0616773	-0.404279	32.6077	32.4441	32.5186	32.8619	32.5219	32.3716
1.18559	0.70626		0.151035	0.245606	P11881-8;P11881-7;P11881-6;P11881-5;P11881-4;P11881-2;P11881-3;P11881;A0A0N4SWI0;A0A0N4SWH7	P11881-8;P11881-7;P11881-6;P11881-5;P11881-4;P11881-2;P11881-3;P11881	Inositol 1,4,5-trisphosphate receptor type 1	Itpr1			7	5	5	3.1	2.5	2.5	306.86	0	11.772	168710000	32	0.151035	0.910612	0.245606	0.404914	21.9159	22.1033	22.2953	22.3916	22.5179	20.6683
0.962772	0.706106		0.15113	-0.0547333	Q8BHL8	Q8BHL8	Proteasome inhibitor PI31 subunit	Psmf1			4	4	4	22.5	22.5	22.5	29.664	0	45.066	778820000	47	0.15113	0.910612	-0.0547333	-0.405141	23.6247	23.9426	23.5052	23.755	23.8006	23.6811
1.01995	0.705949		0.151227	0.0284945	Q7M739;F6ZDS4;F6RX08	Q7M739;F6ZDS4	Nucleoprotein TPR	Tpr			82	82	82	39.8	39.8	39.8	266.92	0	323.31	19858000000	1362	0.151227	0.910612	0.0284945	0.405373	28.8102	28.8297	28.8767	28.8191	28.6894	28.9226
1.04632	0.70475		0.151965	0.0653222	B1AZI6;F6W2C7;B8A4C2;F6VK25;F6SBF2;Q8C690	B1AZI6	THO complex subunit 2	Thoc2			16	16	10	11.6	11.6	8	182.77	0	31.819	1502300000	196	0.151965	0.909565	0.0653222	0.407142	25.1544	25.1918	25.4753	25.278	24.9669	25.3807
0.911158	0.703998		0.152429	-0.134226	F6S1R2;Q8N9S3-2;Q8N9S3;Q8N9S3-3;A2AF81;A2AF82	F6S1R2;Q8N9S3-2;Q8N9S3;Q8N9S3-3;A2AF81	Activator of 90 kDa heat shock protein ATPase homolog 2	Ahsa2			5	5	5	24.3	24.3	24.3	35.523	0	35.772	380720000	42	0.152429	0.908894	-0.134226	-0.408252	23.1962	22.3507	23.2081	23.2987	22.7367	23.1223
0.945916	0.703619		0.152663	-0.0802155	B1AV77;B1ATI0;P47740;A0A140LJF9;P47739	B1AV77;B1ATI0;P47740	Aldehyde dehydrogenase;Fatty aldehyde dehydrogenase	Aldh3a2			16	16	16	45.8	45.8	45.8	54.33	0	126.9	4970700000	293	0.152663	0.908705	-0.0802155	-0.408811	26.8096	26.7004	26.9189	27.2565	26.759	26.654
1.05286	0.703402		0.152796	0.0743148	P57080	P57080	Ubiquitin carboxyl-terminal hydrolase 25	Usp25			12	12	12	15.5	15.5	15.5	121.42	0	43.632	302900000	78	0.152796	0.908705	0.0743148	0.409131	22.7131	23.0318	22.9141	22.6184	23.1207	22.697
1.04456	0.702818		0.153157	0.0628993	Q9CR16;A0A0A6YW70	Q9CR16	Peptidyl-prolyl cis-trans isomerase D	Ppid			25	25	24	75.1	75.1	71.6	40.742	0	299.48	24941000000	778	0.153157	0.908272	0.0628993	0.409994	29.2166	29.3077	29.1164	29.007	29.0081	29.4369
1.03091	0.7028		0.153168	0.0439224	Q9ERE7;D3YVR4;F6SWV4	Q9ERE7;D3YVR4	LDLR chaperone MESD	Mesdc2			14	14	14	59.8	59.8	59.8	25.206	0	156.94	7720400000	463	0.153168	0.908272	0.0439224	0.410021	27.4065	27.5772	27.3825	27.2392	27.5276	27.4676
1.02723	0.701697		0.15385	0.038763	Q99NF7	Q99NF7		Ppm1b			7	6	1	18.9	15.9	2.3	52.11	0	14.199	681120000	40	0.15385	0.907423	0.038763	0.411651	23.9806	23.7361	23.9151	23.9246	23.7245	23.8664
1.0435	0.701565		0.153932	0.0614338	F8WJD4;Q80X82;D3Z2M2;S4R2Q3;F6UJ99	F8WJD4;Q80X82	Symplekin	Sympk			10	10	10	9.7	9.7	9.7	142.62	0	88.067	965230000	87	0.153932	0.907423	0.0614338	0.411847	23.9795	23.9456	24.1921	24.0744	23.7246	24.1339
0.93318	0.7005		0.154592	-0.0997721	Q3UHI4	Q3UHI4	Protein TMED8	Tmed8			3	3	3	19	19	19	35.785	0	10.646	481670000	46	0.154592	0.906474	-0.0997721	-0.413423	23.2535	23.2697	23.2488	23.8328	23.0492	23.1893
1.03609	0.700112		0.154833	0.0511525	A2AAN2;Q8BMA6	A2AAN2;Q8BMA6	Signal recognition particle subunit SRP68	Srp68			19	19	19	45.7	45.7	45.7	65.952	0	168.65	5566200000	351	0.154833	0.906273	0.0511525	0.413998	27.0469	27.0501	26.8184	26.7935	26.8576	27.1108
1.0301	0.699717		0.155078	0.0427844	Q02248;E9Q6A9;D3YUH4;F7CRC6;F6QZ47;F7BAC9;D3Z5Q1;E9PW26;D3Z7S6	Q02248;E9Q6A9	Catenin beta-1	Ctnnb1			23	23	20	38.3	38.3	34.3	85.47	0	184.15	7919300000	612	0.155078	0.906061	0.0427844	0.414583	27.6075	27.8365	27.754	27.6446	27.8428	27.5823
0.994425	0.698675		0.155725	-0.00806554	Q6PGL7;Q6PGL7-2;A0A0N4SUJ0;A0A0N4SV74	Q6PGL7;Q6PGL7-2;A0A0N4SUJ0;A0A0N4SV74	WASH complex subunit FAM21	Fam21			28	28	28	34	34	34	145.31	0	189.54	2676100000	286	0.155725	0.905013	-0.00806554	-0.416126	25.9938	26.019	26.0593	26.0258	26.0327	26.0378
1.06708	0.698379		0.155909	0.0936699	E9PWW9;A0A0U1RPA7;A0A0U1RP31	E9PWW9		Rsf1			11	11	11	9.9	9.9	9.9	161.75	0	33.2	342950000	91	0.155909	0.904929	0.0936699	0.416565	23.2237	23.0087	23.4131	23.1393	22.7802	23.4451
0.8826	0.698323		0.155943	-0.180168	Q99N57;Q99N57-2	Q99N57;Q99N57-2	RAF proto-oncogene serine/threonine-protein kinase	Raf1			6	3	2	9.7	4.9	3.2	72.917	0	6.1846	326010000	41	0.155943	0.904929	-0.180168	-0.416648	21.7228	23.1365	22.6555	22.7474	22.8576	22.4504
0.959941	0.697793		0.156274	-0.0589822	P41241;A0A1L1STA1;A0A1L1SR46;A0A1L1SQQ5;D3YVQ8;D6RGA0;A0A0R4J1P8;D3Z4T5;A0A0R4J1N6;P41242-3;P41242;P41242-2	P41241	Tyrosine-protein kinase CSK	Csk			22	22	22	60.9	60.9	60.9	50.716	0	82.843	4837200000	361	0.156274	0.904769	-0.0589822	-0.417435	26.8565	26.6742	26.7506	27.0597	26.6087	26.7899
0.95629	0.697173		0.156659	-0.0644805	P70336;P70336-2;F8VPK5;A0A1Y7VMN0;A0A1Y7VLD1	P70336;P70336-2;F8VPK5;A0A1Y7VMN0	Rho-associated protein kinase 2;Rho-associated protein kinase	Rock2			53	53	49	43.4	43.4	39.9	160.58	0	323.31	16603000000	1139	0.156659	0.904266	-0.0644805	-0.418354	28.6457	28.678	28.7295	29.0254	28.7208	28.5005
1.05232	0.697033		0.156746	0.0735677	P47713;Q9DBX5;A0A087WPN8	P47713;Q9DBX5	Cytosolic phospholipase A2;Phospholipase A2;Lysophospholipase	Pla2g4a			29	29	29	44.8	44.8	44.8	85.221	0	323.31	35846000000	1105	0.156746	0.904266	0.0735677	0.418561	29.7437	29.8456	29.8061	29.9109	29.8851	29.3787
0.905121	0.696952		0.156797	-0.143817	Q7TMF3;A0A0R4J275;F6RBR6	Q7TMF3;A0A0R4J275;F6RBR6	NADH dehydrogenase [ubiquinone] 1 alpha subcomplex subunit 12	Ndufa12			10	10	10	72.4	72.4	72.4	17.086	0	30.677	1381300000	92	0.156797	0.904266	-0.143817	-0.418683	25.6349	24.9349	25.1438	24.8347	25.6747	25.6358
1.03833	0.69656		0.157042	0.0542583	P21278;P30677	P21278	Guanine nucleotide-binding protein subunit alpha-11	Gna11			7	7	4	23.7	23.7	15	42.024	0	24.514	1828800000	111	0.157042	0.904266	0.0542583	0.419265	24.8514	24.8217	24.6512	24.9302	24.6905	24.5409
0.977341	0.696346		0.157175	-0.0330664	Z4YKC4;A0A0R4J112;Q80XI3-2;Q80XI3-4;A2AMI2;A0A0N4SVL0;Q80XI3;Q80XI3-3;A2AMI7;A2AMI6	Z4YKC4;A0A0R4J112;Q80XI3-2;Q80XI3-4;A2AMI2;A0A0N4SVL0;Q80XI3;Q80XI3-3;A2AMI7	Eukaryotic translation initiation factor 4 gamma 3	Eif4g3			41	36	36	33.8	30.6	30.6	173.55	0	206.71	4966100000	423	0.157175	0.904266	-0.0330664	-0.419582	26.5975	26.5723	26.7372	26.7848	26.6357	26.5856
0.917743	0.696022		0.157377	-0.123838	P18242;F8WIR1;F6Y6L6;A0A1B0GT66	P18242;F8WIR1;F6Y6L6	Cathepsin D	Ctsd			16	16	16	56.3	56.3	56.3	44.953	0	323.31	96860000000	1124	0.157377	0.904266	-0.123838	-0.420063	30.9368	30.6255	30.7649	31.4584	30.667	30.5733
0.911719	0.695728		0.157561	-0.133338	P45591;A0A1Y7VJ71	P45591	Cofilin-2	Cfl2			16	13	13	77.1	70.5	70.5	18.709	0	323.31	28029000000	535	0.157561	0.904191	-0.133338	-0.4205	29.4646	29.4429	29.2518	30.1393	29.2018	29.2183
0.984881	0.695571		0.157659	-0.021979	B7ZCU2;B7ZCU5;B7ZCU4;B7ZCU3;B7ZCU0;J3QNK8;Q8CBW3-5;Q8CBW3-2;Q8CBW3-4;Q8CBW3-3;Q8CBW3;A0A087WNT3;A0A087WR90;A0A087WP64;A0A087WPE6;A0A087WNU9	B7ZCU2;B7ZCU5;B7ZCU4;B7ZCU3;B7ZCU0;J3QNK8;Q8CBW3-5;Q8CBW3-2;Q8CBW3-4;Q8CBW3-3;Q8CBW3	Abl interactor 1	Abi1			13	13	9	37.9	37.9	29	43.174	0	142.91	3943700000	252	0.157659	0.904191	-0.021979	-0.420734	26.5083	26.3358	26.4433	26.433	26.4414	26.479
1.0504	0.694832		0.15812	0.070933	P61965;F6Q3W0	P61965;F6Q3W0	WD repeat-containing protein 5	Wdr5			6	6	6	20.4	20.4	20.4	36.588	0	17.11	1230000000	57	0.15812	0.903628	0.070933	0.421832	24.4139	24.3061	24.8034	24.5816	24.3386	24.3904
1.01403	0.694112		0.158571	0.0200958	Q3B7Z2;Q3B7Z2-2;Q8K0C7;Q5QNQ4;Q5QNQ6	Q3B7Z2;Q3B7Z2-2	Oxysterol-binding protein 1	Osbp			22	22	22	30.8	30.8	30.8	88.796	0	149.8	4531900000	299	0.158571	0.902992	0.0200958	0.422902	26.6724	26.7308	26.7895	26.7196	26.7637	26.6491
1.01994	0.693539		0.158929	0.0284863	O55143;O55143-2;B1ATS4;B1ATS5;E9Q559;Q64518-2;Q64518-3;Q64518	O55143;O55143-2	Sarcoplasmic/endoplasmic reticulum calcium ATPase 2	Atp2a2			50	50	38	50.2	50.2	39.8	114.86	0	323.31	37813000000	1391	0.158929	0.902547	0.0284863	0.423755	29.9739	29.7747	29.9302	29.9215	29.8484	29.8234
0.968164	0.693424		0.159001	-0.0466766	A0A1L1SVG6;Q8BY89-2;Q8BY89	A0A1L1SVG6;Q8BY89-2;Q8BY89	Choline transporter-like protein 2	Slc44a2			7	7	7	17.7	17.7	17.7	62.643	0	17.71	1296700000	115	0.159001	0.902547	-0.0466766	-0.423926	25.1393	25.2519	25.1212	25.3521	25.2834	25.0169
1.06356	0.692983		0.159277	0.0889022	Q8BU14	Q8BU14	Translocation protein SEC62	Sec62			10	10	10	21.9	21.9	21.9	45.58	0	45.954	1606300000	138	0.159277	0.902425	0.0889022	0.424581	25.5478	25.8052	25.2526	25.2537	25.7077	25.3774
1.0384	0.692372		0.159661	0.0543658	P63038;P63038-2;D3Z2F2;D3Z7J9	P63038	60 kDa heat shock protein, mitochondrial	Hspd1			47	47	47	77.7	77.7	77.7	60.955	0	323.31	216200000000	3114	0.159661	0.90193	0.0543658	0.425492	32.5002	32.4049	32.5977	32.2645	32.4158	32.6594
0.959454	0.692249		0.159738	-0.0597146	Q80X73	Q80X73	Protein pelota homolog	Pelo			7	7	7	26.5	26.5	26.5	43.349	0	46.714	333490000	53	0.159738	0.90193	-0.0597146	-0.425675	22.6917	22.9419	22.6158	22.6112	22.9291	22.8884
1.07636	0.691744		0.160055	0.106155	Q8BGB5	Q8BGB5	LIM domain-containing protein 2	Limd2			6	5	5	60.9	55.5	55.5	14.237	0	79.828	2767300000	141	0.160055	0.901713	0.106155	0.426428	26.6209	26.3467	26.4738	26.1079	26.1701	26.8449
1.03032	0.691644		0.160117	0.0430915	Q9DBR7;Q9DBR7-2;A0A1W2P750	Q9DBR7;Q9DBR7-2	Protein phosphatase 1 regulatory subunit 12A	Ppp1r12a			36	36	34	40.4	40.4	38.9	114.99	0	323.31	13147000000	762	0.160117	0.901713	0.0430915	0.426576	28.1227	28.2503	28.4346	28.2893	28.1396	28.2495
1.03262	0.691516		0.160198	0.0463085	P53690;A0A286YED2	P53690;A0A286YED2	Matrix metalloproteinase-14	Mmp14			12	12	12	23.9	23.9	23.9	65.918	0	126.27	3365100000	147	0.160198	0.901713	0.0463085	0.426768	26.1182	25.9486	26.1649	25.8583	26.1124	26.1221
1.054	0.690982		0.160533	0.0758756	Q9DCM0	Q9DCM0	Persulfide dioxygenase ETHE1, mitochondrial	Ethe1			9	9	9	53.5	53.5	53.5	27.738	0	34.662	1655700000	67	0.160533	0.901621	0.0758756	0.427564	25.7034	25.4587	25.5065	25.1606	25.6716	25.6088
1.03707	0.690775		0.160663	0.0525131	E9QMH7;Q9DBZ1	E9QMH7;Q9DBZ1	Inhibitor of nuclear factor kappa-B kinase-interacting protein	Ikbip			15	15	13	44.5	44.5	38.6	42.497	0	161.72	4932500000	291	0.160663	0.901621	0.0525131	0.427872	26.9716	27.0573	27.0445	26.7551	26.9923	27.1685
1.01372	0.690616		0.160763	0.0196552	P62334;A0A2I3BQ79;A0A2I3BQ49	P62334	26S protease regulatory subunit 10B	Psmc6			22	22	22	63.2	63.2	63.2	44.172	0	160.28	25141000000	571	0.160763	0.901621	0.0196552	0.428109	29.1719	29.1314	29.2551	29.2119	29.1721	29.1155
0.892572	0.690363		0.160922	-0.16396	Q80XC2;A0A1Y7VKN7;A0A1Y7VL28	Q80XC2;A0A1Y7VKN7;A0A1Y7VL28	tRNA (adenine(58)-N(1))-methyltransferase catalytic subunit TRMT61A	Trmt61a			3	3	3	8.6	8.6	8.6	31.639	0	10.139	707010000	55	0.160922	0.901621	-0.16396	-0.428486	24.3324	23.5637	23.6876	24.3095	24.3395	23.4266
0.936548	0.690279		0.160975	-0.0945746	Q9CRC9;D3YWR1;Q9CRC9-2;D6RCJ1	Q9CRC9;D3YWR1;Q9CRC9-2	Glucosamine-6-phosphate isomerase 2;Glucosamine-6-phosphate isomerase	Gnpda2			8	6	6	43.1	34.8	34.8	31.083	0	67.376	2077900000	108	0.160975	0.901621	-0.0945746	-0.428611	25.1676	25.0464	25.4244	25.6779	25.0455	25.1987
0.937663	0.689863		0.161237	-0.092858	J3QN89;Q3TJ22;A0A087WNM5	J3QN89;Q3TJ22		Aamp			8	8	8	29.4	29.4	29.4	46.966	0	99.705	737800000	96	0.161237	0.901621	-0.092858	-0.429233	23.9496	23.9245	24.3865	23.869	24.3578	24.3124
1.20165	0.689801		0.161276	0.265011	G3UWZ0;O88379	G3UWZ0;O88379	Bromodomain adjacent to zinc finger domain protein 1A	Baz1a			7	7	7	6.6	6.6	6.6	178.17	0	10.964	180820000	39	0.161276	0.901621	0.265011	0.429325	22.0331	21.2279	21.5975	20.241	21.6861	22.1364
1.07463	0.688728		0.161952	0.10384	A0A0B4J1E2;Q9CSN1	A0A0B4J1E2;Q9CSN1	SNW domain-containing protein 1	Snw1			21	21	21	49.4	49.4	49.4	61.461	0	144.73	2026800000	258	0.161952	0.900787	0.10384	0.430926	25.3366	25.5708	25.6346	25.1259	25.254	25.8506
1.02485	0.688633		0.162012	0.0354125	P14873	P14873	Microtubule-associated protein 1B;MAP1B heavy chain;MAP1 light chain LC1	Map1b			82	82	81	44.6	44.6	44.6	270.25	0	323.31	17750000000	1282	0.162012	0.900787	0.0354125	0.431069	28.715	28.9566	28.9201	28.8491	28.7637	28.8726
0.919331	0.688237		0.162262	-0.121344	Q91ZE0	Q91ZE0	Trimethyllysine dioxygenase, mitochondrial	Tmlhe			4	4	4	11.4	11.4	11.4	49.609	0	34.46	897880000	77	0.162262	0.900746	-0.121344	-0.43166	24.4657	23.9398	24.2385	24.7683	24.2851	23.9546
1.05272	0.688199		0.162286	0.0741278	P46664	P46664	Adenylosuccinate synthetase isozyme 2	Adss			21	21	20	58.8	58.8	56.8	50.02	0	181.44	5829700000	300	0.162286	0.900746	0.0741278	0.431717	26.9185	27.0255	27.3946	27.2248	26.9357	26.9557
1.14728	0.688037		0.162388	0.198221	Q6PDY2	Q6PDY2	2-aminoethanethiol dioxygenase	Ado			6	6	6	23.4	23.4	23.4	28.372	0	19.31	109000000	35	0.162388	0.900746	0.198221	0.431958	21.3145	22.0537	21.6362	20.6597	21.83	21.9201
0.968908	0.687896		0.162477	-0.0455678	Q9JI11;A2A5M9	Q9JI11;A2A5M9	Serine/threonine-protein kinase 4;Serine/threonine-protein kinase 4 37kDa subunit;Serine/threonine-protein kinase 4 18kDa subunit	Stk4			10	5	4	25.7	13.3	11.3	55.541	0	62.536	185830000	34	0.162477	0.900746	-0.0455678	-0.432169	22.3613	22.2677	22.0938	22.2603	22.1795	22.4197
0.958377	0.687651		0.162632	-0.0613346	Q6ZWN5;F7CJS8;D3YWH9;Q9CXW7;D3Z673;D3YUV6	Q6ZWN5;F7CJS8;D3YWH9;Q9CXW7	40S ribosomal protein S9	Rps9			21	21	21	62.9	62.9	62.9	22.591	0	45.314	41785000000	719	0.162632	0.900746	-0.0613346	-0.432536	29.7626	29.4359	29.5879	29.822	29.4596	29.6887
0.936528	0.687636		0.162641	-0.0946058	O09164	O09164	Extracellular superoxide dismutase [Cu-Zn]	Sod3			4	4	4	20.3	20.3	20.3	27.392	0	37.893	658460000	63	0.162641	0.900746	-0.0946058	-0.432558	24.0838	24.1656	24.144	23.9743	24.6585	24.0444
1.09186	0.68757		0.162683	0.126785	P53995;A2ATQ5	P53995;A2ATQ5	Anaphase-promoting complex subunit 1	Anapc1			10	10	10	7	7	7	215.99	0	15.951	562110000	65	0.162683	0.900746	0.126785	0.432656	23.5909	23.6254	23.9947	23.1289	23.6673	24.0346
1.09824	0.687544		0.1627	0.135196	E9QAG2;Q9D4J7;Q9D4J7-2	E9QAG2;Q9D4J7	PHD finger protein 6	Phf6			3	3	3	12.1	12.1	12.1	36.366	0	8.9515	134000000	23	0.1627	0.900746	0.135196	0.432696	21.8127	22.1602	21.7605	21.2757	21.7853	22.2669
0.980353	0.687316		0.162844	-0.0286268	O88844;A0A087WPT4;A0A087WRS9;D3YVY3;A0A087WRM4	O88844	Isocitrate dehydrogenase [NADP] cytoplasmic	Idh1			33	33	32	77.3	77.3	77.3	46.674	0	323.31	66830000000	1699	0.162844	0.900746	-0.0286268	-0.433036	30.666	30.6162	30.6631	30.7965	30.5769	30.658
1.00685	0.687143		0.162953	0.00985146	Q9CZ30;B1AYJ9;Q9CZ30-2	Q9CZ30;B1AYJ9;Q9CZ30-2	Obg-like ATPase 1	Ola1			26	26	25	70.5	70.5	70.5	44.729	0	231.58	27996000000	641	0.162953	0.900746	0.00985146	0.433295	29.1181	29.1585	29.1507	29.1009	29.1668	29.1299
1.09669	0.687045		0.163015	0.133155	A0A0R4J195;Q9CSU0-2;Q9CSU0;F6YB25;Q9CSU0-3;F7DAY5	A0A0R4J195;Q9CSU0-2;Q9CSU0;F6YB25;Q9CSU0-3;F7DAY5	Regulation of nuclear pre-mRNA domain-containing protein 1B	Rprd1b			9	9	8	32	32	27.4	36.812	0	73.415	2924800000	135	0.163015	0.900746	0.133155	0.433441	25.9763	25.9452	25.9274	25.2844	25.8176	26.3474
1.06083	0.686905		0.163104	0.0851981	Q8R3C6;A0A0J9YUT8;Q8R3C6-2	Q8R3C6;A0A0J9YUT8;Q8R3C6-2	Probable RNA-binding protein 19	Rbm19			12	12	12	15.3	15.3	15.3	106.08	0	20.565	375690000	71	0.163104	0.900746	0.0851981	0.433652	23.2812	23.0647	23.2931	22.8721	23.0316	23.4798
0.967309	0.686566		0.163318	-0.047952	Q9D024-2;Q9D024;F7C265;Q9D024-3;B1AR93	Q9D024-2;Q9D024;F7C265;Q9D024-3	Coiled-coil domain-containing protein 47	Ccdc47			13	13	13	31.9	31.9	31.9	54.865	0	85.223	4587900000	246	0.163318	0.900746	-0.047952	-0.434159	26.757	26.6098	26.4573	26.5736	26.7923	26.602
1.06567	0.68633		0.163467	0.0917562	Q08024;Q08024-3;Q08024-4	Q08024;Q08024-3;Q08024-4	Core-binding factor subunit beta	Cbfb			6	6	1	31	31	9.6	22.03	0	65.531	2998500000	87	0.163467	0.900746	0.0917562	0.434511	25.928	26.1135	26.0574	25.5398	26.0794	26.2043
0.955405	0.685632		0.163909	-0.065815	Q8BWQ6;D3YW20;I1E4X5;D3YW19;Q8BWQ6-3;Q8BWQ6-2;H3BJE8;F6RR19	Q8BWQ6;D3YW20;I1E4X5;D3YW19;Q8BWQ6-3;Q8BWQ6-2	UPF0505 protein C16orf62 homolog	9030624J02Rik			14	14	14	19.8	19.8	19.8	109.08	0	49.778	1729600000	144	0.163909	0.900746	-0.065815	-0.435555	25.9553	25.5155	25.6341	25.8757	25.6242	25.8024
0.906452	0.685443		0.164028	-0.141697	O54692;A0A1L1SST9	O54692	Centromere/kinetochore protein zw10 homolog	Zw10			12	12	12	21.4	21.4	21.4	88.062	0	285.28	1470900000	126	0.164028	0.900746	-0.141697	-0.435838	24.399	24.4305	25.3472	24.9412	24.6789	24.9816
0.946291	0.685151		0.164214	-0.0796439	Q8BK64;A0A1Y7VM19	Q8BK64	Activator of 90 kDa heat shock protein ATPase homolog 1	Ahsa1			17	17	17	63.6	63.6	63.6	38.117	0	183.09	7352500000	294	0.164214	0.900746	-0.0796439	-0.436277	27.5538	27.3738	27.3367	27.8385	27.2994	27.3653
0.981108	0.685088		0.164253	-0.0275167	A0A0R4J018;O55060;D3Z380;D3Z0R1;D3Z217;D6RIK3;D3YWK6	A0A0R4J018;O55060;D3Z380	Thiopurine S-methyltransferase	Tpmt			6	6	6	25.4	25.4	25.4	27.571	0.00040153	4.6521	1190500000	62	0.164253	0.900746	-0.0275167	-0.43637	24.5308	24.595	24.5847	24.653	24.4782	24.6619
0.926872	0.684475		0.164642	-0.109557	P60521	P60521	Gamma-aminobutyric acid receptor-associated protein-like 2	Gabarapl2			4	3	3	38.5	29.1	29.1	13.667	0	14.186	693900000	57	0.164642	0.900746	-0.109557	-0.437289	24.5398	23.8512	23.8364	24.3058	23.9991	24.2512
1.05641	0.684088		0.164888	0.079174	D3YWX2;F6YTL8;E9Q803;Q9R0I7	D3YWX2;F6YTL8;E9Q803;Q9R0I7	YLP motif-containing protein 1	Ylpm1			12	12	12	9	9	9	241.05	0	154.26	564050000	81	0.164888	0.900746	0.079174	0.437869	23.8263	23.9284	24.206	23.953	23.6444	24.1258
0.978707	0.68367		0.165153	-0.0310504	Q8VDN2	Q8VDN2	Sodium/potassium-transporting ATPase subunit alpha-1	Atp1a1			37	37	28	37.3	37.3	28.9	112.98	0	323.31	22722000000	1184	0.165153	0.900746	-0.0310504	-0.438495	29.4625	29.2501	29.352	29.3312	29.3745	29.452
0.959799	0.682881		0.165655	-0.0591952	Q8CH18-3;Q8CH18;Q8CH18-2;A0A1W2P765	Q8CH18-3;Q8CH18	Cell division cycle and apoptosis regulator protein 1	Ccar1			21	21	21	25.3	25.3	25.3	124.74	0	65.86	3160000000	270	0.165655	0.900067	-0.0591952	-0.439679	25.7711	25.8602	25.9495	25.9242	25.7017	26.1325
0.949107	0.682632		0.165813	-0.0753574	Q99K23;A0A1B0GSM1;A0A1B0GSK1;A0A1B0GQY6;A0A1B0GSY4;A0A1B0GRT2	Q99K23;A0A1B0GSM1	Ufm1-specific protease 2	Ufsp2			10	10	10	27.3	27.3	27.3	52.515	0	53.156	1128300000	82	0.165813	0.900043	-0.0753574	-0.440052	24.7497	24.3427	24.6878	24.8617	24.6816	24.4629
1.09231	0.682477		0.165912	0.127385	Q5S006	Q5S006	Leucine-rich repeat serine/threonine-protein kinase 2	Lrrk2			18	18	18	8.2	8.2	8.2	284.73	0	40.25	847310000	92	0.165912	0.900043	0.127385	0.440284	24.6419	23.7458	24.2767	24.3389	23.9153	24.028
1.12344	0.682105		0.166149	0.167919	Q01149;E0CXI2	Q01149	Collagen alpha-2(I) chain	Col1a2			69	69	69	73.9	73.9	73.9	129.56	0	323.31	44744000000	1253	0.166149	0.899955	0.167919	0.440844	29.5751	29.8268	30.0113	28.9292	29.88	30.1002
1.07992	0.681625		0.166454	0.110921	Q8R344;A0A0G2JF16;A0A0G2JFK6	Q8R344;A0A0G2JF16	Coiled-coil domain-containing protein 12	Ccdc12			3	3	3	30.1	30.1	30.1	18.891	0	18.524	492650000	46	0.166454	0.899625	0.110921	0.441564	23.453	23.0494	23.4526	22.8388	23.2096	23.5738
0.923066	0.681534		0.166512	-0.115494	P53994	P53994	Ras-related protein Rab-2A	Rab2a			8	8	4	43.4	43.4	27.4	23.547	0	209.05	18959000000	313	0.166512	0.899625	-0.115494	-0.4417	28.5521	28.3808	28.7269	29.0587	28.7211	28.2266
1.04932	0.681507		0.16653	0.0694548	E9PUR6;E9PYV1;P06537-5;P06537;P06537-3;P06537-2;P06537-4;E9Q310;E9Q8A6;D3Z280;A0A494B9W1;D3YTK8;D6RIL1;D3Z473;A3KN90	E9PUR6;E9PYV1;P06537-5;P06537;P06537-3;P06537-2;P06537-4;E9Q310	Glucocorticoid receptor	Nr3c1			13	13	13	25.4	25.4	25.4	87.163	0	68.391	554920000	117	0.16653	0.899625	0.0694548	0.441741	23.5138	23.7296	23.2269	23.364	23.5393	23.3586
1.08678	0.681483		0.166545	0.120056	A7ISP9;F8WJ93;Q3UMY5;A0A0R4J0H0;A0A0R4J1G7;Q3UMY5-4;Q3UMY5-2;A0A3Q4EHV9;Q3UMY5-3	A7ISP9;F8WJ93;Q3UMY5;A0A0R4J0H0;A0A0R4J1G7;Q3UMY5-4;Q3UMY5-2;A0A3Q4EHV9;Q3UMY5-3	Echinoderm microtubule-associated protein-like 4	Eml4			12	12	12	15.8	15.8	15.8	108.71	0	52.069	1810800000	139	0.166545	0.899625	0.120056	0.441778	25.7833	25.6973	25.487	25.0725	25.5742	25.9607
0.872447	0.681193		0.16673	-0.19686	P58801;V9GXY4;Q8BGR3;P08414	P58801	Receptor-interacting serine/threonine-protein kinase 2	Ripk2			13	13	13	33.4	33.4	33.4	60.399	0	30.508	1217300000	110	0.16673	0.899625	-0.19686	-0.442212	24.5107	24.3209	24.536	25.3485	24.7713	23.8384
0.962848	0.680189		0.16737	-0.0546207	Q9CQW1	Q9CQW1	Synaptobrevin homolog YKT6	Ykt6			9	9	9	55.6	55.6	55.6	22.314	0	78.014	4360200000	153	0.16737	0.899248	-0.0546207	-0.443722	26.8188	26.9793	27.0457	26.7967	27.114	27.0971
1.10333	0.679864		0.167578	0.141869	P54071;D6RIL6;A0A0U1RP68;A0A0U1RPR1	P54071;D6RIL6	Isocitrate dehydrogenase [NADP], mitochondrial	Idh2			22	21	21	52	52	52	50.906	0	323.31	24919000000	858	0.167578	0.899122	0.141869	0.444211	29.1899	29.3109	29.5118	28.689	29.154	29.744
1.03581	0.679824		0.167604	0.0507622	A0A338P7B7;P51807	A0A338P7B7;P51807	Dynein light chain Tctex-type 1	Dynlt1			2	2	2	23.2	23.2	23.2	12.242	0	96.306	2616200000	141	0.167604	0.899122	0.0507622	0.444271	25.4053	25.7768	25.5532	25.5385	25.4582	25.5863
1.09205	0.679655		0.167712	0.127038	Q9WUD1;A0A494BBF6;A0A494BBI6	Q9WUD1;A0A494BBF6;A0A494BBI6	STIP1 homology and U box-containing protein 1	Stub1			17	17	17	46.4	46.4	46.4	34.909	0	98.479	1785900000	230	0.167712	0.899122	0.127038	0.444526	25.491	25.4458	25.7368	24.9199	25.5291	25.8435
0.973961	0.679398		0.167875	-0.0380637	E9QND8;Q6PA06-2;Q6PA06	E9QND8;Q6PA06-2;Q6PA06	Atlastin-2	Atl2			10	10	9	24.8	24.8	22.1	46.875	0	95.582	2404000000	96	0.167875	0.899122	-0.0380637	-0.444911	26.6302	26.5656	26.4083	26.4647	26.64	26.6136
1.14314	0.679363		0.167898	0.192998	Q9R1Q6;A0A0N4SUM7;A0A0N4SUY1;A0A0N4SVT4;A0A0N4SV46	Q9R1Q6;A0A0N4SUM7;A0A0N4SUY1;A0A0N4SVT4;A0A0N4SV46	Transmembrane protein 176B	Tmem176b			7	7	7	24.7	24.7	24.7	28.367	0	61.182	1048200000	98	0.167898	0.899122	0.192998	0.444964	24.4338	24.4204	24.1961	23.3369	24.3624	24.7721
0.906719	0.679129		0.168048	-0.141273	A0A1W2P7K6;Q68EF0	A0A1W2P7K6;Q68EF0	Rab-3A-interacting protein	Rab3ip			3	3	3	10	10	10	50.894	0	19.684	565140000	55	0.168048	0.899122	-0.141273	-0.445316	23.2679	22.9565	23.1875	23.8199	23.2445	22.7712
0.93389	0.678625		0.16837	-0.0986754	Q8BJ05;Q8BJ05-2;Q8BJ05-3;A0A1Y7VJD9;A0A1Y7VK72;A0A1Y7VK20	Q8BJ05;Q8BJ05-2;Q8BJ05-3	Zinc finger CCCH domain-containing protein 14	Zc3h14			8	8	8	16.3	16.3	16.3	82.408	0	27.519	548600000	102	0.16837	0.899122	-0.0986754	-0.446074	23.3266	23.2917	23.4185	23.329	23.1379	23.866
1.01815	0.678589		0.168393	0.0259507	Q9JKR6;F6TRP3;A0A1L1SQ34;E0CYZ2	Q9JKR6	Hypoxia up-regulated protein 1	Hyou1			41	41	41	48.4	48.4	48.4	111.18	0	323.31	66589000000	1994	0.168393	0.899122	0.0259507	0.446128	30.6799	30.566	30.6736	30.5272	30.6369	30.6776
0.975632	0.678487		0.168458	-0.0355905	A0A2R8VHH1;Q99P88	A0A2R8VHH1;Q99P88	Nuclear pore complex protein Nup155	Nup155			14	14	14	14.6	14.6	14.6	150.14	0	106.47	1170400000	89	0.168458	0.899122	-0.0355905	-0.446282	24.1984	24.1414	23.9896	24.1249	24.24	24.0712
0.932412	0.678131		0.168686	-0.10096	Q8BM41;Q8CGC4	Q8BM41;Q8CGC4	Protein LSM14 homolog B	Lsm14b			2	2	2	10.5	10.5	10.5	33.249	0	15.895	543890000	42	0.168686	0.899122	-0.10096	-0.446819	23.8186	23.3104	23.4487	23.9472	23.3821	23.5513
0.868104	0.677539		0.169065	-0.204061	Q03145;A2BDQ4;G1K381;Q8CBF3-2;Q61772-2;Q61772-3;Q61772;Q62413	Q03145	Ephrin type-A receptor 2	Epha2			9	8	8	10.5	9.4	9.4	108.85	0	13.514	762290000	73	0.169065	0.899091	-0.204061	-0.44771	24.086	23.3878	23.4853	24.5532	23.8509	23.1672
1.07391	0.677444		0.169127	0.102869	E9Q9J4;Q6ZQB6-3;Q6ZQB6;Q6ZQB6-2;A0A087WPZ7;A2ARP1-5;A2ARP1-6;A2ARP1-7;A2ARP1-3;A2ARP1-2;A2ARP1	E9Q9J4;Q6ZQB6-3;Q6ZQB6;Q6ZQB6-2	Inositol hexakisphosphate and diphosphoinositol-pentakisphosphate kinase 2	Ppip5k2			6	6	5	5.7	5.7	4.2	140.37	0.00037622	3.473	309420000	41	0.169127	0.899091	0.102869	0.447854	22.8256	22.1287	22.797	22.455	22.5416	22.4461
0.949595	0.677333		0.169198	-0.0746155	A0A571BEI2;Q6PIU9	A0A571BEI2;Q6PIU9	Uncharacterized protein FLJ45252 homolog				13	12	12	32.9	31.2	31.2	53.987	0	232.49	2941000000	159	0.169198	0.899091	-0.0746155	-0.44802	25.444	25.932	25.9297	25.8588	25.7719	25.8986
1.04092	0.677275		0.169235	0.0578645	A0A0R4J260;B2RRE7	A0A0R4J260;B2RRE7	OTU domain-containing protein 4	Otud4			10	10	10	14.1	14.1	14.1	122.93	0	34.856	1415700000	146	0.169235	0.899091	0.0578645	0.448108	24.8416	24.5801	24.5201	24.7536	24.5315	24.4831
1.03997	0.676814		0.169531	0.0565421	A0A087WR50;Q3UHL6;P11276;A0A087WS56;Q4KL80;A0A087WS99;A0A087WQW8;A0A087WSU6;A0A087WQE0	A0A087WR50;Q3UHL6;P11276;A0A087WS56	Fibronectin;Anastellin	Fn1			86	86	3	45.4	45.4	1.8	262.84	0	323.31	40767000000	2075	0.169531	0.899091	0.0565421	0.448804	29.9058	30.0721	30.2607	30.1678	29.9314	29.9698
1.09542	0.676787		0.169548	0.131483	E9Q718;Q9R0B9	E9Q718;Q9R0B9	Procollagen-lysine,2-oxoglutarate 5-dioxygenase 2	Plod2			50	50	50	63.2	63.2	63.2	86.9	0	323.31	115640000000	1938	0.169548	0.899091	0.131483	0.448844	29.4618	29.5389	29.6191	29.6186	29.7704	28.8363
1.06158	0.676671		0.169622	0.0862096	Q99MR6-3;Q99MR6-4;Q99MR6-2;Q99MR6;A0A0G2JDF8;A0A0G2JDN3;A0A0G2JG65;A0A0G2JDF1;A0A1Y7VNN4	Q99MR6-3;Q99MR6-4;Q99MR6-2;Q99MR6;A0A0G2JDF8	Serrate RNA effector molecule homolog	Srrt			22	22	22	29.3	29.3	29.3	99.438	0	141.75	6934100000	365	0.169622	0.899091	0.0862096	0.449019	27.2622	27.0447	27.3297	26.8545	27.0798	27.4437
1.06914	0.675244		0.170539	0.096454	P14131	P14131	40S ribosomal protein S16	Rps16			18	18	18	69.2	69.2	69.2	16.445	0	83.073	63582000000	627	0.170539	0.898181	0.096454	0.451171	30.8582	30.7271	30.8972	30.4119	30.6609	31.1203
1.06086	0.675034		0.170674	0.0852337	Q8CI32;E0CX76;E0CYW3	Q8CI32	BAG family molecular chaperone regulator 5	Bag5			9	9	9	26.8	26.8	26.8	50.942	0	69.283	1637900000	141	0.170674	0.898181	0.0852337	0.451489	24.8531	24.7288	24.709	24.9664	24.731	24.3379
0.912783	0.674696		0.170892	-0.131656	Q9EST3-2;Q9EST3;A8Y5K6;Q5NBZ7;Q5NBZ4	Q9EST3-2;Q9EST3;A8Y5K6	Eukaryotic translation initiation factor 4E transporter	Eif4enif1			5	5	5	6.5	6.5	6.5	105.39	0	11.301	84791000	24	0.170892	0.898062	-0.131656	-0.451999	21.8101	21.8942	21.6463	21.7954	21.4978	22.4524
0.942741	0.674413		0.171074	-0.0850671	E9QNX9;Q60751	E9QNX9;Q60751	Tyrosine-protein kinase receptor;Insulin-like growth factor 1 receptor;Insulin-like growth factor 1 receptor alpha chain;Insulin-like growth factor 1 receptor beta chain	Igf1r			14	14	12	13.6	13.6	12.1	155.28	0	41.36	892540000	92	0.171074	0.897992	-0.0850671	-0.452426	24.0269	24.0643	23.7526	24.1948	23.7124	24.1918
0.74308	0.674388		0.17109	-0.428411	P23242	P23242	Gap junction alpha-1 protein	Gja1			3	3	3	14.7	14.7	14.7	43.004	0	30.092	721750000	67	0.17109	0.897992	-0.428411	-0.452464	24.0265	24.0862	21.258	23.3357	23.8683	23.452
1.02521	0.674036		0.171317	0.0359173	P62245;F8WJ41;D3YVB4;D3Z712	P62245;F8WJ41;D3YVB4;D3Z712	40S ribosomal protein S15a	Rps15a			13	13	13	70	70	70	14.839	0	138.18	26725000000	520	0.171317	0.897992	0.0359173	0.452996	29.6952	29.7091	29.8516	29.6074	29.7202	29.8206
1.07183	0.673497		0.171664	0.100072	Q8K411;Q8K411-2;Q8K411-3	Q8K411;Q8K411-2;Q8K411-3	Presequence protease, mitochondrial	Pitrm1			36	36	36	51.4	51.4	51.4	117.37	0	323.31	13803000000	844	0.171664	0.89769	0.100072	0.45381	28.4272	28.3344	28.2808	27.9143	28.1748	28.653
0.898744	0.67315		0.171888	-0.154017	Q99LH1	Q99LH1	Nucleolar GTP-binding protein 2	Gnl2			7	7	7	11.3	11.3	11.3	83.345	0	23.799	411530000	43	0.171888	0.897533	-0.154017	-0.454335	23.3116	23.1124	23.2196	22.7184	23.5602	23.827
0.9952	0.672491		0.172314	-0.00694148	Q02053	Q02053	Ubiquitin-like modifier-activating enzyme 1	Uba1			55	55	42	61.2	61.2	52.7	117.81	0	323.31	108820000000	2573	0.172314	0.89696	-0.00694148	-0.455332	31.4348	31.4049	31.4009	31.4414	31.405	31.4151
0.965024	0.671239		0.173123	-0.0513636	P97807-2;P97807;H3BKG7	P97807-2;P97807	Fumarate hydratase, mitochondrial	Fh			21	21	21	68.1	68.1	68.1	50.052	0	292.74	14337000000	532	0.173123	0.895596	-0.0513636	-0.457227	28.5142	28.4535	28.2735	28.5884	28.2996	28.5073
0.928652	0.67109		0.173219	-0.10679	Q61136;A0A1Y7VLT3	Q61136	Serine/threonine-protein kinase PRP4 homolog	Prpf4b			8	8	8	10.6	10.6	10.6	116.97	0	34.66	950200000	116	0.173219	0.895596	-0.10679	-0.457452	24.5637	24.1279	24.236	24.4282	24.0755	24.7444
1.02057	0.670981		0.17329	0.0293802	P05201;F7ALS6	P05201	Aspartate aminotransferase, cytoplasmic	Got1			16	16	16	49.4	49.4	49.4	46.247	0	222.2	15836000000	431	0.17329	0.895596	0.0293802	0.457618	28.7891	28.6678	28.7209	28.589	28.7513	28.7493
1.03619	0.670814		0.173398	0.051295	Q80X50-2;A0A0H2UH17;A0A0G2JDV6;Q80X50-3	Q80X50-2;A0A0H2UH17;A0A0G2JDV6;Q80X50-3	Ubiquitin-associated protein 2-like	Ubap2l			24	24	2	40.9	40.9	2.2	107.24	0	323.31	7911600000	460	0.173398	0.895596	0.051295	0.457871	27.626	27.5575	27.7819	27.4235	27.699	27.6891
1.0449	0.670756		0.173436	0.0633653	Q3UF95;Q9Z1R2;G3UYQ2;G3UZT6;A0A1B0GX81;S4R183;G3UYZ0;G3V013;G3UXT8;S4R224	Q3UF95;Q9Z1R2;G3UYQ2;G3UZT6;A0A1B0GX81;S4R183;G3UYZ0	Large proline-rich protein BAG6	Bag6			8	8	8	11	11	11	119.14	0	44.294	1915700000	153	0.173436	0.895596	0.0633653	0.457959	25.474	25.4762	25.7296	25.3777	25.3972	25.7149
1.20757	0.670563		0.17356	0.272106	Q8BV66	Q8BV66	Interferon-induced protein 44	Ifi44			9	9	9	25.4	25.4	25.4	47.852	0	109.99	710710000	70	0.17356	0.895596	0.272106	0.458251	24.3828	24.8053	24.2902	23.278	25.254	24.1301
1.07504	0.669808		0.17405	0.104397	Q60692	Q60692	Proteasome subunit beta type-6	Psmb6			7	7	7	39.9	39.9	39.9	25.378	0	22.488	1950000000	140	0.17405	0.895521	0.104397	0.459396	25.4086	25.4471	25.415	25.5985	24.8697	25.4893
1.06084	0.669691		0.174125	0.0852038	P62869;A0A3B2WBM3;A6PWE0	P62869;A0A3B2WBM3	Transcription elongation factor B polypeptide 2	Tceb2			12	12	12	98.3	98.3	98.3	13.17	0	61.1	6625000000	342	0.174125	0.895521	0.0852038	0.459572	26.9322	27.3706	27.3888	26.9426	27.1728	27.3206
0.865569	0.669668		0.17414	-0.208279	Q8K298	Q8K298	Actin-binding protein anillin	Anln			11	11	9	14.4	14.4	12.4	122.79	0	17.881	381990000	52	0.17414	0.895521	-0.208279	-0.459607	22.8923	22.655	23.384	23.1506	22.5122	23.8934
1.05075	0.669399		0.174315	0.0714149	Q8R317-2;Q8R317	Q8R317-2;Q8R317	Ubiquilin-1	Ubqln1			7	7	7	17.7	17.7	17.7	58.677	0	195.29	6621200000	229	0.174315	0.895521	0.0714149	0.460016	27.5426	27.4328	27.0325	27.2653	27.2794	27.2491
1.08508	0.669239		0.174419	0.117798	Q64449;A2AAA9;Q64449-2	Q64449;A2AAA9	C-type mannose receptor 2	Mrc2			16	16	16	13.1	13.1	13.1	167.07	0	104.96	3118800000	201	0.174419	0.895521	0.117798	0.460259	25.9368	26.1902	26.3551	25.6113	26.3702	26.1472
1.13882	0.66871		0.174762	0.187544	Q80X72	Q80X72	Leucine-rich repeat-containing protein 15	Lrrc15			6	6	6	13.5	13.5	13.5	64.176	0	33.488	2135500000	55	0.174762	0.895521	0.187544	0.46106	26.5641	26.0136	26.1964	25.5309	25.8937	26.7868
0.896173	0.668568		0.174855	-0.158151	Q8C4V1-3;D3Z5T4;G3X9N1;Q8C4V1-2;Q8C4V1	Q8C4V1-3;D3Z5T4;G3X9N1;Q8C4V1-2;Q8C4V1	Rho GTPase-activating protein 24	Arhgap24			6	6	6	12.1	12.1	12.1	73.258	0	6.7176	270840000	22	0.174855	0.895521	-0.158151	-0.461277	22.9813	22.2831	22.9031	23.389	22.738	22.5149
1.04736	0.668122		0.175144	0.066754	Q91VM5;A0A2I3BRL8	Q91VM5;A0A2I3BRL8	RNA binding motif protein, X-linked-like-1	Rbmxl1			12	12	4	25.5	25.5	6.7	42.161	0	80.497	16113000000	320	0.175144	0.895412	0.066754	0.461954	28.2259	28.4356	28.1346	27.9951	28.2123	28.3885
1.28457	0.667874		0.175305	0.361283	E9Q2X6;Q8CG47;Q3U763;A0A0A6YXY3	E9Q2X6;Q8CG47	Structural maintenance of chromosomes protein;Structural maintenance of chromosomes protein 4	Smc4			25	25	25	23	23	23	144.21	0	95.22	941660000	89	0.175305	0.895387	0.361283	0.46233	24.0105	24.3739	24.5267	22.8548	23.5511	25.4214
1.05187	0.666712		0.176062	0.0729599	E9QNG1;B2RR82;Q9Z0R6;Q9Z0R6-2;A0A1W2P775;A0A1W2P7G8	E9QNG1;B2RR82;Q9Z0R6;Q9Z0R6-2;A0A1W2P775	Intersectin-2	Itsn2			21	19	19	16.6	15.4	15.4	188.78	0	62.856	1519400000	142	0.176062	0.894135	0.0729599	0.464096	24.5252	24.3357	24.7187	24.5848	24.2313	24.5446
1.13343	0.66648		0.176213	0.180701	H3BL26;Q99L96;O70401	H3BL26;Q99L96;O70401	Tetraspanin;Tetraspanin-6	Tspan6			3	3	3	24.7	24.7	24.7	18.659	0	14.709	875980000	56	0.176213	0.894132	0.180701	0.464448	23.9864	24.5493	24.4983	23.4809	24.5906	24.4205
0.904543	0.666478		0.176214	-0.144739	B2RPU8;D3Z5B1;Q9D1L0	B2RPU8;D3Z5B1;Q9D1L0	Coiled-coil-helix-coiled-coil-helix domain-containing protein 2	Zbed5;Chchd2			3	3	3	3.4	3.4	3.4	84.266	0	98.343	1282900000	68	0.176214	0.894132	-0.144739	-0.464452	25.0117	25.0676	24.4521	24.587	24.9557	25.4229
1.05995	0.66614		0.176434	0.0839926	E9PUK3;E9PUI5;Q8K012-2;Q8K012;A0A0G2JFM9	E9PUK3;E9PUI5;Q8K012-2;Q8K012;A0A0G2JFM9	Formin-binding protein 1-like	Fnbp1l			14	14	14	31	31	31	63.974	0	36.848	1341700000	114	0.176434	0.894132	0.0839926	0.464965	24.6804	24.4713	24.7955	24.647	24.2675	24.7808
1.06343	0.666053		0.176491	0.0887292	P97372;G3X9V0;E0CZ90	P97372;G3X9V0	Proteasome activator complex subunit 2	Psme2			9	8	8	37.7	33.1	33.1	27.057	0	110.9	1356800000	154	0.176491	0.894132	0.0887292	0.465098	25.0971	25.5307	25.3514	24.957	25.327	25.4291
1.04387	0.665899		0.176592	0.0619405	P08030;A0A1D5RLR6	P08030	Adenine phosphoribosyltransferase	Aprt			9	9	9	55	55	55	19.724	0	86.295	4911100000	159	0.176592	0.894132	0.0619405	0.465332	27.13	26.8768	26.9704	26.7724	26.8751	27.1437
0.927021	0.665625		0.17677	-0.109326	Q91XH6;O88384;F6UHS3;E0CYE5;F6T4B9	Q91XH6;O88384;F6UHS3	Vesicle transport through interaction with t-SNAREs homolog 1B	Vti1b			7	7	7	43.1	43.1	43.1	26.727	0	69.857	428070000	66	0.17677	0.894132	-0.109326	-0.465748	23.3499	23.809	23.6275	23.3299	23.9725	23.812
0.984832	0.665375		0.176934	-0.0220502	P0DP28;P0DP27;P0DP26;Q3UKW2;A0A3Q4EHJ0;Q9D6P8;A0A1Y7VK66;G3UX57;G3UZ90;P20801	P0DP28;P0DP27;P0DP26;Q3UKW2;A0A3Q4EHJ0		Calm1			15	15	15	99.3	99.3	99.3	16.837	0	323.31	137800000000	1269	0.176934	0.894132	-0.0220502	-0.46613	31.8279	31.7555	31.7656	31.887	31.7763	31.752
0.85769	0.664957		0.177206	-0.221471	Q8BGY7	Q8BGY7	Protein FAM210A	Fam210a			2	2	2	7.7	7.7	7.7	31.599	0	16.438	64815000	23	0.177206	0.894132	-0.221471	-0.466765	20.8224	20.0593	20.6351	20.2107	21.5485	20.4219
1.06355	0.664925		0.177227	0.0888907	P62717;A0A1D5RLW5;A0A1D5RM85;A0A1D5RME4;A0A1D5RM79;A0A1D5RMC7	P62717;A0A1D5RLW5;A0A1D5RM85;A0A1D5RME4;A0A1D5RM79	60S ribosomal protein L18a	Rpl18a			19	19	19	65.9	65.9	65.9	20.732	0	90.167	17966000000	694	0.177227	0.894132	0.0888907	0.466814	29.2289	29.2176	29.1386	28.8145	29.0458	29.4583
1.20035	0.664823		0.177294	0.263451	E9Q0H6;P51880	E9Q0H6;P51880	Fatty acid-binding protein, brain	Fabp7			4	4	4	21.3	21.3	21.3	20.615	0	42.138	204940000	61	0.177294	0.894132	0.263451	0.466969	22.4039	21.7096	23.0932	22.5594	22.5147	21.3423
0.956617	0.664803		0.177307	-0.0639871	E9Q6R7;A0A1W2P7C0;Q61636;A0A1W2P8G5;A0A1W2P8A5;A0A1W2P6L4;B1AV35;Q05AA6	E9Q6R7		Utrn			84	84	81	33.5	33.5	32.8	392.7	0	323.31	13281000000	969	0.177307	0.894132	-0.0639871	-0.467	28.1506	28.0131	27.9837	28.3662	28.0058	27.9674
1.10555	0.664778		0.177324	0.144761	P40201;Q8C7Q2;G3V014;A0A0G2JEP1;G3UXJ4;G3UWS6	P40201;Q8C7Q2	Chromodomain-helicase-DNA-binding protein 1	Chd1			11	11	8	8.9	8.9	7.5	196.38	0	22.018	448640000	54	0.177324	0.894132	0.144761	0.467039	23.4086	23.2097	23.2074	22.5639	23.2289	23.5986
1.03545	0.664318		0.177624	0.0502637	A0A571BD95;Q9ES00;G3UZD6;G3UZM6;H7BXC2	A0A571BD95;Q9ES00;G3UZD6	Ubiquitin conjugation factor E4 B	Ube4b			18	18	18	17	17	17	147.07	0	106.86	1288800000	153	0.177624	0.894132	0.0502637	0.467738	24.848	24.6507	24.9853	24.7337	24.7298	24.8698
0.973267	0.663018		0.178475	-0.039093	P80315;G5E839;G3UYW5;G3UXF3;G3UXG2	P80315;G5E839	T-complex protein 1 subunit delta	Cct4			37	37	37	83.9	83.9	83.9	58.066	0	323.31	60529000000	1668	0.178475	0.893473	-0.039093	-0.46972	30.5712	30.3594	30.3321	30.4865	30.3908	30.5027
1.06629	0.66255		0.178781	0.0925992	E9QN99;Q8VCR7;A0A1L1SUX1;A0A087WSR2;A0A087WPF8;A0A1L1SRH5;A0A087WRJ2;A0A087WP24	E9QN99;Q8VCR7;A0A1L1SUX1;A0A087WSR2;A0A087WPF8	Alpha/beta hydrolase domain-containing protein 14B	Abhd14b			7	7	7	41	41	41	22.45	0	38.986	998550000	57	0.178781	0.893151	0.0925992	0.470434	24.4676	24.502	24.4386	24.2123	24.7671	24.1509
1.02629	0.662464		0.178838	0.0374444	Q8CFX1;A2A7A7;A2A7A8	Q8CFX1;A2A7A7;A2A7A8	GDH/6PGL endoplasmic bifunctional protein;Glucose 1-dehydrogenase;6-phosphogluconolactonase	H6pd			13	13	13	20.5	20.5	20.5	88.927	0	94.429	1379300000	147	0.178838	0.893151	0.0374444	0.470565	25.2032	25.3545	25.331	25.1507	25.253	25.3728
0.927665	0.662393		0.178884	-0.108325	B9EJ86;A0A0R4J150;D3YWU9	B9EJ86;A0A0R4J150	Oxysterol-binding protein	Osbpl8			15	15	13	23.5	23.5	21	101.27	0	61.088	2392100000	192	0.178884	0.893151	-0.108325	-0.470672	25.6969	25.2443	25.807	25.9625	25.4341	25.6764
1.05469	0.662181		0.179023	0.0768242	Q00612;A3KG36;G3UWD6;REV__P46662;P97324	Q00612;A3KG36	Glucose-6-phosphate 1-dehydrogenase X;Glucose-6-phosphate 1-dehydrogenase	G6pdx			18	18	18	38.8	38.8	38.8	59.262	0	118.49	5798300000	343	0.179023	0.893151	0.0768242	0.470996	27.4101	27.2034	27.1007	26.8932	27.3282	27.2624
0.969849	0.661954		0.179172	-0.0441678	Q91WK2	Q91WK2	Eukaryotic translation initiation factor 3 subunit H	Eif3h			16	16	16	48.3	48.3	48.3	39.832	0	203.53	8495000000	402	0.179172	0.893151	-0.0441678	-0.471343	27.7151	27.7237	27.6335	27.6221	27.6717	27.911
1.02637	0.661591		0.17941	0.0375468	Q99M51;A0A087WQD1;A0A087WSB1;Q8BH99	Q99M51;A0A087WQD1;A0A087WSB1	Cytoplasmic protein NCK1	Nck1			13	13	12	37.7	37.7	35.5	42.89	0	70.18	3754100000	249	0.17941	0.893151	0.0375468	0.471896	26.2167	26.3387	26.454	26.3798	26.2572	26.2598
1.13275	0.661338		0.179576	0.179834	Q80W68;Q80W68-2	Q80W68	Kin of IRRE-like protein 1	Kirrel			7	7	7	9.8	9.8	9.8	87.175	0	6.9641	119300000	21	0.179576	0.893151	0.179834	0.472283	21.1719	22.4287	21.909	21.4876	21.62	21.8626
0.764225	0.661252		0.179633	-0.387931	F8VPP8;A0A2R8VHI0	F8VPP8		Zc3h7b			11	11	11	14.1	14.1	14.1	110.29	0	23.792	307340000	38	0.179633	0.893151	-0.387931	-0.472414	23.1307	23.6685	21.0054	22.8174	22.9425	23.2084
1.08668	0.661176		0.179683	0.119925	Q9D883;G3UW94;A0A494B947;E9PUZ3;Q8BGJ9;E9Q1I7;E9Q5Y2;Q8BGJ9-3;Q8BGJ9-2;Q8BGJ9-4;E9Q5J3;A0A494B9X9;E9Q809;F8WH71;A0A494BA95;E9PWX6;A0A140LII6;F7D8X7;E9PWM2;E9PWA1	Q9D883;G3UW94;A0A494B947	Splicing factor U2AF 35 kDa subunit	U2af1			8	8	8	41	41	41	27.815	0	62.3	10244000000	189	0.179683	0.893151	0.119925	0.47253	28.1407	27.9961	27.5418	27.4171	27.9748	27.9269
0.942038	0.660426		0.180176	-0.0861429	Q9WV54;D3Z505	Q9WV54	Acid ceramidase;Acid ceramidase subunit alpha;Acid ceramidase subunit beta	Asah1			16	16	16	43.1	43.1	43.1	44.669	0	248.93	16959000000	356	0.180176	0.893061	-0.0861429	-0.473677	28.4004	28.4248	28.4233	28.7043	28.6628	28.1397
0.921387	0.659274		0.180934	-0.118121	Q8K194;Q8K194-2	Q8K194;Q8K194-2	U4/U6.U5 small nuclear ribonucleoprotein 27 kDa protein	Snrnp27			6	6	6	38.1	38.1	38.1	18.885	0	18.655	561770000	39	0.180934	0.891811	-0.118121	-0.475438	23.2009	23.3023	22.9309	22.8187	23.5053	23.4644
1.02846	0.659043		0.181086	0.0404867	D3YZ98;E9QLS6;Q6PF93-2;Q6PF93;E9Q824	D3YZ98;E9QLS6;Q6PF93-2;Q6PF93;E9Q824	Phosphatidylinositol 3-kinase;Phosphatidylinositol 3-kinase catalytic subunit type 3	Pik3c3			9	9	9	14	14	14	86.202	0	47.292	689810000	96	0.181086	0.891808	0.0404867	0.475791	23.8513	23.7765	23.9306	23.8971	23.8718	23.668
1.2244	0.65878		0.18126	0.292078	A0A1B0GX24;E9QA05;Q8C405;O35892-2;O35892;F6WL90;D6RIJ4;E9Q4Y0;Q99388	A0A1B0GX24;E9QA05;Q8C405;O35892-2;O35892;F6WL90;D6RIJ4;E9Q4Y0;Q99388	Nuclear autoantigen Sp-100;Component of Sp100-rs	Sp100;Csprs			2	2	2	6	6	6	47.015	0.00039714	4.4172	45695000	7	0.18126	0.89176	0.292078	0.476194	21.3235	21.6942	21.5244	21.7119	21.9331	20.0209
0.953301	0.658523		0.181429	-0.0689958	O89032-3;O89032-2;O89032;A0A494BBI9	O89032-3;O89032-2;O89032;A0A494BBI9	SH3 and PX domain-containing protein 2A	Sh3pxd2a			17	15	15	18.9	17.2	17.2	119.03	0	82.547	819540000	91	0.181429	0.891722	-0.0689958	-0.476587	24.0538	24.1208	24.3357	24.359	24.0048	24.3535
0.955275	0.658425		0.181494	-0.0660114	O35864;A0A087WQA8;A0A087WRH6;A0A087WQ60	O35864	COP9 signalosome complex subunit 5	Cops5			13	13	13	50	50	50	37.548	0	214.53	6748800000	320	0.181494	0.891722	-0.0660114	-0.476737	26.9596	26.7706	26.7556	27.122	26.8572	26.7046
0.982879	0.657823		0.181891	-0.0249138	Q8CIN4	Q8CIN4	Serine/threonine-protein kinase PAK 2;PAK-2p27;PAK-2p34	Pak2			30	30	22	67.6	67.6	51.9	57.93	0	323.31	31731000000	1004	0.181891	0.891391	-0.0249138	-0.477659	29.5317	29.481	29.4517	29.5956	29.4342	29.5092
0.948205	0.657043		0.182406	-0.0767288	Q8VCH8;A0A0R4J078;A0A087WSK5	Q8VCH8;A0A0R4J078	UBX domain-containing protein 4	Ubxn4			6	6	6	31	31	31	56.471	0	47.889	998400000	80	0.182406	0.890643	-0.0767288	-0.478854	25.077	24.5864	24.8004	24.8824	24.7779	25.0337
1.30886	0.656982		0.182446	0.388308	A0A338P6N4;A0A384DV78;Q80W49;Q80W49-2	A0A338P6N4					12	12	12	6	6	6	325.52	0	23.946	183710000	50	0.182446	0.890643	0.388308	0.478947	22.5635	22.2471	22.8148	23.3372	20.645	22.4784
0.942859	0.656874		0.182518	-0.0848859	Q61879;Q3UH59;Q5SV64;Q8BXF2	Q61879;Q3UH59;Q5SV64	Myosin-10	Myh10			164	135	129	66.9	57.5	55.7	228.99	0	323.31	113600000000	4099	0.182518	0.890643	-0.0848859	-0.479112	31.3252	31.482	31.7699	31.8507	31.4974	31.4836
0.939112	0.656662		0.182658	-0.0906308	A2AMC3;Q3UXG7;Q91ZW2;E9PZ15;E9Q686	A2AMC3;Q3UXG7;Q91ZW2;E9PZ15;E9Q686	GDP-fucose protein O-fucosyltransferase 1	Pofut1			10	10	10	42	42	42	40.02	0	51.284	2180300000	158	0.182658	0.890643	-0.0906308	-0.479438	25.3472	25.6806	25.3564	25.2615	25.7859	25.6087
0.980548	0.655913		0.183154	-0.02834	Q9EQS3;A2A7K5	Q9EQS3;A2A7K5	C-Myc-binding protein	Mycbp			6	6	6	73.8	73.8	73.8	11.97	0	124.8	3145500000	119	0.183154	0.890347	-0.02834	-0.480587	26.2104	26.1363	26.2437	26.141	26.2213	26.313
1.04494	0.655333		0.183538	0.0634232	A0A067XG53;O70589-3;O70589-4;O70589-5;O70589;O70589-2;F6Y9I5;F6ZQR2;B1AUH5;F7CD87	A0A067XG53;O70589-3;O70589-4;O70589-5;O70589;O70589-2	Peripheral plasma membrane protein CASK	Cask			25	25	25	31.1	31.1	31.1	99.226	0	267.13	4076300000	310	0.183538	0.889868	0.0634232	0.481478	26.6378	26.645	26.7283	26.3928	26.837	26.5911
1.05697	0.655284		0.18357	0.0799389	Q9Z1M8;A0A494BAW7	Q9Z1M8	Protein Red	Ik			16	16	16	35.5	35.5	35.5	65.615	0	89.408	2090600000	236	0.18357	0.889868	0.0799389	0.481552	25.2706	25.4859	25.5857	25.1723	25.2972	25.6329
0.956992	0.655261		0.183586	-0.0634206	Q3UGB5;Q9JII5-2;Q9JII5;D3Z4J1	Q3UGB5;Q9JII5-2;Q9JII5;D3Z4J1	DAZ-associated protein 1	Dazap1			11	11	11	37.4	37.4	37.4	43.157	0	111.67	5662300000	262	0.183586	0.889868	-0.0634206	-0.481588	27.3447	27.5763	27.3646	27.3197	27.4628	27.6934
1.06407	0.654594		0.184028	0.0895882	Q8C0M9	Q8C0M9	Isoaspartyl peptidase/L-asparaginase;Isoaspartyl peptidase/L-asparaginase alpha chain;Isoaspartyl peptidase/L-asparaginase beta chain	Asrgl1			7	7	7	25.2	25.2	25.2	33.95	0	25.953	433530000	75	0.184028	0.889793	0.0895882	0.482612	23.5034	23.2894	22.9576	22.9836	23.1835	23.3145
0.941646	0.654274		0.18424	-0.0867437	A0A0A6YX18;Q8BVE3;A0A0A6YWP6;A0A0A6YVU0;A0A0A6YW86	A0A0A6YX18;Q8BVE3;A0A0A6YWP6	V-type proton ATPase subunit H	Atp6v1h			13	13	13	42.2	42.2	42.2	54.108	0	183.08	3347400000	210	0.18424	0.889667	-0.0867437	-0.483103	26.439	26.2403	26.2345	26.6435	26.4536	26.0769
0.913257	0.653921		0.184474	-0.130907	E9Q855;Q3UXS0;O35609	E9Q855;Q3UXS0;O35609	Secretory carrier-associated membrane protein 3	Scamp3			4	4	4	17.1	17.1	17.1	34.515	0	323.31	4024000000	177	0.184474	0.889497	-0.130907	-0.483645	26.543	26.3777	26.4666	26.9051	26.8116	26.0632
1.05071	0.65345		0.184788	0.0713628	P52503;A0A1Y7VM38;A0A1Y7VKP8	P52503;A0A1Y7VM38;A0A1Y7VKP8	NADH dehydrogenase [ubiquinone] iron-sulfur protein 6, mitochondrial	Ndufs6			5	5	5	57.8	57.8	57.8	13.02	0	191.5	2648600000	144	0.184788	0.889165	0.0713628	0.484371	26.1161	26.2613	26.3126	25.8995	26.2221	26.3543
1.04803	0.652146		0.185655	0.0676753	O54988-2;O54988	O54988-2;O54988	STE20-like serine/threonine-protein kinase	Slk			29	29	27	43.6	43.6	41.9	137.71	0	323.31	4105300000	387	0.185655	0.887701	0.0676753	0.486375	26.3485	26.3904	26.4159	26.0788	26.3171	26.556
1.20179	0.651986		0.185762	0.265185	Q3TP05;B8JK87;Q8K371;B8JK81;A0A087WRL8;B8JK82;B8JK86	Q3TP05;B8JK87;Q8K371;B8JK81;A0A087WRL8	Angiomotin-like protein 2	Amotl2			4	4	4	8.4	8.4	8.4	80.14	0	31.322	91112000	27	0.185762	0.887701	0.265185	0.486623	21.1777	20.4404	20.83	19.7181	20.4826	21.4518
1.0144	0.651674		0.185969	0.0206267	Q05D44	Q05D44	Eukaryotic translation initiation factor 5B	Eif5b			39	39	39	36.4	36.4	36.4	137.61	0	323.31	7928600000	667	0.185969	0.887676	0.0206267	0.487102	27.7071	27.7329	27.6678	27.7437	27.6131	27.689
1.04874	0.651311		0.186212	0.0686512	Q9JK23;A0A3B2WB82;A0A3B2W3V4	Q9JK23;A0A3B2WB82	Proteasome assembly chaperone 1	Psmg1			9	9	9	27.3	27.3	27.3	33.104	0	56.657	1755800000	159	0.186212	0.88749	0.0686512	0.487662	25.5534	25.1627	25.4346	25.2178	25.2527	25.4742
1.05857	0.650452		0.186785	0.0821152	Q9CZX8;D3YUT3;D3Z5R8;D3Z722;D3YUG3;S4R223	Q9CZX8;D3YUT3;D3Z5R8;D3Z722;D3YUG3	40S ribosomal protein S19	Rps19			13	13	13	70.3	70.3	70.3	16.085	0	69.152	81463000000	853	0.186785	0.88663	0.0821152	0.488985	31.0401	31.2572	31.1059	30.7864	31.0467	31.3238
0.970035	0.650332		0.186865	-0.0438919	Q8BVQ5;A0A140LI84	Q8BVQ5	Protein phosphatase methylesterase 1	Ppme1			18	18	18	54.1	54.1	54.1	42.256	0	323.31	22932000000	505	0.186865	0.88663	-0.0438919	-0.48917	28.6887	28.6517	28.7791	28.8842	28.6033	28.7638
1.04642	0.649367		0.18751	0.0654589	Q9EPJ9;Q3TGS9;V9GXM1;Q9EPJ9-2;V9GWV1	Q9EPJ9;Q3TGS9;V9GXM1;Q9EPJ9-2;V9GWV1	ADP-ribosylation factor GTPase-activating protein 1	Arfgap1			15	15	15	38.6	38.6	38.6	45.288	0	273.84	4514300000	259	0.18751	0.885768	0.0654589	0.490659	27.0356	27.0665	27.143	26.7572	27.1509	27.1405
1.01668	0.648494		0.188094	0.0238717	Q5XJY5	Q5XJY5	Coatomer subunit delta	Arcn1			34	34	34	56.2	56.2	56.2	57.229	0	323.31	31653000000	1043	0.188094	0.884887	0.0238717	0.492006	29.6541	29.5733	29.5177	29.5348	29.6136	29.5251
1.05863	0.648351		0.18819	0.082194	Q9ER72;Q9ER72-2;A0A140LIB6	Q9ER72;Q9ER72-2	Cysteine--tRNA ligase, cytoplasmic	Cars			33	33	33	42	42	42	94.859	0	307.39	19493000000	770	0.18819	0.884887	0.082194	0.492228	28.5135	28.7568	28.816	28.3362	28.7314	28.7721
0.89676	0.648264		0.188248	-0.157207	E9Q450;S4R2U0	E9Q450		Tpm1			40	9	0	79.2	19.7	0	32.848	0	101.43	42275000000	352	0.188248	0.884887	-0.157207	-0.492362	29.9756	30.1545	30.2404	30.8869	29.8683	30.0868
1.0868	0.647279		0.188909	0.120085	E9Q1P8	E9Q1P8	Interferon regulatory factor 2-binding protein 2	Irf2bp2			9	7	7	23.7	20.7	20.7	59.291	0	89.054	417090000	47	0.188909	0.884154	0.120085	0.493884	23.5326	23.7342	23.6704	23.0544	23.7469	23.7756
1.07241	0.647143		0.189	0.100859	Q8BH40;O70439	Q8BH40;O70439	Syntaxin-7	Stx7			11	11	11	54.8	54.8	54.8	29.736	0	65.96	1224800000	143	0.189	0.884154	0.100859	0.494095	24.7787	24.605	25.2568	24.8704	24.6642	24.8033
0.926297	0.646838		0.189204	-0.110454	A2AW05;Q08943;Q08943-2	A2AW05;Q08943;Q08943-2	FACT complex subunit SSRP1	Ssrp1			17	17	17	34.7	34.7	34.7	71.527	0	184.6	5575300000	264	0.189204	0.884154	-0.110454	-0.494565	26.9586	26.7953	27.0946	26.9399	26.7788	27.4611
0.963632	0.646749		0.189264	-0.0534452	H7BWY4;E9Q9H0;Q811D0-2;Q811D0;Q811D0-3;D3Z3B8;S4R2T8;F6UDT8	H7BWY4;E9Q9H0;Q811D0-2;Q811D0;Q811D0-3;D3Z3B8;S4R2T8	Disks large homolog 1	Dlg1			25	25	22	39.6	39.6	34.5	96.891	0	276.29	5715900000	385	0.189264	0.884154	-0.0534452	-0.494703	27.0873	27.2269	27.1691	27.0142	27.3141	27.3154
0.900533	0.646713		0.189288	-0.151149	P84104;P84104-2;A2A4X6	P84104;P84104-2;A2A4X6	Serine/arginine-rich splicing factor 3	Srsf3;Gm12355			9	9	9	48.2	48.2	48.2	19.329	0	61.323	8671700000	276	0.189288	0.884154	-0.151149	-0.494759	27.8777	28.0333	27.9813	27.5144	28.3613	28.4701
1.08079	0.646671		0.189316	0.112082	Q8R326;Q8R326-2;F7D909	Q8R326;Q8R326-2	Paraspeckle component 1	Pspc1			8	8	8	20.1	20.1	20.1	58.758	0	50.724	1664200000	124	0.189316	0.884154	0.112082	0.494823	25.179	25.3267	25.6007	25.1739	24.9772	25.619
1.35749	0.64603		0.189748	0.440941	D3YUX2;B2RQR2;Q8VBX6-2;Q8VBX6;Q8VBX6-4;A3KG83;A3KG84;A2ADS6;A0A571BEG7;Q63ZW7-4;Q63ZW7-3;Q63ZW7-2;Q63ZW7	D3YUX2;B2RQR2;Q8VBX6-2;Q8VBX6;Q8VBX6-4	Multiple PDZ domain protein	Mpdz			7	7	7	3.7	3.7	3.7	218.8	0	13.931	408280000	43	0.189748	0.884154	0.440941	0.495817	22.8386	23.2097	22.9275	20.7987	23.2479	23.6065
0.96655	0.645699		0.18997	-0.0490837	Z4YL78;A0A0R4J0K2;K3W4R5;A2AGT5-2;A2AGT5-3;A2AGT5	Z4YL78;A0A0R4J0K2;K3W4R5;A2AGT5-2;A2AGT5-3;A2AGT5	Cytoskeleton-associated protein 5	Ckap5			57	57	57	34.3	34.3	34.3	218.71	0	285.07	9571500000	670	0.18997	0.884154	-0.0490837	-0.496329	27.6296	27.551	27.5871	27.7894	27.4594	27.6661
1.0233	0.645193		0.19031	0.0332317	Q9WUA2;A0A087WPV4;A0A087WS80;A0A087WQ15	Q9WUA2	Phenylalanine--tRNA ligase beta subunit	Farsb			25	25	25	46.7	46.7	46.7	65.696	0	188.96	19571000000	587	0.19031	0.883777	0.0332317	0.497111	28.8742	28.8544	28.9064	28.908	28.7149	28.9125
0.92292	0.645028		0.190421	-0.115722	Q9R190	Q9R190	Metastasis-associated protein MTA2	Mta2			18	18	16	32.6	32.6	30.7	75.029	0	137.96	2512500000	180	0.190421	0.883777	-0.115722	-0.497367	25.7147	25.5866	25.6301	25.5711	25.4911	26.2164
1.02499	0.644862		0.190534	0.0356159	Q63810-2;Q63810;Q63811	Q63810-2;Q63810	Calcineurin subunit B type 1	Ppp3r1			6	6	6	39.4	39.4	39.4	18.208	0	58.091	4702100000	177	0.190534	0.883777	0.0356159	0.497625	26.8686	27.0152	27.0375	26.8545	27.0212	26.9388
0.886639	0.644848		0.190543	-0.173582	Q62086	Q62086	Serum paraoxonase/arylesterase 2	Pon2			10	10	10	36.4	36.4	36.4	39.617	0	43.313	2098800000	109	0.190543	0.883777	-0.173582	-0.497646	24.7829	24.9474	24.5878	25.5401	24.9104	24.3884
1.04557	0.644604		0.190707	0.0642865	Q8R1X6;D3Z3F8;Q8R1X6-2;D3Z2D6;D3Z1M5	Q8R1X6;D3Z3F8;Q8R1X6-2	Spartin	Spg20			18	18	18	35.3	35.3	35.3	72.654	0	181.73	2619800000	223	0.190707	0.883777	0.0642865	0.498025	26.1895	26.4522	26.1627	26.0373	26.2271	26.3471
0.919846	0.644572		0.190728	-0.120536	O88587;O88587-2;D3Z227	O88587;O88587-2	Catechol O-methyltransferase	Comt			9	9	9	44.5	44.5	44.5	29.486	0	77.871	3722500000	234	0.190728	0.883777	-0.120536	-0.498074	26.3789	26.5719	26.1473	26.9029	26.3008	26.256
1.04659	0.644188		0.190987	0.0657012	Q91VA6;F6SQH7	Q91VA6;F6SQH7	Polymerase delta-interacting protein 2	Poldip2			4	4	4	12	12	12	41.87	0	7.8225	674150000	46	0.190987	0.883777	0.0657012	0.498669	23.9291	23.6878	23.7399	23.6513	23.9343	23.5742
0.946919	0.644128		0.191028	-0.0786864	Q91VE0	Q91VE0	Long-chain fatty acid transport protein 4	Slc27a4			12	12	11	20.5	20.5	18.4	72.318	0	41.109	1427500000	127	0.191028	0.883777	-0.0786864	-0.498762	24.6513	24.3925	24.815	24.8099	24.5012	24.7838
0.978151	0.643946		0.19115	-0.0318705	A7YY80	A7YY80		Epb4.1l3			40	33	0	58.1	50.6	0	97.596	0	323.31	16794000000	854	0.19115	0.883777	-0.0318705	-0.499044	28.7565	28.932	28.8114	28.8092	28.9359	28.8504
1.03238	0.643095		0.191725	0.0459735	Q6P9R2;D6RFV0;F7AVI9	Q6P9R2	Serine/threonine-protein kinase OSR1	Oxsr1			15	15	11	33.2	33.2	25.4	58.213	0	197.51	6145900000	282	0.191725	0.88369	0.0459735	0.500364	27.176	27.0827	27.0503	27.2233	26.9558	26.9919
1.02854	0.642965		0.191813	0.0405947	Q8R180;A0A2I3BPM1;A0A1Y7VJM4;A0A1Y7VNF4;Q8R2E9	Q8R180	ERO1-like protein alpha	Ero1l			35	35	35	70.5	70.5	70.5	54.084	0	323.31	97778000000	1586	0.191813	0.88369	0.0405947	0.500567	28.6065	28.6023	28.7413	28.5625	28.7417	28.5241
0.944705	0.642496		0.19213	-0.0820649	F8VPU2;E9Q805	F8VPU2	FERM, RhoGEF and pleckstrin domain-containing protein 1	Farp1			25	25	25	31.9	31.9	31.9	118.87	0	114.47	6185700000	386	0.19213	0.883488	-0.0820649	-0.501295	26.7884	27.1101	27.1505	27.1628	26.8715	27.261
0.85057	0.642389		0.192202	-0.233499	P60898;D3Z3Z8;D3YYI3;D3YYI2	P60898;D3Z3Z8;D3YYI3	DNA-directed RNA polymerase II subunit RPB9;DNA-directed RNA polymerase subunit	Polr2i			5	5	5	59.2	59.2	59.2	14.523	0	13.316	95378000	28	0.192202	0.883488	-0.233499	-0.501461	21.0154	22.2514	21.7059	21.318	22.0345	22.3208
1.06597	0.642022		0.19245	0.0921688	Q8BI06;Q8BI06-3;Q8BI06-2	Q8BI06;Q8BI06-3	Cell migration-inducing and hyaluronan-binding protein	Cemip			20	20	20	18.1	18.1	18.1	153.03	0	127.03	2439000000	184	0.19245	0.883459	0.0921688	0.50203	26.0358	25.4471	25.8635	25.5971	25.7916	25.6812
0.887733	0.641945		0.192502	-0.171802	H3BL41;H3BJY2;E9QN63;Q9QWY8;H3BKE6;E9QMI7;E9QMJ1;Q9QWY8-2;Q9QWY8-4;Q9QWY8-3;H3BKD4;H3BK40	H3BL41;H3BJY2;E9QN63;Q9QWY8;H3BKE6;E9QMI7;E9QMJ1;Q9QWY8-2;Q9QWY8-4;Q9QWY8-3;H3BKD4	Arf-GAP with SH3 domain, ANK repeat and PH domain-containing protein 1	Asap1			17	17	16	19.4	19.4	18.5	124.71	0	60.925	2021500000	175	0.192502	0.883459	-0.171802	-0.50215	25.2821	25.0251	25.2027	25.9718	25.2169	24.8366
0.933453	0.641817		0.192589	-0.09935	D3Z0M9	D3Z0M9		Ddx23			14	14	14	20	20	20	95.493	0	24.239	2168800000	163	0.192589	0.883459	-0.09935	-0.502349	25.5199	25.4242	25.493	25.3876	25.3778	25.9697
0.982383	0.641402		0.19287	-0.0256424	P70296;D3Z1V4;D6RHS6	P70296;D3Z1V4;D6RHS6	Phosphatidylethanolamine-binding protein 1;Hippocampal cholinergic neurostimulating peptide	Pebp1			17	17	17	95.7	95.7	95.7	20.83	0	323.31	40068000000	813	0.19287	0.883459	-0.0256424	-0.502994	30.341	30.4786	30.4657	30.4149	30.4441	30.5031
0.924645	0.641365		0.192895	-0.113029	Q91XC8;A0A087WRC6;A0A087WSM4;A0A087WR57	Q91XC8;A0A087WRC6;A0A087WSM4;A0A087WR57	Death-associated protein 1	Dap			2	2	2	23.5	23.5	23.5	11.154	0.00038432	3.8749	135950000	28	0.192895	0.883459	-0.113029	-0.503051	21.9257	21.9365	21.2704	21.794	21.7667	21.911
0.946636	0.641266		0.192962	-0.0791187	Q9WTN0;Q9CZZ6;A0A1Y7VM16;A0A1Y7VNV0;A0A1Y7VJZ1;A0A1Y7VLK7;A0A1Y7VNC9;A0A1Y7VLQ5;A0A1Y7VMJ4	Q9WTN0;Q9CZZ6;A0A1Y7VM16;A0A1Y7VNV0;A0A1Y7VJZ1	Geranylgeranyl pyrophosphate synthase	Ggps1			8	8	8	35.3	35.3	35.3	34.706	0	27.234	1982400000	105	0.192962	0.883459	-0.0791187	-0.503206	25.3776	25.1979	25.45	25.6658	25.4097	25.1874
0.930635	0.640353		0.19358	-0.103712	P42669	P42669	Transcriptional activator protein Pur-alpha	Pura			10	8	8	43.6	38.3	38.3	34.883	0	76.464	1006500000	66	0.19358	0.883028	-0.103712	-0.504624	24.965	24.6602	25.343	25.2025	25.0658	25.0109
1.04048	0.640335		0.193593	0.0572472	Q60823;F8WHG5;D3Z3N2;D3YXM7;D3Z0M3;D3YZJ5;D3Z490;D3Z5X2	Q60823;F8WHG5;D3Z3N2	RAC-beta serine/threonine-protein kinase	Akt2			9	7	7	23.1	17	17	55.741	0	11.755	863860000	65	0.193593	0.883028	0.0572472	0.504653	24.3163	24.4027	24.5148	24.2636	24.5495	24.249
1.04297	0.639875		0.193905	0.0607026	Q3U1J4;A0A494B987;A0A494BAF6;A0A494BBJ6	Q3U1J4;A0A494B987	DNA damage-binding protein 1	Ddb1			28	28	28	25	25	25	126.85	0	95.426	8764300000	396	0.193905	0.882991	0.0607026	0.505369	27.5021	27.5045	27.5665	27.4245	27.2813	27.6853
1.14401	0.639814		0.193946	0.194101	Q9CYA6;A0A0G2JFE4;A0A0G2JGW3;A0A0G2JDI6;A0A0G2JH09	Q9CYA6	Zinc finger CCHC domain-containing protein 8	Zcchc8			10	10	10	26.1	26.1	26.1	78.025	0	61.366	347280000	33	0.193946	0.882991	0.194101	0.505463	23.0823	22.6056	23.3814	22.5257	22.5112	23.45
0.923466	0.639712		0.194016	-0.114869	Q9D8X2	Q9D8X2	Coiled-coil domain-containing protein 124	Ccdc124			9	9	9	35	35	35	25.345	0	51.776	722910000	112	0.194016	0.882991	-0.114869	-0.505623	24.2083	23.6638	24.1678	23.8644	24.3633	24.1568
0.957185	0.639124		0.194415	-0.0631301	P24668	P24668	Cation-dependent mannose-6-phosphate receptor	M6pr			5	5	5	20.5	20.5	20.5	31.172	0	73.117	1905000000	107	0.194415	0.88289	-0.0631301	-0.506538	25.2991	24.9845	25.2014	25.1118	25.1761	25.3866
0.951559	0.63902		0.194486	-0.0716343	E9Q150;E9Q967;Q61062	E9Q150;E9Q967;Q61062	Segment polarity protein dishevelled homolog DVL-3	Dvl3			6	6	5	8.6	8.6	8.6	76.323	0	11.651	641010000	40	0.194486	0.88289	-0.0716343	-0.5067	24.0145	23.8853	23.7026	23.9018	24.1431	23.7724
1.04296	0.6387		0.194703	0.0606836	Q8BFS6;Q8BFS6-4;Q8BFS6-2;D3Z7F7;Q8BFS6-3;Q8BFS6-5	Q8BFS6;Q8BFS6-4;Q8BFS6-2;D3Z7F7;Q8BFS6-3	Serine/threonine-protein phosphatase CPPED1	Cpped1			11	11	11	56.4	56.4	56.4	35.247	0	144.12	3249800000	186	0.194703	0.88289	0.0606836	0.507199	26.1864	26.278	26.5228	26.3748	26.2799	26.1504
1.06657	0.638621		0.194757	0.0929801	Q3TIV5;Q3TIV5-2;Q3TIV5-3	Q3TIV5;Q3TIV5-2	Zinc finger CCCH domain-containing protein 15	Zc3h15			14	14	14	32.2	32.2	32.2	48.327	0	158.43	5108300000	283	0.194757	0.88289	0.0929801	0.507322	26.8776	26.7461	27.003	26.5425	26.7001	27.1052
0.922896	0.638425		0.19489	-0.11576	Q9WVK4	Q9WVK4	EH domain-containing protein 1	Ehd1			33	33	23	71.7	71.7	53.2	60.602	0	323.31	34913000000	1084	0.19489	0.88289	-0.11576	-0.507628	29.799	29.4808	29.5285	30.1289	29.5283	29.4983
0.971459	0.638416		0.194896	-0.0417754	Q9WU28;E9PZ62;E9PVG3;E9Q093;H7BWX1;E9Q5Q8	Q9WU28;E9PZ62;E9PVG3	Prefoldin subunit 5	Pfdn5			9	9	9	72.7	72.7	72.7	17.356	0	323.31	6566000000	341	0.194896	0.88289	-0.0417754	-0.507642	27.1898	27.0952	26.9154	27.0746	27.1297	27.1214
0.935671	0.637801		0.195315	-0.0959269	P13439;D6RJ62	P13439	Uridine 5-monophosphate synthase;Orotate phosphoribosyltransferase;Orotidine 5-phosphate decarboxylase	Umps			17	17	17	47.2	47.2	47.2	52.292	0	122.43	5638200000	266	0.195315	0.88289	-0.0959269	-0.5086	27.025	27.0558	27.0554	27.0217	26.8918	27.5104
1.08125	0.637306		0.195652	0.112701	Q8BFR4;A0A1W2P8D3	Q8BFR4	N-acetylglucosamine-6-sulfatase	Gns			16	16	16	35.8	35.8	35.8	61.174	0	172.63	25756000000	521	0.195652	0.882563	0.112701	0.509372	29.1035	29.3898	29.4284	29.1161	29.5665	28.901
0.970753	0.637122		0.195777	-0.0428244	Q8BH97;A0A1B0GSK5;A0A1B0GR19;A0A1B0GR86;A0A1B0GS22;A0A1B0GRI0	Q8BH97;A0A1B0GSK5;A0A1B0GR19;A0A1B0GR86	Reticulocalbin-3	Rcn3			14	14	14	50.9	50.9	50.9	38.001	0	306.88	7897400000	350	0.195777	0.882563	-0.0428244	-0.509659	28.1869	28.3399	28.3921	28.2518	28.4498	28.3459
0.818008	0.63692		0.195915	-0.289813	Q91YE7;Q91YE7-2;S4R273	Q91YE7;Q91YE7-2	RNA-binding protein 5	Rbm5			4	4	4	6.9	6.9	6.9	92.31	0	15.134	67086000	40	0.195915	0.882563	-0.289813	-0.509975	21.348	21.2129	21.0701	22.4049	20.4684	21.6271
1.11798	0.636485		0.196212	0.1609	Q61024;D3Z0C2;D3YYR0;D3Z028	Q61024	Asparagine synthetase [glutamine-hydrolyzing]	Asns			33	33	33	60.8	60.8	60.8	64.282	0	323.31	38057000000	967	0.196212	0.882364	0.1609	0.510654	29.9027	29.9178	30.063	29.18	30.072	30.1488
1.08308	0.636468		0.196224	0.115145	Q9D115	Q9D115	Zinc finger protein 706	Znf706			2	2	2	30.3	30.3	30.3	8.4977	0.00020756	5.4719	366440000	35	0.196224	0.882364	0.115145	0.510681	23.3357	23.1312	23.5479	22.9467	23.1338	23.5889
1.03217	0.63645		0.196236	0.0456772	Q6P069-2;Q6P069	Q6P069-2;Q6P069	Sorcin	Sri			13	13	13	73.8	73.8	73.8	20.296	0	94.863	10400000000	224	0.196236	0.882364	0.0456772	0.510709	28.2167	28.1837	28.2197	28.0871	28.0584	28.3376
1.08684	0.6364		0.19627	0.120134	P24547;A0A0A6YY72;A0A0A6YXS4	P24547;A0A0A6YY72	Inosine-5-monophosphate dehydrogenase 2	Impdh2			21	21	21	48.6	48.6	48.6	55.814	0	319.28	10265000000	410	0.19627	0.882364	0.120134	0.510786	28.1289	27.937	28.1929	27.7724	27.7165	28.4095
1.40628	0.636375		0.196287	0.491884	Q8VBV3;A2AV19;A0A0A6YW57	Q8VBV3;A2AV19;A0A0A6YW57	Exosome complex component RRP4	Exosc2			3	3	3	11.6	11.6	11.6	32.631	0	10.513	490090000	29	0.196287	0.882364	0.491884	0.510825	23.17	22.8333	23.4786	23.4185	20.7919	23.7958
1.30676	0.636136		0.19645	0.386	P52432;D3Z7Q8;D3Z3D6;G3UXX5;G3UX92	P52432;D3Z7Q8;D3Z3D6;G3UXX5	DNA-directed RNA polymerases I and III subunit RPAC1	Polr1c			7	7	7	27.7	27.7	27.7	39.106	0	9.0521	474140000	48	0.19645	0.882364	0.386	0.511198	23.2007	23.4092	23.5034	23.6435	21.4891	23.8227
1.05896	0.636131		0.196453	0.0826518	Q69Z38;A0A087WQ01	Q69Z38	Pseudopodium-enriched atypical kinase 1	Peak1			43	43	43	38.3	38.3	38.3	191.09	0	274.77	5587600000	440	0.196453	0.882364	0.0826518	0.511206	26.6393	26.7048	26.6862	26.7879	26.7188	26.2756
1.06986	0.636041		0.196515	0.097428	Q9D287;D6RGA5	Q9D287	Pre-mRNA-splicing factor SPF27	Bcas2			9	9	9	51.6	51.6	51.6	26.131	0	52.45	1836900000	110	0.196515	0.882364	0.097428	0.511347	25.2087	25.5434	25.2713	25.2505	24.9624	25.5182
0.951724	0.634697		0.197433	-0.0713844	Q8CDJ8;D3Z0U0	Q8CDJ8	Stonin-1	Ston1			21	21	21	39.3	39.3	39.3	81.792	0	85.035	6305700000	330	0.197433	0.882364	-0.0713844	-0.513448	27.3402	27.1513	26.9532	27.307	27.0542	27.2976
1.03128	0.63434		0.197678	0.0444412	P60335	P60335	Poly(rC)-binding protein 1	Pcbp1			22	17	17	84.8	76.1	76.1	37.497	0	323.31	48684000000	672	0.197678	0.882207	0.0444412	0.514006	30.2856	30.4987	30.2784	30.3166	30.2243	30.3884
1.08366	0.634153		0.197806	0.115917	Q99MK8;Q7TS64;F6Y9P3;F7AEX1;A0A0G2JEW1;F6QY34;Q8BX71;Q3UYH7	Q99MK8;Q7TS64	Beta-adrenergic receptor kinase 1	Adrbk1			9	9	9	15.8	15.8	15.8	79.638	0	61.721	689350000	80	0.197806	0.882207	0.115917	0.514299	24.0052	23.5492	23.5781	23.9209	23.5186	23.3453
0.949838	0.63335		0.198357	-0.0742467	P62827;Q61820	P62827	GTP-binding nuclear protein Ran	Ran			17	17	8	64.4	64.4	40.3	24.423	0	133.45	59635000000	803	0.198357	0.881457	-0.0742467	-0.515557	30.664	30.4531	30.4727	30.6015	30.3849	30.826
0.970939	0.633176		0.198475	-0.0425479	Q62084;A0A494B9R1;A0A494BB30;A0A494B933	Q62084;A0A494B9R1;A0A494BB30;A0A494B933	Protein phosphatase 1 regulatory subunit 14B	Ppp1r14b			5	5	5	50.3	50.3	50.3	15.957	0	140.76	4172300000	123	0.198475	0.881457	-0.0425479	-0.515828	26.6883	26.8376	26.8514	26.9125	26.7083	26.8841
0.830135	0.63288		0.198678	-0.268582	F6VY18;Q9DCZ1	F6VY18;Q9DCZ1	GMP reductase 1	Gmpr			5	5	5	23.4	23.4	23.4	31.231	0	11.702	158600000	20	0.198678	0.881431	-0.268582	-0.516292	22.502	22.5594	20.992	22.2823	22.4361	22.1407
1.06289	0.632858		0.198694	0.0879974	E9QKA4;A2A8V8;A2A8V9;E9PUK6;Q52KI8-2;Q52KI8;A2A983;F6T4M4;F7BWM1	E9QKA4;A2A8V8;A2A8V9;E9PUK6;Q52KI8-2;Q52KI8;A2A983	Serine/arginine repetitive matrix protein 1	Srrm1			8	8	8	9	9	9	101.16	0	107.74	3555100000	175	0.198694	0.881431	0.0879974	0.516327	26.5205	26.5617	26.6186	26.1821	26.4908	26.7638
0.903839	0.632542		0.198911	-0.145862	Q69ZW3;Q69ZW3-2;Q5SS55	Q69ZW3;Q69ZW3-2	EH domain-binding protein 1	Ehbp1			12	12	12	15.9	15.9	15.9	139.1	0	30.524	178620000	52	0.198911	0.881431	-0.145862	-0.516822	21.9565	22.2449	22.2586	22.8189	22.1248	21.9539
1.0529	0.632322		0.199062	0.0743752	P62835;A0A0G2JE52;A0A0G2JDL9;A0A0G2JED9	P62835;A0A0G2JE52;A0A0G2JDL9	Ras-related protein Rap-1A	Rap1a			8	3	3	46.7	20.1	20.1	20.987	0	49.709	2759700000	120	0.199062	0.881431	0.0743752	0.517166	26.3008	26.374	26.4061	26.5368	26.0513	26.2698
1.11975	0.632185		0.199156	0.163182	E9Q1W7;Q8BM85-2;Q8BM85	E9Q1W7;Q8BM85-2;Q8BM85	TBC domain-containing protein kinase-like protein	Tbck			9	9	9	12.2	12.2	12.2	100.64	0	16.095	268550000	56	0.199156	0.881431	0.163182	0.517382	23.1155	23.0047	22.5748	23.2439	22.6315	22.33
1.06269	0.632171		0.199165	0.0877158	P16254;A2AUM6	P16254;A2AUM6	Signal recognition particle 14 kDa protein;Signal recognition particle 14 kDa protein, N-terminally processed	Srp14			5	5	5	43.6	43.6	43.6	12.51	0	114.95	5708700000	119	0.199165	0.881431	0.0877158	0.517402	27.2148	27.1924	27.0496	26.834	26.984	27.3756
0.925726	0.631981		0.199296	-0.111342	D3Z456;Q99N95;F6W7C7;A0A1L1SU47	D3Z456;Q99N95;F6W7C7;A0A1L1SU47	39S ribosomal protein L3, mitochondrial	Mrpl3			7	7	7	27.3	27.3	27.3	33.994	0	10.645	378210000	32	0.199296	0.881431	-0.111342	-0.517702	23.0348	22.8622	23.3823	23.3199	22.9047	23.3888
0.92912	0.631782		0.199433	-0.106064	P61971	P61971	Nuclear transport factor 2	Nutf2			5	5	5	56.7	56.7	56.7	14.478	0	117.84	20940000000	394	0.199433	0.881431	-0.106064	-0.518014	28.7069	28.4829	28.8419	28.7664	28.4873	29.0961
0.945804	0.631613		0.199549	-0.0803865	F8WIE5;Q69ZR2	F8WIE5;Q69ZR2	E3 ubiquitin-protein ligase HECTD1	Hectd1			39	39	39	21.8	21.8	21.8	289.23	0	266.37	3468100000	302	0.199549	0.881431	-0.0803865	-0.518278	26.0673	25.8629	26.1676	26.2106	25.8619	26.2664
0.946501	0.631609		0.199551	-0.0793247	P26516	P26516	26S proteasome non-ATPase regulatory subunit 7	Psmd7			16	16	16	55.8	55.8	55.8	36.539	0	181.05	11943000000	402	0.199551	0.881431	-0.0793247	-0.518284	28.4841	28.1248	27.9993	28.3711	28.2694	28.2057
1.05109	0.631462		0.199653	0.0718803	Q9DBF1-2;Q9DBF1;G3UYR8;G3UY72;E9Q1G1;E9Q1H3	Q9DBF1-2;Q9DBF1;G3UYR8	Alpha-aminoadipic semialdehyde dehydrogenase	Aldh7a1			14	14	14	36.6	36.6	36.6	55.644	0	323.31	6046100000	202	0.199653	0.881431	0.0718803	0.518515	27.0527	26.6352	26.7188	26.8082	26.7571	26.6258
0.965498	0.630467		0.200338	-0.0506554	Q8BH59;V9GXX9	Q8BH59	Calcium-binding mitochondrial carrier protein Aralar1	Slc25a12			6	6	5	9.5	9.5	8	74.569	0	27.306	914250000	85	0.200338	0.881431	-0.0506554	-0.520077	24.3591	24.037	24.1569	24.2546	24.1843	24.2661
1.08308	0.630373		0.200403	0.115135	Z4YJY0;Q3TCJ1;D3Z4D8;D6RJ39	Z4YJY0;Q3TCJ1;D3Z4D8	BRISC complex subunit Abro1	Fam175b			9	9	9	32.8	32.8	32.8	47.932	0	47.38	806510000	108	0.200403	0.881431	0.115135	0.520225	24.241	24.0109	23.8617	23.611	24.2724	23.8848
1.05848	0.63009		0.200597	0.0819963	O35375-5;O35375-6;O35375-2;O35375-3;O35375-4;O35375	O35375-5;O35375-6;O35375-2;O35375-3;O35375-4;O35375	Neuropilin-2	Nrp2			3	3	3	4.7	4.7	4.7	101.42	0	13.608	387280000	37	0.200597	0.881431	0.0819963	0.520669	23.0484	23.0337	23.0491	22.8682	23.2689	22.7483
1.08494	0.629521		0.20099	0.11762	A2A6Q5;A2A6Q5-2;A2A6Q5-3;Q8R568	A2A6Q5;A2A6Q5-2;A2A6Q5-3	Cell division cycle protein 27 homolog	Cdc27			7	7	7	10.5	10.5	10.5	91.841	0	24.386	550840000	55	0.20099	0.881149	0.11762	0.521563	23.5134	23.6446	23.7387	23.2482	23.3537	23.942
1.09069	0.629164		0.201236	0.125243	A0A0R4J1Y3;Q8BWU5;E0CYK9;E9QMF4;E0CYN9;E0CXW7	A0A0R4J1Y3;Q8BWU5;E0CYK9;E9QMF4;E0CYN9	Probable tRNA N6-adenosine threonylcarbamoyltransferase	Osgep			5	5	5	14	14	14	36.346	0	62.888	643170000	55	0.201236	0.880964	0.125243	0.522125	23.6737	23.5855	23.8611	23.6113	23.1766	23.9567
0.917252	0.629021		0.201335	-0.12461	P21460;A2APX3	P21460;A2APX3	Cystatin-C	Cst3			3	3	3	29.3	29.3	29.3	15.531	0	26.252	1726700000	81	0.201335	0.880964	-0.12461	-0.522349	25.5314	25.113	25.1715	25.1168	25.2901	25.7828
0.978658	0.62899		0.201356	-0.0311235	P52479-2;P52479;G3X9U6	P52479-2;P52479	Ubiquitin carboxyl-terminal hydrolase 10	Usp10			7	7	7	14.2	14.2	14.2	87.092	0	39.298	601190000	86	0.201356	0.880964	-0.0311235	-0.522398	23.567	23.6209	23.5302	23.6896	23.6162	23.5057
0.921391	0.628856		0.201449	-0.118114	Q80VJ2;A0A494BBA2;G3X8R2	Q80VJ2;A0A494BBA2;G3X8R2	Steroid receptor RNA activator 1	Sra1			6	6	6	33.6	33.6	33.6	25.557	0	53.662	564850000	37	0.201449	0.880964	-0.118114	-0.522608	24.7883	24.2567	24.0358	24.5472	24.435	24.4529
1.07558	0.628362		0.20179	0.105117	P11438	P11438	Lysosome-associated membrane glycoprotein 1	Lamp1			6	6	6	18	18	18	43.865	0	37.827	8346900000	263	0.20179	0.880964	0.105117	0.523386	28.0999	27.5636	27.942	27.7711	27.9717	27.5474
1.03505	0.627371		0.202476	0.0497042	Q9Z0H8-2;Q9Z0H8	Q9Z0H8-2;Q9Z0H8	CAP-Gly domain-containing linker protein 2	Clip2			27	24	24	34.2	29.6	29.6	111.85	0	146.12	2005500000	241	0.202476	0.880031	0.0497042	0.524946	25.2904	25.1092	25.4036	25.2684	25.1386	25.2472
1.08421	0.626982		0.202745	0.116642	Q80VP1-2;Q80VP1;D3Z4V3	Q80VP1-2;Q80VP1	Epsin-1	Epn1			6	6	5	14.1	14.1	12	60.282	0	21.598	708390000	72	0.202745	0.879801	0.116642	0.525558	23.3203	23.7715	23.473	23.055	23.6368	23.5231
1.12017	0.626739		0.202913	0.163721	Q8VBT0;F6V084	Q8VBT0;F6V084	Thioredoxin-related transmembrane protein 1	Tmx1			5	5	5	16.2	16.2	16.2	31.395	0	36.867	4653800000	192	0.202913	0.879776	0.163721	0.525941	26.695	26.707	26.6455	25.9175	26.9553	26.6836
1.04411	0.62638		0.203162	0.0622686	Q9CZU6;Q80X68	Q9CZU6;Q80X68	Citrate synthase, mitochondrial;Citrate synthase	Cs;Csl			19	19	19	30.8	30.8	30.8	51.736	0	118.65	36347000000	646	0.203162	0.879588	0.0622686	0.526507	29.9987	29.8992	30.0131	29.7584	29.8369	30.1289
1.06045	0.626262		0.203244	0.0846742	O08583;O08583-2;Q9JJW6-2;G3X9I4;Q9JJW6	O08583;O08583-2;Q9JJW6-2;G3X9I4;Q9JJW6	THO complex subunit 4;Aly/REF export factor 2	Alyref;Alyref2			8	8	8	30.6	30.6	30.6	26.94	0	323.31	9258300000	383	0.203244	0.879588	0.0846742	0.526693	27.6911	27.8763	27.8918	27.493	27.7108	28.0014
1.06537	0.62588		0.203509	0.0913607	P97429;A0A0N4SW89;A0A0N4SV57;D3Z0S1;F7ANV6;S4R1F2	P97429;A0A0N4SW89;A0A0N4SV57;D3Z0S1;F7ANV6	Annexin A4;Annexin	Anxa4			27	26	26	77.1	77.1	77.1	35.915	0	323.31	12783000000	537	0.203509	0.879518	0.0913607	0.527295	28.1704	28.3404	28.052	27.7935	28.2305	28.2647
0.929283	0.62578		0.203578	-0.10581	Q64337;Q64337-2;D3YZJ1;F6VD69	Q64337;Q64337-2;D3YZJ1	Sequestosome-1	Sqstm1			13	13	13	65.2	65.2	65.2	48.162	0	151.82	2524600000	202	0.203578	0.879518	-0.10581	-0.527453	25.9436	25.9279	26.1635	26.4885	25.9434	25.9206
1.05878	0.625226		0.203963	0.082407	O54998;H3BJI5	O54998	Peptidyl-prolyl cis-trans isomerase FKBP7	Fkbp7			15	15	15	67	67	67	24.913	0	147.05	27869000000	625	0.203963	0.879231	0.082407	0.528328	29.3736	29.5539	29.5266	29.1438	29.6474	29.4157
1.11442	0.625099		0.204051	0.156293	Q5SSI6	Q5SSI6	U3 small nucleolar RNA-associated protein 18 homolog	Utp18			7	7	7	19	19	19	61.217	0	17.954	565790000	48	0.204051	0.879231	0.156293	0.528528	23.4906	23.3647	23.851	22.9195	23.531	23.7869
0.922801	0.624999		0.204121	-0.115908	F7CVJ5	F7CVJ5		Ahnak2			19	1	1	68.2	2.1	2.1	115.14	0	58.155	1227100000	68	0.204121	0.879231	-0.115908	-0.528686	24.4785	24.3838	24.772	24.9276	24.7504	24.304
1.17601	0.624921		0.204175	0.233906	D3YUG5;D3YUI2;Q8K4J6-2;Q8K4J6	D3YUG5;D3YUI2;Q8K4J6-2;Q8K4J6	MKL/myocardin-like protein 1	Mkl1			9	9	8	18.3	18.3	16.5	74.767	0	11.435	194530000	28	0.204175	0.879231	0.233906	0.528808	21.5457	21.2139	21.9318	20.5717	21.5456	21.8725
0.954023	0.62482		0.204245	-0.0679048	F8WHY8;E9PX23;Q8K4B0	F8WHY8;E9PX23;Q8K4B0	Metastasis-associated protein MTA1	Mta1			16	15	13	33.8	32.4	28.4	79.189	0	113.22	1714600000	147	0.204245	0.879231	-0.0679048	-0.528968	25.127	25.2196	25.2743	25.1989	25.1139	25.5117
0.873399	0.62481		0.204252	-0.195286	P10833;A0A1B0GRG1	P10833	Ras-related protein R-Ras	Rras			10	8	8	54.1	49.1	49.1	23.764	0	30.316	1508300000	57	0.204252	0.879231	-0.195286	-0.528984	25.1933	25.3213	25.3403	26.2112	25.1561	25.0735
1.02769	0.624741		0.2043	0.0394065	Q80T06;A0A0R4J1E2;P57776;P57776-3;E9QN08;D3YUQ9	Q80T06;A0A0R4J1E2;P57776;P57776-3;E9QN08;D3YUQ9	Elongation factor 1-delta	Eef1d			28	28	2	74.4	74.4	12.8	31.292	0	323.31	109870000000	1384	0.2043	0.879231	0.0394065	0.529094	31.5504	31.4519	31.5044	31.3516	31.4483	31.5887
1.14422	0.623843		0.204924	0.194359	A0A0R4J0H7;Q8K2Z4;Q8K2Z4-2;A0A087WRK6;A0A087WNQ1	A0A0R4J0H7;Q8K2Z4;Q8K2Z4-2	Condensin complex subunit 1	Ncapd2			14	14	14	15	15	15	155.59	0	28.703	577750000	82	0.204924	0.879231	0.194359	0.530511	23.6522	23.5249	24.1604	23.1176	23.4635	24.1733
1.0403	0.623544		0.205133	0.0569986	Q78JW9;A0A0U1RQ55	Q78JW9	Ubiquitin domain-containing protein UBFD1	Ubfd1			10	10	10	37.5	37.5	37.5	40.143	0	96.945	2780500000	220	0.205133	0.879231	0.0569986	0.530984	26.1261	26.2359	26.1964	25.9386	26.1592	26.2896
0.937145	0.622941		0.205553	-0.0936565	Q9ESK9;F7CC56;E9PX56;F7CCJ3;E0CZG6;E0CYY6;F6TLJ4	Q9ESK9;F7CC56;E9PX56	RB1-inducible coiled-coil protein 1	Rb1cc1			23	23	23	17.4	17.4	17.4	182.35	0	60.337	616390000	101	0.205553	0.878864	-0.0936565	-0.531938	23.6349	23.6944	23.6822	24.0817	23.4774	23.7333
0.971235	0.622821		0.205637	-0.0421079	P40142;A0A286YE28;E0CY51	P40142;A0A286YE28	Transketolase	Tkt			44	44	44	79.8	79.8	79.8	67.63	0	323.31	78255000000	2144	0.205637	0.878864	-0.0421079	-0.532128	30.8717	30.7429	30.7857	30.9769	30.7453	30.8044
1.03629	0.622729		0.205701	0.0514259	G3UYG6;Q6Y7W8;G3UWR2;G3UYR9;E9Q2M5;Q6Y7W8-2;G3UZX7;G3UZW5	G3UYG6;Q6Y7W8;G3UWR2;G3UYR9	PERQ amino acid-rich with GYF domain-containing protein 2	Gigyf2			15	15	15	14.2	14.2	14.2	148.58	0	66.311	1440300000	205	0.205701	0.878864	0.0514259	0.532273	24.8735	25.0163	24.8686	24.8046	24.7658	25.0337
1.04498	0.622571		0.205811	0.0634753	P12815-2;P12815	P12815-2;P12815	Programmed cell death protein 6	Pdcd6			7	7	7	60.8	60.8	60.8	21.663	0	157.21	5863100000	109	0.205811	0.878864	0.0634753	0.532523	26.9634	27.0718	27.2953	27.1833	26.9762	26.9807
1.05662	0.622465		0.205885	0.079457	Q99NB8;A0A0A6YXU5;Q8C5U9	Q99NB8;A0A0A6YXU5	Ubiquilin-4	Ubqln4			4	4	4	8.4	8.4	8.4	63.505	0	31.732	726810000	62	0.205885	0.878864	0.079457	0.532691	24.0518	23.9128	23.9077	23.6739	23.8103	24.1498
1.07914	0.62246		0.205888	0.109878	Q3UIX4;F6RDI8;E9Q6E5;D3Z4B0;A0A0G2JEG1;D6RE22;F6TN80;F6X2U6	Q3UIX4;F6RDI8;E9Q6E5;D3Z4B0;A0A0G2JEG1		Srsf11			10	10	10	30.9	30.9	30.9	53.102	0	37.243	3498700000	165	0.205888	0.878864	0.109878	0.532699	26.196	26.0621	26.2748	25.6906	26.3533	26.1594
1.0228	0.62176		0.206377	0.0325228	P05064;D3YWI1;D3Z510;A0A0U1RPN8	P05064;D3YWI1;D3Z510;A0A0U1RPN8	Fructose-bisphosphate aldolase A;Fructose-bisphosphate aldolase	Aldoa			39	39	2	92.9	92.9	3.6	39.355	0	323.31	354360000000	5241	0.206377	0.878864	0.0325228	0.533807	33.1944	33.1792	33.0172	33.0999	33.0582	33.1351
1.0629	0.6212		0.206769	0.0880108	Q8R1G6;A0A087WPL1;F7C957;E9Q996	Q8R1G6;A0A087WPL1;F7C957	PDZ and LIM domain protein 2	Pdlim2			16	16	16	49.9	49.9	49.9	37.703	0	227.13	2513500000	206	0.206769	0.878628	0.0880108	0.534694	26.6914	26.3733	26.316	26.565	26.164	26.3878
1.0764	0.621155		0.2068	0.106211	Q8C0J2-2;Q8C0J2-5;Q8C0J2;Q8C0J2-3;Q8C0J2-4;D3YZW7	Q8C0J2-2;Q8C0J2-5;Q8C0J2;Q8C0J2-3;Q8C0J2-4	Autophagy-related protein 16-1	Atg16l1			7	7	7	13.9	13.9	13.9	66.202	0	38.607	430610000	62	0.2068	0.878628	0.106211	0.534765	22.6813	22.4269	23.1051	22.6126	22.6149	22.6672
0.724483	0.620897		0.20698	-0.464976	Q3U1V6;Q3U1V6-2;A0A1B0GSG9;A0A140LHE8	Q3U1V6;Q3U1V6-2	Ubiquitin-conjugating enzyme E2 variant 3	Uevld			7	7	7	19.7	19.7	19.7	51.681	0	26.733	514150000	60	0.20698	0.878628	-0.464976	-0.535174	20.8183	23.5515	23.2467	23.0259	22.8479	23.1376
1.04153	0.620691		0.207124	0.0587095	Q6P549;A0A087WPT7;A0A1B0GR64;A0A1B0GST7	Q6P549;A0A087WPT7	Phosphatidylinositol 3,4,5-trisphosphate 5-phosphatase 2	Inppl1			22	22	20	23.1	23.1	21.7	138.97	0	60.755	3829700000	267	0.207124	0.878628	0.0587095	0.5355	26.5026	26.2765	26.2665	26.4417	26.2445	26.1832
1.22016	0.620629		0.207168	0.287076	O89017	O89017	Legumain	Lgmn			6	6	6	19.1	19.1	19.1	49.372	0	67.946	3688200000	141	0.207168	0.878628	0.287076	0.535599	26.8235	26.1529	26.4653	25.1953	26.6476	26.7375
1.13221	0.619975		0.207626	0.17914	O35114	O35114	Lysosome membrane protein 2	Scarb2			7	7	7	19.2	19.2	19.2	54.043	0	29.314	1343400000	99	0.207626	0.878485	0.17914	0.536637	25.1033	25.1019	25.1035	24.4341	25.5616	24.7756
0.978112	0.619939		0.207651	-0.0319284	G3X922;D4AFX7;A0A1L1STR9;A0A087WRC9;A0A087WS25	G3X922;D4AFX7		Dnajc13			37	37	37	20.7	20.7	20.7	254.44	0	191.03	5331600000	368	0.207651	0.878485	-0.0319284	-0.536694	26.6687	26.6384	26.7804	26.7917	26.7401	26.6516
0.961272	0.619918		0.207666	-0.0569839	Q9D3U0;B0QZU5	Q9D3U0;B0QZU5	Putative tRNA pseudouridine synthase Pus10	Pus10			6	6	6	15.6	15.6	15.6	59.71	0	16.535	502820000	60	0.207666	0.878485	-0.0569839	-0.536726	23.2568	23.2053	23.4953	23.2623	23.4209	23.4453
0.928153	0.619899		0.207679	-0.107565	O54781;A0A0R4J124;A0A0G2JG74;Q6P5E1;A0A0G2JDY2	O54781;A0A0R4J124	SRSF protein kinase 2;SRSF protein kinase 2 N-terminal;SRSF protein kinase 2 C-terminal	Srpk2			10	9	9	19.7	18.4	18.4	76.756	0	32.295	562350000	63	0.207679	0.878485	-0.107565	-0.536757	23.4658	23.266	23.3309	23.8446	23.2836	23.2571
1.06488	0.619782		0.207761	0.0906963	A0A494BBA8;Q642K5;A0A494B9Z0;P62862;P35545	A0A494BBA8;Q642K5;A0A494B9Z0;P62862	40S ribosomal protein S30	Fau			5	5	5	38.8	38.8	38.8	10.871	0	17.546	22300000000	150	0.207761	0.878485	0.0906963	0.536943	29.2327	29.2127	29.3065	28.8454	29.4118	29.2226
1.11742	0.619348		0.208066	0.160166	Q8BGS0-2;Q8BGS0	Q8BGS0-2;Q8BGS0	Protein MAK16 homolog	Mak16			7	7	7	30	30	30	34.424	0	57.803	723760000	73	0.208066	0.878485	0.160166	0.537632	24.0961	24.0526	24.359	23.4646	24.1529	24.4096
1.03544	0.619254		0.208131	0.0502453	Q3TXV4;Q921E2	Q3TXV4;Q921E2	Ras-related protein Rab-31	Rab31			9	9	7	63.1	63.1	51.8	21.462	0	112.2	2781300000	146	0.208131	0.878485	0.0502453	0.537781	25.7441	25.6331	25.4495	25.4862	25.5844	25.6053
0.960498	0.618656		0.208551	-0.0581462	Q8BTI8;Q8BTI8-3;Q8BTI8-2;A0A087WRX8;A0A3B2W3Z4;A0A087WPS9;A0A087WR98	Q8BTI8;Q8BTI8-3;Q8BTI8-2	Serine/arginine repetitive matrix protein 2	Srrm2			34	34	34	22.2	22.2	22.2	294.84	0	323.31	6884400000	532	0.208551	0.878485	-0.0581462	-0.538731	27.2809	27.3364	27.3495	27.2379	27.316	27.5873
0.949746	0.618377		0.208747	-0.074386	A2A5V3;A2A5V2;S4R2D3;P55194;A0A2R8W6I7;S4R2T6;A2A5V1	A2A5V3;A2A5V2;S4R2D3;P55194;A0A2R8W6I7	SH3 domain-binding protein 1	Sh3bp1			9	9	9	22	22	22	64.462	0	103.85	1359300000	98	0.208747	0.878485	-0.074386	-0.539173	24.8562	24.5292	24.8529	24.65	24.8996	24.9118
0.940173	0.618295		0.208804	-0.0890013	Q8VCQ3;E0CZ57	Q8VCQ3	Nuclear receptor-binding factor 2	Nrbf2			5	5	5	23	23	23	32.5	0	13.28	297450000	43	0.208804	0.878485	-0.0890013	-0.539303	22.3371	22.7123	22.8444	22.849	22.6563	22.6556
1.05057	0.618264		0.208826	0.0711746	F8WIG5;Q9Z207;A0A2I3BQ45;Q3UVP0	F8WIG5;Q9Z207	Protein diaphanous homolog 3	Diap3;Diaph3			4	4	4	3.7	3.7	3.7	133.71	0.00053533	2.6577	9599500000	145	0.208826	0.878485	0.0711746	0.539353	28.5466	28.4419	28.6816	28.3219	28.4342	28.7005
1.10118	0.618223		0.208854	0.139057	A0A0R4J0G0;Q8BH04;A0A2I3BQL9;A0A2I3BS39;A0A2I3BRX1;A0A2I3BQC6;A0A2I3BQ75	A0A0R4J0G0;Q8BH04;A0A2I3BQL9;A0A2I3BS39;A0A2I3BRX1	Phosphoenolpyruvate carboxykinase [GTP], mitochondrial	Pck2			39	39	38	67	67	65.8	73.417	0	323.31	20301000000	730	0.208854	0.878485	0.139057	0.539417	29.1439	29.211	29.2894	28.5675	29.3476	29.3121
0.905516	0.617878		0.209097	-0.143187	E9QAN4;G3UW47;Q6TA13;E9Q9G6;A0A087WQE8;P33173;A0A087WSU7	E9QAN4;G3UW47;Q6TA13;E9Q9G6;A0A087WQE8;P33173	Kinesin-like protein;Kinesin-like protein KIF1A	Kif1a			14	14	11	10.7	10.7	7.6	190.97	0	64.107	1140300000	75	0.209097	0.878485	-0.143187	-0.539966	24.448	24.4789	24.637	25.1773	24.3492	24.4671
1.28232	0.616656		0.209957	0.358756	Q8BHJ9;Z4YM25;B0QZT9	Q8BHJ9;Z4YM25	Pre-mRNA-splicing factor SLU7	Slu7			7	7	7	19.1	19.1	19.1	68.079	0	20.741	195300000	45	0.209957	0.877921	0.358756	0.54191	22.2195	22.5622	22.6081	22.8905	20.8135	22.6095
0.84465	0.616373		0.210157	-0.243574	Q91W39;B7ZC23;B7ZC24	Q91W39;B7ZC23;B7ZC24	Nuclear receptor coactivator 5	Ncoa5			5	5	5	15	15	15	65.318	0	8.9494	133500000	26	0.210157	0.877837	-0.243574	-0.542361	21.8311	22.4	21.0479	21.7772	21.7909	22.4416
0.949761	0.616121		0.210334	-0.0743631	Q8K0C1;Q8K0C1-2	Q8K0C1;Q8K0C1-2	Importin-13	Ipo13			4	4	4	4.8	4.8	4.8	108.23	0	6.7954	158640000	27	0.210334	0.877799	-0.0743631	-0.542762	21.6373	21.5783	21.7568	21.5648	21.98	21.6507
0.935782	0.616049		0.210385	-0.0957559	Q99MN9;E9Q1J7;D3YZC1	Q99MN9;E9Q1J7	Propionyl-CoA carboxylase beta chain, mitochondrial	Pccb			8	8	8	18.5	18.5	18.5	58.408	0	32.825	907480000	74	0.210385	0.877799	-0.0957559	-0.542878	24.2385	24.165	24.4329	24.1005	24.3779	24.6452
0.93376	0.615979		0.210434	-0.0988757	Q9QZE7;A0A1D5RLR0	Q9QZE7;A0A1D5RLR0	Translin-associated protein X	Tsnax			11	11	11	50.3	50.3	50.3	32.926	0	60.132	3005300000	153	0.210434	0.877799	-0.0988757	-0.542988	25.7776	25.6419	26.0058	26.1693	25.6572	25.8955
1.19324	0.615956		0.210451	0.254886	Q9R002	Q9R002	Interferon-activable protein 202	Ifi202			13	13	13	44	44	44	50.466	0	180.78	4884200000	298	0.210451	0.877799	0.254886	0.543026	26.3482	26.8667	26.6231	25.47	26.8525	26.7509
1.04267	0.615803		0.210558	0.0602843	Q8K4R4-2	Q8K4R4-2	Cytoplasmic phosphatidylinositol transfer protein 1	Pitpnc1			7	7	1	32.1	32.1	7.5	31.772	0	17.152	759530000	101	0.210558	0.877799	0.0602843	0.543269	23.8493	23.8686	23.9036	24.0284	23.6667	23.7456
0.930688	0.615397		0.210845	-0.10363	Q9CQR4	Q9CQR4	Acyl-coenzyme A thioesterase 13;Acyl-coenzyme A thioesterase 13, N-terminally processed	Acot13			5	5	5	33.6	33.6	33.6	15.183	0	53.917	3074200000	156	0.210845	0.877799	-0.10363	-0.543915	26.1514	25.7996	25.9767	26.3892	25.8469	26.0025
0.94485	0.615299		0.210914	-0.0818431	Q9R059;F2Z455;D6RJ68	Q9R059;F2Z455	Four and a half LIM domains protein 3	Fhl3			14	14	14	68.2	68.2	68.2	31.794	0	139.57	2657000000	204	0.210914	0.877799	-0.0818431	-0.544072	26.6204	26.7506	26.531	26.8012	26.8974	26.4491
1.19606	0.614306		0.211615	0.258294	P07607;A0A0G2JF31;A0A0G2JF03;A0A0G2JGG2;D6RCW9	P07607;A0A0G2JF31	Thymidylate synthase	Tyms			6	6	6	20.8	20.8	20.8	34.958	0	32.99	637170000	56	0.211615	0.877452	0.258294	0.545655	23.9988	23.7426	24.075	23.2317	23.2043	24.6055
0.864731	0.614072		0.211781	-0.209677	A0A1D5RLW0;A0A1D5RLU2;Q91WE2;A0A1D5RLF2;A0A1D5RLI3;A0A1D5RLY1;A0A1D5RLX7;A0A1D5RM30;A0A1D5RLD7;A0A1D5RLT4;A0A1D5RLJ3;A0A1D5RM67	A0A1D5RLW0;A0A1D5RLU2;Q91WE2;A0A1D5RLF2;A0A1D5RLI3;A0A1D5RLY1;A0A1D5RLX7	Protein FAM192A	Fam192a			5	5	5	26.6	26.6	26.6	20.66	0	16.053	689470000	70	0.211781	0.877438	-0.209677	-0.546029	24.167	24.722	25.2325	24.6963	24.6779	25.3763
0.958302	0.614037		0.211805	-0.0614478	Q922Q1;E0CZH6	Q922Q1	Mitochondrial amidoxime reducing component 2	Mtarc2			11	11	11	42.9	42.9	42.9	38.194	0	26.512	3820700000	173	0.211805	0.877438	-0.0614478	-0.546084	26.2469	26.4903	26.5501	26.6148	26.4529	26.4038
1.0583	0.613746		0.212011	0.0817515	P54731	P54731	FAS-associated factor 1	Faf1			7	7	7	12	12	12	73.862	0	41.874	537310000	65	0.212011	0.877438	0.0817515	0.546548	23.8556	23.6637	23.4456	23.5656	23.4189	23.7351
0.910262	0.613503		0.212183	-0.135647	Q9DAR7;Q3TBW9;D6RFQ0	Q9DAR7;Q3TBW9	m7GpppX diphosphatase	Dcps			5	5	5	19.5	19.5	19.5	38.988	0	141.17	1791700000	106	0.212183	0.877438	-0.135647	-0.546936	25.0867	25.1843	25.0596	25.0006	25.0009	25.7361
1.08219	0.613396		0.212259	0.113955	Q60668-3;Q60668;F6ZV59;G5E8G0;G3X9W0;Q60668-4;Q60668-2;E9Q5B6;F6SHF3;A0A0G2JFL4;F7A465;Q9D3U4	Q60668-3;Q60668;F6ZV59;G5E8G0;G3X9W0;Q60668-4;Q60668-2;E9Q5B6	Heterogeneous nuclear ribonucleoprotein D0	Hnrnpd			16	16	14	40.8	40.8	37.6	32.754	0	65.618	54422000000	565	0.212259	0.877438	0.113955	0.547108	29.9185	30.0362	30.0779	29.5245	29.9442	30.222
1.16645	0.613004		0.212537	0.222122	Q61635;A0A1L1SQM2;A6PWD6;Q5SVP2;Q5SVP0;Q5NCB3	Q61635		Ifi47			15	15	14	37.9	37.9	36.2	46.784	0	161.63	2516500000	211	0.212537	0.877438	0.222122	0.547734	25.7488	26.2502	26.2235	25.1133	26.2879	26.1551
0.918417	0.612949		0.212576	-0.122779	Q4PZA2-3;Q4PZA2-2;Q4PZA2-4;Q4PZA2;B1AXF8	Q4PZA2-3;Q4PZA2-2;Q4PZA2-4;Q4PZA2	Endothelin-converting enzyme 1	Ece1			12	12	12	21.6	21.6	21.6	85.462	0	27.615	1261000000	100	0.212576	0.877438	-0.122779	-0.547822	24.4112	24.6242	24.7893	24.8898	24.9612	24.342
1.0441	0.612945		0.212579	0.062254	P29595;A0A2I3BRG0	P29595	NEDD8	Nedd8			3	3	3	19.8	19.8	19.8	8.9723	0	50.74	6800100000	166	0.212579	0.877438	0.062254	0.547829	27.4562	27.563	27.7722	27.4826	27.4568	27.6653
1.04791	0.612367		0.212988	0.0675157	O70318;Q8C928;A0A1W2P6I5;A0A1W2P7I4;A0A1W2P7H7;A0A1W2P7I2;A0A1W2P896;A0A1W2P6H2	O70318;Q8C928;A0A1W2P6I5	Band 4.1-like protein 2	Epb41l2;Epb4.1l2			58	58	3	66	66	4.7	109.94	0	323.31	23698000000	1103	0.212988	0.877438	0.0675157	0.548752	28.9191	29.1416	29.15	28.8354	29.1716	29.0011
0.938436	0.612332		0.213013	-0.0916704	Q9D892	Q9D892	Inosine triphosphate pyrophosphatase	Itpa			10	10	10	80.8	80.8	80.8	21.897	0	258.17	3206900000	251	0.213013	0.877438	-0.0916704	-0.548808	26.6878	26.5191	26.3033	26.377	26.8085	26.5997
1.06839	0.611667		0.213485	0.0954444	P62075;A0A1W2P756;A0A1W2P7H2	P62075;A0A1W2P756;A0A1W2P7H2	Mitochondrial import inner membrane translocase subunit Tim13	Timm13			8	8	8	82.1	82.1	82.1	10.458	0	71.522	6854900000	227	0.213485	0.877209	0.0954444	0.549872	27.4384	27.2367	27.3204	26.9756	27.1961	27.5374
1.09812	0.610252		0.214491	0.13504	Q8BW10;E9PW56;F6YBB8	Q8BW10;E9PW56	RNA-binding protein NOB1	Nob1			7	7	7	22.6	22.6	22.6	45.463	0	14.991	526600000	67	0.214491	0.875501	0.13504	0.552137	23.568	23.5711	23.6369	23.0487	23.4311	23.8912
0.926128	0.610065		0.214624	-0.110716	Q99KK7;A0A494BBC1;A0A494BA16;A0A494BBB3;A0A494B918	Q99KK7;A0A494BBC1	Dipeptidyl peptidase 3	Dpp3			21	21	21	42.8	42.8	42.8	82.897	0	323.31	16447000000	456	0.214624	0.875501	-0.110716	-0.552437	28.5705	28.3015	28.4899	28.9115	28.2853	28.4972
0.981879	0.61		0.21467	-0.0263824	Q64674	Q64674	Spermidine synthase	Srm			18	18	18	75.2	75.2	75.2	33.995	0	271.51	15965000000	467	0.21467	0.875501	-0.0263824	-0.55254	28.6437	28.5725	28.7372	28.6828	28.6733	28.6765
0.865927	0.609759		0.214842	-0.207682	P21550;Q5SX59;J3QPZ9;Q5SX60;Q5SX61	P21550;Q5SX59	Beta-enolase;Enolase	Eno3			20	14	12	60.4	45.9	38.9	47.024	0	234.22	6578900000	405	0.214842	0.875501	-0.207682	-0.552926	27.1386	26.8154	27.499	27.7144	26.721	27.6406
0.977492	0.609692		0.214889	-0.0328439	P09055;P09055-2	P09055;P09055-2	Integrin beta-1	Itgb1			30	30	30	44.2	44.2	44.2	88.231	0	323.31	66919000000	1366	0.214889	0.875501	-0.0328439	-0.553034	30.5383	30.7149	30.5763	30.6357	30.6899	30.6025
0.951238	0.609588		0.214964	-0.0721219	Q91Z25;Q9WV32;F6VVE6;F6THG2;D3Z6S0	Q91Z25;Q9WV32	Actin-related protein 2/3 complex subunit 1B	Arpc1b			22	22	20	61.7	61.7	54.5	41.498	0	323.31	39193000000	754	0.214964	0.875501	-0.0721219	-0.553201	29.8709	30.164	29.7801	30.1292	29.938	29.9642
1.09403	0.609554		0.214988	0.129649	A0A0R3P9C8;Q9DC69	A0A0R3P9C8;Q9DC69	NADH dehydrogenase [ubiquinone] 1 alpha subcomplex subunit 9, mitochondrial	Ndufa9			7	7	7	29	29	29	42.121	0	135.21	1535500000	86	0.214988	0.875501	0.129649	0.553255	25.4956	25.3677	24.9023	25.3707	25.152	24.8541
1.067	0.609452		0.215061	0.0935637	B1AV75;Q3UJP5	B1AV75;Q3UJP5	Protein C8orf37 homolog	2610301B20Rik			3	3	3	18.1	18.1	18.1	23.935	0	40.832	568470000	63	0.215061	0.875501	0.0935637	0.553419	23.4377	23.6942	23.6988	23.7971	23.4432	23.3098
1.05889	0.60873		0.215575	0.0825462	P38647	P38647	Stress-70 protein, mitochondrial	Hspa9			54	54	54	77.9	77.9	77.9	73.46	0	323.31	149070000000	3177	0.215575	0.875501	0.0825462	0.554577	31.877	31.8822	32.0215	31.5773	31.8988	32.0569
0.904981	0.608194		0.215958	-0.144041	P62748;A0A1Y7VMK3;A2A7R5	P62748;A0A1Y7VMK3	Hippocalcin-like protein 1	Hpcal1			10	10	6	52.3	52.3	30.6	22.338	0	36.647	6702600000	190	0.215958	0.875441	-0.144041	-0.555438	27.2222	27.0264	27.041	27.7415	26.949	27.0313
1.04067	0.607994		0.2161	0.0575085	Q64152-2;Q64152	Q64152-2;Q64152	Transcription factor BTF3	Btf3			10	10	10	80.2	80.2	80.2	17.699	0	323.31	21663000000	321	0.2161	0.875441	0.0575085	0.555758	29.5354	29.5533	29.5125	29.5619	29.2715	29.5953
0.896511	0.607472		0.216473	-0.157606	Q00780	Q00780	Collagen alpha-1(VIII) chain;Vastatin	Col8a1			9	9	9	21	21	21	73.606	0	48.683	3298200000	116	0.216473	0.875047	-0.157606	-0.556596	25.9007	25.3395	25.9641	26.2608	25.8516	25.5647
1.11536	0.607424		0.216508	0.157508	O88673;R4I5B2	O88673	Diacylglycerol kinase alpha	Dgka			3	3	3	4.8	4.8	4.8	82.761	0.00040233	4.7183	112800000	14	0.216508	0.875047	0.157508	0.556674	21.9884	22.5194	21.5473	21.8219	21.8345	21.9262
1.05059	0.607383		0.216538	0.0711956	Q9D8S4;A0A1L1SS58;A0A1L1SQJ5;A0A1L1SS70	Q9D8S4	Oligoribonuclease, mitochondrial	Rexo2			11	11	11	46	46	46	26.738	0	43.24	4470700000	299	0.216538	0.875047	0.0711956	0.55674	27.3158	26.9767	27.3501	27.212	27.0547	27.1624
0.959232	0.606497		0.217172	-0.0600491	Q6NXJ0	Q6NXJ0	Protein WWC2	Wwc2			20	20	20	26.9	26.9	26.9	132.62	0	79.473	1185300000	143	0.217172	0.874609	-0.0600491	-0.558165	24.7457	24.5505	24.9198	24.8266	24.7844	24.7851
1.11378	0.605521		0.217871	0.155459	Q6P5B0	Q6P5B0	RRP12-like protein	Rrp12			19	19	19	19.2	19.2	19.2	143.13	0	98.656	1471500000	171	0.217871	0.873524	0.155459	0.559735	24.9704	24.9144	24.9693	24.2812	24.8752	25.2313
0.880147	0.605045		0.218213	-0.184184	Q6P5H2;Q6P5H2-2	Q6P5H2;Q6P5H2-2	Nestin	Nes			21	21	21	21.5	21.5	21.5	207.12	0	150.53	1151000000	160	0.218213	0.873159	-0.184184	-0.560502	24.403	24.6155	25.1871	25.3555	24.5714	24.8313
1.0438	0.604612		0.218523	0.0618515	Q9CRT8;A0A1W2P7Q6;A0A1W2P7V1	Q9CRT8;A0A1W2P7Q6	Exportin-T	Xpot			10	10	10	11.4	11.4	11.4	109.73	0	36.939	1199100000	125	0.218523	0.872857	0.0618515	0.561199	24.3452	24.2877	24.2483	24.0342	24.2616	24.3998
1.1085	0.604267		0.218771	0.148614	Q8K2I1;D3YWJ4	Q8K2I1;D3YWJ4	Protein farnesyltransferase subunit beta	Fntb			5	5	5	10.8	10.8	10.8	48.819	0	8.4181	281910000	41	0.218771	0.872681	0.148614	0.561755	22.0311	22.3545	22.8101	21.9842	22.4446	22.3211
0.965915	0.603728		0.219159	-0.0500317	Q6PGB6-2;Q6PGB6-5	Q6PGB6-2;Q6PGB6-5	N-alpha-acetyltransferase 50	Naa50			11	11	1	64.9	64.9	8.3	19.327	0	31.028	3050900000	163	0.219159	0.872225	-0.0500317	-0.562624	26.6883	26.439	26.6491	26.6566	26.5602	26.7098
1.06505	0.603515		0.219312	0.0909189	Q9WVL3;Q9WVL3-2;A0A1Y7VMP9	Q9WVL3;Q9WVL3-2	Solute carrier family 12 member 7	Slc12a7			7	7	7	8.6	8.6	8.6	119.48	0	38.766	193860000	29	0.219312	0.872225	0.0909189	0.562967	22.2929	22.373	22.6368	22.5201	22.1051	22.4046
0.87444	0.603501		0.219322	-0.193568	Q9DCG9;Q8VCR4	Q9DCG9;Q8VCR4	Multifunctional methyltransferase subunit TRM112-like protein	Trmt112			6	6	6	68.8	68.8	68.8	14.141	0	43.078	1742200000	108	0.219322	0.872225	-0.193568	-0.562991	25.5251	25.5454	24.7588	25.4625	25.082	25.8656
1.05969	0.603264		0.219492	0.0836391	P45952;D3Z2A5;D6RFD7	P45952	Medium-chain specific acyl-CoA dehydrogenase, mitochondrial	Acadm			12	12	12	36.1	36.1	36.1	46.481	0	76.157	4070100000	199	0.219492	0.872225	0.0836391	0.563372	26.5051	26.5292	26.9266	26.678	26.5529	26.4792
0.906647	0.602955		0.219715	-0.141387	Q62417-2;Q62417-5;Q62417-6;Q62417-4;Q62417-7;E9QNA7;A0A286YCQ0;A0A286YDN0;E9Q6A3;E9PYX6	Q62417-2;Q62417-5;Q62417-6;Q62417-4;Q62417-7;E9QNA7;A0A286YCQ0;A0A286YDN0;E9Q6A3;E9PYX6	Sorbin and SH3 domain-containing protein 1	Sorbs1			30	30	1	49.6	49.6	3.8	82.86	0	120.66	9266100000	487	0.219715	0.872225	-0.141387	-0.563871	27.7439	27.616	27.7414	28.3206	27.4959	27.709
0.928496	0.602803		0.219824	-0.107033	Q8R550-3;Q8R550-2;Q8R550;Q8R550-5;Q8R550-4;E9Q0C1;Q8R550-8;Q8R550-6;B0R0Y8;B1AZ85;Q8R550-7	Q8R550-3;Q8R550-2;Q8R550;Q8R550-5;Q8R550-4;E9Q0C1	SH3 domain-containing kinase-binding protein 1	Sh3kbp1			33	33	33	54	54	54	68.819	0	285.49	25306000000	748	0.219824	0.872225	-0.107033	-0.564116	29.3806	29.2332	29.1432	29.7127	29.1858	29.1796
0.961945	0.602782		0.21984	-0.0559737	O70133-2;E9QNN1;Q3UR42	O70133-2;E9QNN1;Q3UR42	ATP-dependent RNA helicase A	Dhx9			37	37	1	35	35	2	149.54	0	323.31	18722000000	690	0.21984	0.872225	-0.0559737	-0.56415	28.6217	28.6767	28.7382	28.764	28.5606	28.8799
0.928623	0.602621		0.219956	-0.106835	P70677;A0A1B0GRX1	P70677	Caspase-3;Caspase-3 subunit p17;Caspase-3 subunit p12	Casp3			10	10	10	45.5	45.5	45.5	31.474	0	76.897	1771700000	153	0.219956	0.872225	-0.106835	-0.564411	25.5024	25.2445	25.6088	25.5324	25.3038	25.84
1.03517	0.6025		0.220043	0.0498645	Q9CQE8	Q9CQE8	UPF0568 protein C14orf166 homolog				16	16	16	66	66	66	28.152	0	312.27	8729400000	405	0.220043	0.872225	0.0498645	0.564606	27.7154	27.7925	27.6897	27.5928	27.8479	27.6073
0.92808	0.602211		0.220251	-0.107679	Q80Y81-2;Q80Y81;B1ATP7;B1ATP9	Q80Y81-2;Q80Y81;B1ATP7	Zinc phosphodiesterase ELAC protein 2	Elac2			8	8	8	14.9	14.9	14.9	92.075	0	34.505	482320000	63	0.220251	0.872225	-0.107679	-0.565073	23.6442	23.068	23.2391	23.5385	23.2598	23.4759
1.1126	0.602184		0.220271	0.153931	O89051;A0A2I3BPW7;A0A2I3BQ30	O89051;A0A2I3BPW7	Integral membrane protein 2B;BRI2, membrane form;BRI2 intracellular domain;BRI2C, soluble form;Bri23 peptide	Itm2b			6	6	6	24.4	24.4	24.4	30.26	0	17.837	878010000	76	0.220271	0.872225	0.153931	0.565117	24.4941	24.4876	24.192	23.8665	24.7222	24.1233
1.10605	0.602119		0.220318	0.145422	P98063;A0A2I3BRJ8;E9Q5B9;Q9WVM6	P98063	Bone morphogenetic protein 1	Bmp1			6	6	6	6.8	6.8	6.8	111.67	0	10.761	752300000	57	0.220318	0.872225	0.145422	0.565222	24.4663	24.1524	23.6607	23.7564	23.964	24.1226
0.951851	0.602042		0.220374	-0.0711931	Q3UZ39;Q3UZ39-3;A0A087WPT0	Q3UZ39;Q3UZ39-3	Leucine-rich repeat flightless-interacting protein 1	Lrrfip1			28	28	15	54.3	54.3	33.5	79.248	0	323.31	6226800000	448	0.220374	0.872225	-0.0711931	-0.565347	27.2052	26.9555	27.0938	27.3507	26.9995	27.1178
1.08044	0.601708		0.220614	0.111624	F6YJB6;V9GXJ1;Q8R4X3;V9GX58	F6YJB6;V9GXJ1;Q8R4X3	RNA-binding protein 12	Gm28036;Rbm12			7	7	7	15.1	15.1	15.1	61.553	0	15.291	1212300000	81	0.220614	0.872225	0.111624	0.565885	24.8853	24.8198	24.9469	24.7043	24.4759	25.1369
1.05304	0.601573		0.220712	0.074557	A6X8Z5	A6X8Z5	Rho GTPase-activating protein 31	Arhgap31			17	17	17	18.7	18.7	18.7	155.27	0	69.192	1076200000	130	0.220712	0.872225	0.074557	0.566104	24.3584	24.7461	24.4244	24.4115	24.3542	24.5395
0.906523	0.601515		0.220753	-0.141585	Q3TF41;Q8BSH9;P28656	Q3TF41;Q8BSH9;P28656	Nucleosome assembly protein 1-like 1	Nap1l1			15	13	13	55.4	52.4	52.4	42.732	0	323.31	44166000000	503	0.220753	0.872225	-0.141585	-0.566197	30.2138	29.9208	30.0331	30.5398	29.7473	30.3054
0.968048	0.601163		0.221008	-0.0468496	P17426-2;P17426;A0A140LIG7;A0A140LHA6	P17426-2;P17426	AP-2 complex subunit alpha-1	Ap2a1			32	26	26	39.8	32.5	32.5	105.48	0	302.44	5844500000	358	0.221008	0.872225	-0.0468496	-0.566767	27.3009	27.2045	27.1441	27.314	27.3491	27.127
1.25006	0.601012		0.221117	0.322003	D6REU0;Q9CV28;F7BWU4;D6RCI2;A0A0A6YWB5;D6RGU8;D6RG90;D3Z0Z1;D6RGT9;Q9CV28-2	D6REU0;Q9CV28;F7BWU4;D6RCI2;A0A0A6YWB5;D6RGU8;D6RG90;D3Z0Z1;D6RGT9;Q9CV28-2	Protein FAM188A	Fam188a			2	2	2	10.9	10.9	10.9	25.63	0	6.2873	344860000	25	0.221117	0.872225	0.322003	0.567012	23.0698	22.3571	22.6794	23.1272	22.6558	21.3573
0.919022	0.601002		0.221124	-0.121829	O54724	O54724	Polymerase I and transcript release factor	Ptrf			19	19	19	54.1	54.1	54.1	43.953	0	323.31	27706000000	995	0.221124	0.872225	-0.121829	-0.567027	29.2693	29.3332	29.3962	29.7334	29.0393	29.5914
0.896289	0.600962		0.221153	-0.157965	Q9DCT1;Q8CEB6	Q9DCT1;Q8CEB6	1,5-anhydro-D-fructose reductase	Akr1e2;Akr1e1			6	6	6	23.6	23.6	23.6	34.46	0	8.6776	727410000	70	0.221153	0.872225	-0.157965	-0.567093	24.1437	23.368	23.6771	24.2116	23.6868	23.7644
1.06266	0.600697		0.221344	0.0876795	A0A2R8VHM9;Q921I9	A0A2R8VHM9;Q921I9	Exosome complex component RRP41	Exosc4			3	3	3	25	25	25	7.171	0	6.4064	291610000	32	0.221344	0.872225	0.0876795	0.56752	22.7918	22.8435	23.0377	22.9418	22.5331	22.935
1.01384	0.600549		0.221452	0.0198339	Q6DVA0	Q6DVA0	LEM domain-containing protein 2	Lemd2			6	6	6	10	10	10	57.506	0	23.489	571750000	67	0.221452	0.872225	0.0198339	0.567761	23.4709	23.5057	23.581	23.5146	23.4738	23.5095
1.03576	0.600333		0.221608	0.0506961	Q9QYE6;A0A1Y7VMD3	Q9QYE6	Golgin subfamily A member 5	Golga5			21	21	21	38.3	38.3	38.3	82.367	0	159.68	2284500000	261	0.221608	0.872225	0.0506961	0.568111	25.7846	25.8761	25.9547	25.8262	25.9475	25.6897
0.897412	0.600022		0.221833	-0.156158	Q923F1;Q61189	Q923F1;Q61189	Methylosome subunit pICln	Clns1a			5	5	5	32.8	32.8	32.8	26.522	0	13.054	868640000	60	0.221833	0.872225	-0.156158	-0.568614	25.1081	24.6298	24.4511	25.0685	24.5015	25.0875
0.841652	0.599865		0.221946	-0.248704	Q9CQ71	Q9CQ71	Replication protein A 14 kDa subunit	Rpa3			4	4	4	45.5	45.5	45.5	13.584	0	10.242	853950000	46	0.221946	0.872225	-0.248704	-0.568867	24.0749	23.8393	24.0686	23.8207	23.8047	25.1035
0.941357	0.599705		0.222062	-0.0871862	Q8BFU3;Q8BFU3-5;Q8BFU3-2;Q8BFU3-4;Q8BFU3-3;E0CZF4;A0A1L1SQE1	Q8BFU3;Q8BFU3-5;Q8BFU3-2;Q8BFU3-4;Q8BFU3-3	RING finger protein 214	Rnf214			12	12	12	25.3	25.3	25.3	73.624	0	140.02	742830000	96	0.222062	0.872225	-0.0871862	-0.569127	24.184	23.9904	24.1486	24.428	24.2162	23.9404
1.03545	0.599633		0.222114	0.0502574	A0A087WQS2;Q9CQC6;A0A087WPF9;A0A087WS48	A0A087WQS2;Q9CQC6;A0A087WPF9	Basic leucine zipper and W2 domain-containing protein 1	Bzw1			18	18	17	35.7	35.7	34.1	51.209	0	50.557	13517000000	603	0.222114	0.872225	0.0502574	0.569243	28.2727	28.2572	28.2008	28.0667	28.157	28.3562
1.2268	0.599529		0.22219	0.2949	Q9CPP6;D3YTQ8	Q9CPP6	NADH dehydrogenase [ubiquinone] 1 alpha subcomplex subunit 5	Ndufa5			6	6	6	60.3	60.3	60.3	13.36	0	33.913	960870000	73	0.22219	0.872225	0.2949	0.569412	24.9284	24.967	24.8794	23.5989	25.0728	25.2184
0.965675	0.599477		0.222227	-0.0503909	P35700;B1AXW5;B1AXW6;B1AXW4	P35700;B1AXW5;B1AXW6;B1AXW4	Peroxiredoxin-1	Prdx1			22	22	20	91	91	86.9	22.176	0	323.31	238770000000	2333	0.222227	0.872225	-0.0503909	-0.569496	32.4892	32.3549	32.2446	32.4979	32.4269	32.3151
0.961962	0.59901		0.222566	-0.0559476	Q9D1M0	Q9D1M0	Protein SEC13 homolog	Sec13			19	19	19	68.9	68.9	68.9	35.565	0	298.55	12229000000	496	0.222566	0.872225	-0.0559476	-0.570254	28.2364	28.4109	28.2822	28.224	28.5117	28.3616
0.886885	0.598745		0.222758	-0.17318	Q3UNN4;P97496-2;P97496;Q3UZD0	Q3UNN4;P97496-2;P97496	SWI/SNF complex subunit SMARCC1	Smarcc1			20	17	17	25	22.3	22.3	122.78	0	132.7	782040000	107	0.222758	0.872225	-0.17318	-0.570682	24.2748	24.0796	24.4171	24.1896	24.0989	25.0025
1.13003	0.598712		0.222782	0.176367	P63158;A0A0J9YUD8;A0A0J9YUZ4;D3YZ18;D3YVC6	P63158;A0A0J9YUD8;A0A0J9YUZ4;D3YZ18	High mobility group protein B1	Hmgb1			20	20	17	61.4	61.4	50.2	24.893	0	319.09	16419000000	623	0.222782	0.872225	0.176367	0.570737	29.0624	29.2219	29.3073	28.4993	29.0227	29.5405
0.895372	0.598097		0.223228	-0.15944	P83870	P83870	PHD finger-like domain-containing protein 5A	Phf5a			5	5	5	54.5	54.5	54.5	12.405	0	33.15	790590000	86	0.223228	0.872225	-0.15944	-0.571734	24.7331	24.5424	24.5062	24.3963	24.5814	25.2823
0.926607	0.597994		0.223303	-0.109971	D3YTU2;Q3U0K8-2;Q3U0K8-3;Q3U0K8	D3YTU2;Q3U0K8-2;Q3U0K8-3;Q3U0K8	Prolyl 3-hydroxylase OGFOD1	Ogfod1			5	5	5	12.1	12.1	12.1	61.159	0	11.408	221580000	39	0.223303	0.872225	-0.109971	-0.571901	22.6868	22.1526	22.4631	22.728	22.3356	22.5689
1.10311	0.597786		0.223454	0.141581	B2RUR8;H3BKW8;Q8R554	B2RUR8	OTU domain-containing protein 7B	Otud7b			7	7	7	10.8	10.8	10.8	91.982	0	45.575	315850000	68	0.223454	0.872225	0.141581	0.572238	22.5948	22.5254	22.1801	22.7114	22.13	22.0342
1.05727	0.59778		0.223459	0.0803407	Q8BTZ7	Q8BTZ7	Mannose-1-phosphate guanyltransferase beta	Gmppb			10	10	10	30	30	30	39.916	0	40.436	2666800000	141	0.223459	0.872225	0.0803407	0.572249	26.0451	26.0631	26.2051	25.7671	26.1088	26.1964
0.850246	0.59607		0.224703	-0.234048	E9Q585;E9PX68;E9Q1Q0;A0A0J9YTU2	E9Q585;E9PX68;E9Q1Q0;A0A0J9YTU2		Slc4a1ap			4	4	4	8.4	8.4	8.4	79.671	0	7.7812	128140000	31	0.224703	0.872225	-0.234048	-0.575026	21.6262	20.6199	21.5964	21.5724	21.0778	21.8943
0.951162	0.595581		0.225059	-0.0722364	A0A0R4J170;Q3TKT4;Q3TKT4-2;G3UX35;A0A140LJD7	A0A0R4J170;Q3TKT4;Q3TKT4-2;G3UX35	Transcription activator BRG1	Smarca4			17	17	8	11.7	11.7	6.4	181.85	0	59.78	1450600000	125	0.225059	0.872225	-0.0722364	-0.575822	24.8572	24.8835	25.0406	24.9318	24.8488	25.2174
1.06995	0.595458		0.225149	0.0975418	G5E8J9;Q8CFE4;Q8CFE4-2;Q80UY7	G5E8J9;Q8CFE4	SCY1-like protein 2	Scyl2			10	10	10	15.8	15.8	15.8	103.19	0	19.626	838780000	99	0.225149	0.872225	0.0975418	0.576021	24.1962	24.0541	23.8798	23.9911	23.6795	24.1668
1.06307	0.594868		0.22558	0.0882308	B2RVL6	B2RVL6	Zinc finger CCHC domain-containing protein 24	Zcchc24			4	4	4	20.7	20.7	20.7	26.96	0	20.497	74617000	15	0.22558	0.871997	0.0882308	0.576983	21.2519	21.7176	21.4613	21.2455	21.4797	21.4409
1.2936	0.594796		0.225632	0.371397	Q8BX94	Q8BX94	Oxysterol-binding protein-related protein 2	Osbpl2			3	3	3	9.7	9.7	9.7	55.384	0	8.1902	90293000	21	0.225632	0.871997	0.371397	0.5771	21.8616	21.9282	22.2564	22.6291	21.8371	20.4659
1.41017	0.594669		0.225725	0.495871	Q9CZ28;A2A6M1	Q9CZ28;A2A6M1	Vacuolar-sorting protein SNF8	Snf8			3	3	3	14	14	14	28.886	0	28.276	496350000	37	0.225725	0.871997	0.495871	0.577307	23.3798	23.2608	23.1083	24.0556	23.0639	21.1418
1.26316	0.594625		0.225757	0.337042	Q9D404	Q9D404	3-oxoacyl-[acyl-carrier-protein] synthase, mitochondrial	Oxsm			3	3	3	13.7	13.7	13.7	48.627	0	20.081	216010000	25	0.225757	0.871997	0.337042	0.577378	21.9063	22.4465	22.1222	20.7276	22.5945	22.1418
0.928515	0.594255		0.226027	-0.107004	A2AQN4;Q9QXG4;A2AQN5;D6RHA7;F7CU63	A2AQN4;Q9QXG4;A2AQN5	Acetyl-coenzyme A synthetase, cytoplasmic	Acss2			5	5	5	10.9	10.9	10.9	80.386	0	7.37	376940000	43	0.226027	0.871997	-0.107004	-0.577981	22.7775	22.7897	22.9441	23.1871	22.5992	23.0461
1.06523	0.594108		0.226134	0.09117	O35691;Q3TUQ5;A0A1W2P6S1	O35691;Q3TUQ5	Pinin	Pnn			16	16	16	29.9	29.9	29.9	82.435	0	159.51	4684800000	299	0.226134	0.871997	0.09117	0.57822	26.4302	26.7486	26.8658	26.4513	26.5636	26.7561
1.02181	0.594087		0.22615	0.0311324	B2RXW8;B2RXQ2;S4R1D4;S4R1I7;P60469-2;P60469;A0A1B0GRM4;F7CYX4;B8QI34;Q8BSS9	B2RXW8;B2RXQ2		Ppfia1			13	13	12	13.5	13.5	12.4	140.13	0	66.425	939530000	127	0.22615	0.871997	0.0311324	0.578255	24.621	24.6356	24.6697	24.6007	24.5267	24.7055
1.04811	0.59407		0.226162	0.0677954	G3UZG5;G3UZ63;G3X961;Q921I2	G3UZG5;G3UZ63;G3X961;Q921I2	Kelch domain-containing protein 4	Klhdc4			5	5	5	16.3	16.3	16.3	58.569	0	10.802	251740000	33	0.226162	0.871997	0.0677954	0.578282	22.9817	22.8336	22.8014	22.8994	22.9158	22.5982
0.953864	0.593951		0.226249	-0.0681451	A0A286YDF5;Q69ZN7;E9Q390;Q69ZN7-4;A0A286YCZ3;Q69ZN7-2;Q69ZN7-3;A0A286YE65;A0A286YDV5;REV__Q8QZT1	A0A286YDF5;Q69ZN7;E9Q390;Q69ZN7-4;A0A286YCZ3	Myoferlin	Myof			93	93	92	53.5	53.5	53.5	234.52	0	323.31	52166000000	2336	0.226249	0.871997	-0.0681451	-0.578476	30.1032	29.9675	30.0285	30.3074	29.9265	30.0698
1.03469	0.593669		0.226455	0.0492045	Q9D0I9	Q9D0I9	Arginine--tRNA ligase, cytoplasmic	Rars			41	41	41	66.7	66.7	66.7	75.673	0	323.31	48607000000	1254	0.226455	0.871997	0.0492045	0.578936	30.2229	30.3116	30.2771	30.1669	30.1164	30.3806
1.16734	0.593395		0.226656	0.223231	Q8VCB1;J3QPB5	Q8VCB1;J3QPB5	Nucleoporin NDC1	Ndc1			6	6	6	14.4	14.4	14.4	75.409	0	62.145	304970000	41	0.226656	0.871997	0.223231	0.579384	23.0514	22.5913	23.3704	23.2146	22.1758	22.9531
1.12307	0.592607		0.227233	0.167444	A2AU61;A2AU62;Q64012-2;Q64012;A2AU60	A2AU61;A2AU62;Q64012-2;Q64012;A2AU60	RNA-binding protein Raly	Raly			13	13	13	52.6	52.6	52.6	23.12	0	50.839	8103100000	207	0.227233	0.871997	0.167444	0.580668	27.8634	27.7881	27.6655	27.083	27.678	28.0536
1.06903	0.592128		0.227585	0.0962969	P52927;Q6NSP9	P52927;Q6NSP9	High mobility group protein HMGI-C	Hmga2			7	7	7	60.2	60.2	60.2	11.819	0	106.8	1274900000	152	0.227585	0.871905	0.0962969	0.581451	25.3523	25.1514	25.0116	24.9308	24.9549	25.3408
0.946709	0.591855		0.227785	-0.0790075	A2AI52;Q80U87	A2AI52;Q80U87	Ubiquitin carboxyl-terminal hydrolase;Ubiquitin carboxyl-terminal hydrolase 8	Usp8			19	19	19	20.3	20.3	20.3	123.89	0	42.879	1762200000	164	0.227785	0.871831	-0.0790075	-0.581897	25.1794	25.1762	24.9618	25.4138	25.0497	25.091
1.08503	0.591056		0.228371	0.117738	Q9CW03	Q9CW03	Structural maintenance of chromosomes protein 3	Smc3			37	37	37	35.1	35.1	35.1	141.55	0	291.73	2945000000	343	0.228371	0.870983	0.117738	0.583202	25.9708	26.1074	26.0574	25.7175	25.7418	26.323
1.08346	0.590749		0.228597	0.115646	Q99MR8;A0A0G2JFQ5;A0A0G2JF64	Q99MR8;A0A0G2JFQ5	Methylcrotonoyl-CoA carboxylase subunit alpha, mitochondrial	Mccc1			8	8	8	14.8	14.8	14.8	79.343	0	22.906	649140000	80	0.228597	0.870859	0.115646	0.583705	23.769	24.2586	24.1349	23.758	24.1976	23.86
1.02447	0.590695		0.228637	0.0348746	P49443;Q9EQE2	P49443;Q9EQE2	Protein phosphatase 1A	Ppm1a			10	10	9	31.7	31.7	28	42.432	0	39.316	2058300000	174	0.228637	0.870859	0.0348746	0.583793	25.3619	25.4583	25.3362	25.3073	25.3004	25.444
0.917122	0.590217		0.228988	-0.124814	Q3TC93;A0A1W2P6R8;A0A1W2P6H5	Q3TC93	HCLS1-binding protein 3	Hs1bp3			8	8	8	24.3	24.3	24.3	43.691	0	98.301	689710000	84	0.228988	0.870731	-0.124814	-0.584575	23.7828	23.5259	23.6952	24.1917	23.5743	23.6123
0.908609	0.589766		0.22932	-0.138269	Q8K2A1;Q8K2A1-2;E0CXC5	Q8K2A1;Q8K2A1-2;E0CXC5	PTB domain-containing engulfment adapter protein 1	Gulp1			9	9	9	29.3	29.3	29.3	34.47	0	25.243	730310000	105	0.22932	0.870395	-0.138269	-0.585313	23.5413	24.173	23.9462	23.983	23.7937	24.2985
1.07323	0.58949		0.229524	0.101964	Q8R3D1;D6RI34;D6RJI8	Q8R3D1	TBC1 domain family member 13	Tbc1d13			6	6	6	18	18	18	46.452	0	14.421	892860000	60	0.229524	0.870315	0.101964	0.585766	24.5592	24.1281	24.3727	24.0519	24.4708	24.2313
0.816065	0.58815		0.230512	-0.293244	E9QL12;E9PXU9;A0A0N4SWH3;A0A0N4SWG7;A0A0N4SUN3;A0A0N4SVX9;Q9ESD7;A0A0N4SUJ2;E9Q423;A0A0N4SV63;Q9ESD7-3;Q9ESD7-2	E9QL12;E9PXU9;A0A0N4SWH3;A0A0N4SWG7;A0A0N4SUN3;A0A0N4SVX9;Q9ESD7;A0A0N4SUJ2;E9Q423;A0A0N4SV63;Q9ESD7-3;Q9ESD7-2	Dysferlin	Dysf			58	57	57	36.1	35.4	35.4	237.19	0	323.31	10243000000	641	0.230512	0.868665	-0.293244	-0.587963	27.6374	27.4719	27.6045	28.8377	27.5458	27.21
0.933066	0.588011		0.230615	-0.0999489	Q64191;B7ZNK6	Q64191;B7ZNK6	N(4)-(beta-N-acetylglucosaminyl)-L-asparaginase;Glycosylasparaginase alpha chain;Glycosylasparaginase beta chain	Aga			14	14	14	54.6	54.6	54.6	37.022	0	164.22	5854100000	206	0.230615	0.868665	-0.0999489	-0.58819	26.3397	26.6373	26.6534	26.7409	26.8145	26.3749
1.27708	0.587354		0.2311	0.352846	Q9DC61;A2AIW9	Q9DC61;A2AIW9	Mitochondrial-processing peptidase subunit alpha	Pmpca			8	8	8	21.8	21.8	21.8	58.278	0	48.161	828510000	48	0.2311	0.868146	0.352846	0.589269	24.1968	24.5289	24.3286	22.8261	24.4558	24.7138
0.957349	0.586862		0.231464	-0.0628827	F8WHR6;Q569Z5-2;Q569Z5;A0A2R8VHK2	F8WHR6;Q569Z5-2;Q569Z5	Probable ATP-dependent RNA helicase DDX46	Ddx46			27	27	27	32.5	32.5	32.5	117	0	161.08	5190600000	461	0.231464	0.867747	-0.0628827	-0.590077	26.8591	26.8592	27.0719	26.9575	26.8764	27.145
1.01158	0.58655		0.231695	0.016613	P35979;A0A0A6YVW4	P35979	60S ribosomal protein L12	Rpl12			12	12	12	75.2	75.2	75.2	17.804	0	323.31	61480000000	596	0.231695	0.867615	0.016613	0.590588	30.8149	30.8268	30.9043	30.8277	30.8321	30.8363
0.974473	0.586489		0.23174	-0.0373058	P80318;E9Q133;Q3U0I3;F6Q609;F6ZVG8	P80318;E9Q133;Q3U0I3	T-complex protein 1 subunit gamma	Cct3			42	42	42	76	76	76	60.629	0	323.31	74256000000	1479	0.23174	0.867615	-0.0373058	-0.590688	30.9095	30.7941	30.8189	30.8634	30.7954	30.9756
0.910182	0.586261		0.231909	-0.135773	Q9D0M0;A0A1L1ST25	Q9D0M0	Exosome complex exonuclease RRP42	Exosc7			6	6	6	26.1	26.1	26.1	31.825	0	23.05	534050000	67	0.231909	0.867615	-0.135773	-0.591064	23.6325	23.587	23.8779	23.9151	23.4357	24.154
0.955998	0.586156		0.231987	-0.0649198	P08752;A0A0A6YWA9	P08752;A0A0A6YWA9	Guanine nucleotide-binding protein G(i) subunit alpha-2	Gnai2			18	18	12	64.8	64.8	43.9	40.489	0	323.31	28643000000	532	0.231987	0.867615	-0.0649198	-0.591236	28.9012	29.0357	28.7558	29.0773	28.9867	28.8233
1.03499	0.586042		0.232071	0.0496159	P60229	P60229	Eukaryotic translation initiation factor 3 subunit E	Eif3e			18	18	18	39.6	39.6	39.6	52.22	0	141.11	5515800000	386	0.232071	0.867615	0.0496159	0.591423	27.0824	27.2828	27.2247	27.1041	27.0731	27.2639
1.47399	0.585588		0.232408	0.559725	Q64345;E9PV48	Q64345;E9PV48	Interferon-induced protein with tetratricopeptide repeats 3	Ifit3;I830012O16Rik			22	22	22	58.6	58.6	58.6	47.222	0	285.21	5336300000	257	0.232408	0.867615	0.559725	0.59217	27.0952	28.0458	27.7347	25.3057	28.2957	27.5951
1.19136	0.585426		0.232528	0.252605	P12388;F6ZFV0	P12388	Plasminogen activator inhibitor 2, macrophage	Serpinb2			18	18	18	49.4	49.4	49.4	46.291	0	323.31	14683000000	405	0.232528	0.867615	0.252605	0.592438	27.226	26.6105	26.7498	26.8825	25.8522	27.0938
0.926432	0.585338		0.232594	-0.110243	Q6PGH1;Q6PGH1-2	Q6PGH1	Protein BUD31 homolog	Bud31			11	11	11	61.8	61.8	61.8	17	0	54.893	1199700000	133	0.232594	0.867615	-0.110243	-0.592582	24.9314	24.4301	24.6547	24.8887	24.5495	24.9088
1.0546	0.585281		0.232635	0.0767021	P17047-3;P17047;P17047-2	P17047-3;P17047;P17047-2	Lysosome-associated membrane glycoprotein 2	Lamp2			7	7	7	15.7	15.7	15.7	45.655	0	120.15	39026000000	355	0.232635	0.867615	0.0767021	0.592675	29.8097	29.6653	29.7875	29.4728	29.8928	29.6668
1.05594	0.585261		0.23265	0.078523	Q60716-2	Q60716-2	Prolyl 4-hydroxylase subunit alpha-2	P4ha2			42	42	2	67.7	67.7	12.3	60.811	0	323.31	117610000000	1917	0.23265	0.867615	0.078523	0.592708	31.1492	31.1538	31.097	30.8678	31.3077	30.9888
1.09172	0.585219		0.232681	0.126597	Q9Z1P6;G3UXZ4	Q9Z1P6	NADH dehydrogenase [ubiquinone] 1 alpha subcomplex subunit 7	Ndufa7			8	8	8	67.3	67.3	67.3	12.575	0	18.004	476520000	94	0.232681	0.867615	0.126597	0.592777	24.0337	23.8225	23.8532	23.3711	24.0015	23.957
1.09316	0.585203		0.232694	0.128499	Q8C5W3-2;Q8C5W3;D3YVP4	Q8C5W3-2;Q8C5W3	Tubulin-specific chaperone cofactor E-like protein	Tbcel			7	7	7	19.2	19.2	19.2	49.923	0	10.691	605320000	63	0.232694	0.867615	0.128499	0.592804	23.7181	23.8903	23.8494	24.0434	23.7133	23.3155
1.33345	0.585178		0.232712	0.415164	Q9ERR1-2;Q9ERR1;F6Q325;Q9CZA6-4;Q9CZA6-3;Q9CZA6-2;Q9CZA6	Q9ERR1-2;Q9ERR1	Nuclear distribution protein nudE-like 1	Ndel1			5	5	5	21.3	21.3	21.3	35.51	0	12.314	132440000	37	0.232712	0.867615	0.415164	0.592844	22.4852	22.3698	22.5679	23.0692	22.3884	20.7198
1.04709	0.5849		0.232919	0.0663853	Q6ZPE2-2;Q6ZPE2;F6S251;F7BBM8;D6RG52;H3BKD9	Q6ZPE2-2;Q6ZPE2	Myotubularin-related protein 5	Sbf1			13	13	12	9.1	9.1	8.8	211.43	0	28.148	246600000	62	0.232919	0.867615	0.0663853	0.593303	22.2281	22.3673	22.17	22.0246	22.1866	22.3549
1.0837	0.584647		0.233107	0.115971	A2AR02;A2AR01	A2AR02	Peptidyl-prolyl cis-trans isomerase G	Ppig			6	6	6	8.2	8.2	8.2	88.324	0	10.915	1482400000	53	0.233107	0.867615	0.115971	0.59372	25.2044	25.1859	25.0706	24.6756	25.1145	25.323
0.931567	0.584348		0.233329	-0.102269	Q9QYA2;G3UY77	Q9QYA2	Mitochondrial import receptor subunit TOM40 homolog	Tomm40			6	6	6	24.4	24.4	24.4	37.895	0	96.125	4166200000	105	0.233329	0.867615	-0.102269	-0.594212	26.2054	26.2347	25.9664	26.5235	26.1721	26.0177
0.94927	0.584253		0.233399	-0.0751101	E9Q6U4;Q3UWL8;Q6P0X1;E9Q4Q8;E9Q8R1	E9Q6U4;Q3UWL8	Prefoldin subunit 4	Pfdn4			5	5	5	39.2	39.2	39.2	14.731	0	121.24	3332500000	151	0.233399	0.867615	-0.0751101	-0.594368	26.5139	26.4595	26.8147	26.5956	26.7928	26.6251
0.861168	0.584112		0.233504	-0.215634	O88520;A0A494BAG1	O88520;A0A494BAG1	Leucine-rich repeat protein SHOC-2	Shoc2			6	6	6	15.8	15.8	15.8	64.892	0	102.91	1232800000	58	0.233504	0.867615	-0.215634	-0.594601	25.1816	24.3304	24.5902	25.3425	24.9642	24.4424
1.24422	0.584042		0.233556	0.315246	P62774;A0A0J9YV46	P62774	Myotrophin	Mtpn			6	6	6	64.4	64.4	64.4	12.861	0	323.31	44059000000	567	0.233556	0.867615	0.315246	0.594717	29.8303	29.6405	30.0038	30.2628	29.7531	28.513
1.09447	0.583684		0.233822	0.130228	O89001	O89001	Carboxypeptidase D	Cpd			15	15	15	12.3	12.3	12.3	152.4	0	39.355	670550000	82	0.233822	0.867615	0.130228	0.595305	24.2038	23.5584	23.6587	23.7616	23.5019	23.7667
1.15954	0.5834		0.234033	0.213547	P28033-3;P28033	P28033-3;P28033	CCAAT/enhancer-binding protein beta	Cebpb			7	7	3	35.6	35.6	16.7	29.133	0	19.696	668530000	116	0.234033	0.867615	0.213547	0.595774	23.938	24.0911	24.2538	23.2643	23.9143	24.4637
1.04916	0.583235		0.234157	0.0692348	Q9JIW9;F6QC68	Q9JIW9	Ras-related protein Ral-B	Ralb			7	4	4	35.4	25.2	25.2	23.349	0	21.303	1800100000	72	0.234157	0.867615	0.0692348	0.596047	24.9564	24.9907	24.8131	24.8418	24.6777	25.0329
1.08737	0.583066		0.234282	0.120841	Q61072;A0A140LHU0;E9Q638	Q61072;A0A140LHU0;E9Q638	Disintegrin and metalloproteinase domain-containing protein 9	Adam9			10	10	10	19.5	19.5	19.5	92.079	0	49.571	597680000	88	0.234282	0.867615	0.120841	0.596325	23.7759	23.8101	23.3699	23.2448	23.6327	23.7159
0.981134	0.583008		0.234325	-0.0274785	Q9WUM4;E9PZJ0;E9PVJ1;B9EIZ7;Q920M5-3;Q920M5-2;Q920M5;Q920M5-4	Q9WUM4	Coronin-1C	Coro1c			25	25	20	57.2	57.2	47.3	53.12	0	323.31	24869000000	570	0.234325	0.867615	-0.0274785	-0.59642	29.2588	29.1317	29.2329	29.28	29.1939	29.2318
1.06336	0.582948		0.23437	0.0886275	F8VPX1;E9PXY8;Q6A4J8-3;Q6A4J8;Q6A4J8-2;G3UWR8	F8VPX1;E9PXY8;Q6A4J8-3;Q6A4J8;Q6A4J8-2	Ubiquitin carboxyl-terminal hydrolase;Ubiquitin carboxyl-terminal hydrolase 7	Usp7			21	21	21	24.4	24.4	24.4	128.47	0	77.084	1777900000	247	0.23437	0.867615	0.0886275	0.59652	25.1453	25.1006	25.1215	24.7958	25.0004	25.3053
1.05857	0.582762		0.234509	0.082119	E9QAD4;Q7TQK5	E9QAD4;Q7TQK5	Coiled-coil domain-containing protein 93	Ccdc93			15	15	15	26.1	26.1	26.1	72.474	0	37.65	1506800000	178	0.234509	0.867615	0.082119	0.596827	24.9255	25.2117	25.1174	24.7982	25.1694	25.0406
1.04029	0.582199		0.234929	0.0569801	Q8BP48;A0A0G2JF71;A0A0G2JFL1	Q8BP48	Methionine aminopeptidase 1	Metap1			15	15	15	56.5	56.5	56.5	43.221	0	169.91	6337500000	323	0.234929	0.867615	0.0569801	0.597756	27.4776	27.4577	27.4554	27.2882	27.3371	27.5946
1.05884	0.581889		0.23516	0.0824807	O70475;D3YXP9	O70475	UDP-glucose 6-dehydrogenase	Ugdh			46	46	46	83.8	83.8	83.8	54.831	0	323.31	79928000000	1538	0.23516	0.867615	0.0824807	0.598268	30.2109	30.2431	30.0526	29.8433	30.2559	30.16
1.06087	0.581715		0.23529	0.0852413	P49586;D3Z3T5;Q811Q9-2;Q811Q9	P49586;D3Z3T5	Choline-phosphate cytidylyltransferase A	Pcyt1a			9	9	9	34.3	34.3	34.3	41.666	0	30.948	912400000	79	0.23529	0.867615	0.0852413	0.598556	24.2832	24.3619	24.3512	23.9752	24.3222	24.4432
0.928001	0.581674		0.23532	-0.107801	O08529	O08529	Calpain-2 catalytic subunit	Capn2			34	34	34	60.1	60.1	60.1	79.871	0	323.31	35754000000	1170	0.23532	0.867615	-0.107801	-0.598623	29.5106	29.6424	29.6883	30.0656	29.5529	29.5463
1.05123	0.581455		0.235484	0.0720781	Q3ULB1;P47226-2;P47226;D6RH72;A2ALC6;B1AXB9	Q3ULB1;P47226-2;P47226	Testin	Tes			35	35	1	74.6	74.6	3.4	46.586	0	323.31	27847000000	1374	0.235484	0.867615	0.0720781	0.598985	29.381	29.1636	29.1937	29.3644	29.03	29.1278
0.932438	0.581278		0.235616	-0.10092	Q91YR1;D3Z2H0	Q91YR1	Twinfilin-1	Twf1			21	21	19	55.1	55.1	51.1	40.079	0	308.16	11193000000	618	0.235616	0.867615	-0.10092	-0.599278	28.2966	27.9632	28.1929	28.5237	28.1386	28.0931
0.950665	0.580834		0.235948	-0.0729911	P28667	P28667	MARCKS-related protein	Marcksl1			7	7	7	70	70	70	20.165	0	171.71	1993000000	187	0.235948	0.867615	-0.0729911	-0.600011	25.2897	25.4605	25.6269	25.5877	25.3874	25.621
1.05248	0.580729		0.236027	0.0737902	Q3UM45;A0A087WRA7;F6TGJ2	Q3UM45	Protein phosphatase 1 regulatory subunit 7	Ppp1r7			15	15	15	42.1	42.1	42.1	41.291	0	124.87	4342900000	237	0.236027	0.867615	0.0737902	0.600186	27.0316	26.9759	26.9179	26.6755	27.0763	26.9522
0.934461	0.580636		0.236096	-0.0977942	O08582;A0A2R8W6Z1;A0A2R8W725;A0A2R8VHC2;A0A2R8VKJ2;A0A2R8VI47	O08582	GTP-binding protein 1	Gtpbp1			9	9	9	22.5	22.5	22.5	72.3	0	17.987	698950000	93	0.236096	0.867615	-0.0977942	-0.600339	24.0304	24.0141	24.1691	24.1041	23.9383	24.4644
1.09075	0.580516		0.236186	0.125326	Q64433;Q9JI95	Q64433;Q9JI95	10 kDa heat shock protein, mitochondrial	Hspe1;Cpn10-rs1			10	10	10	80.4	80.4	80.4	10.963	0	52.25	63894000000	685	0.236186	0.867615	0.125326	0.600539	30.9399	30.7959	30.9679	30.4074	30.8176	31.1026
0.930811	0.580479		0.236214	-0.103441	Q99LC8;D3Z151;A0A0G2JEF1;D3YZ05	Q99LC8;D3Z151	Translation initiation factor eIF-2B subunit alpha	Eif2b1			7	7	7	23.6	23.6	23.6	33.816	0	93.369	776020000	109	0.236214	0.867615	-0.103441	-0.600599	24.2068	24.0103	24.2259	23.9367	24.4329	24.3836
1.10143	0.580441		0.236242	0.139376	Q99M28;Q99M28-2	Q99M28;Q99M28-2	RNA-binding protein with serine-rich domain 1	Rnps1			6	6	6	39	39	39	34.208	0	95.53	3965400000	182	0.236242	0.867615	0.139376	0.600662	26.3777	26.3721	26.7698	26.0617	26.3209	26.7188
0.906011	0.580427		0.236253	-0.142399	Q61749;D3Z780;Q61749-2;A0A0J9YUY0;A0A0J9YTQ7;F7CPG6	Q61749;D3Z780;Q61749-2	Translation initiation factor eIF-2B subunit delta	Eif2b4			7	7	7	25	25	25	57.624	0	23.954	540630000	40	0.236253	0.867615	-0.142399	-0.600686	24.1272	24.3227	24.335	24.6883	23.9546	24.5691
1.38071	0.58005		0.236534	0.46541	J3QMC5;A2ANY6	J3QMC5;A2ANY6		Mdn1			14	14	14	3.5	3.5	3.5	629.58	0	22.711	180790000	34	0.236534	0.867615	0.46541	0.601309	22.1371	21.8071	22.0212	22.2774	19.9873	22.3045
0.980944	0.579882		0.23666	-0.027757	Q3TXS7;J3QN38;D6RGR5	Q3TXS7	26S proteasome non-ATPase regulatory subunit 1	Psmd1			39	39	39	48.1	48.1	48.1	105.73	0	323.31	26638000000	905	0.23666	0.867615	-0.027757	-0.601587	29.4304	29.2886	29.3304	29.4149	29.353	29.3648
0.918616	0.579559		0.236902	-0.122466	Q8BVF2;A0A0A6YXV1	Q8BVF2	Phosducin-like protein 3	Pdcl3			12	12	12	60.4	60.4	60.4	27.581	0	290	10781000000	305	0.236902	0.867615	-0.122466	-0.602122	28.6346	28.1099	28.5989	28.7697	28.3794	28.5617
1.06171	0.578854		0.237431	0.0863889	P36552	P36552	Oxygen-dependent coproporphyrinogen-III oxidase, mitochondrial	Cpox			9	9	9	28.7	28.7	28.7	49.714	0	29.647	1250600000	66	0.237431	0.867615	0.0863889	0.60329	24.3625	24.0547	24.5287	24.1648	24.2849	24.237
0.9381	0.578152		0.237958	-0.0921866	Q91Z67;A0A087WNM1;A0A087WSQ1;A0A087WS59;A0A087WRV4;A0A087WNR5;A0A087WS73;D3YZW1;Q91Z69	Q91Z67;A0A087WNM1;A0A087WSQ1	SLIT-ROBO Rho GTPase-activating protein 2	Srgap2			17	17	17	22	22	22	120.8	0	57.484	613380000	107	0.237958	0.867615	-0.0921866	-0.604455	24.0603	24.0093	24.2261	23.9153	24.3346	24.3224
1.0482	0.577157		0.238706	0.0679111	A0A1L1SS90;A0A0R4J050;Q99JW2;A0A1L1SRC1;A0A1L1SRW7;A0A1L1SSU4;A0A087WPX1;A0A1L1SRL5	A0A1L1SS90;A0A0R4J050;Q99JW2;A0A1L1SRC1;A0A1L1SRW7	Aminoacylase-1	Acy1			7	7	7	24.9	24.9	24.9	42.067	0	23.301	408970000	80	0.238706	0.867615	0.0679111	0.606107	23.2741	23.3821	23.2372	23.2693	23.0346	23.3857
0.878628	0.576958		0.238856	-0.186676	Q6NZQ2	Q6NZQ2		Ddx31			5	5	5	9.5	9.5	9.5	76.912	0.00053352	2.6028	136250000	27	0.238856	0.867615	-0.186676	-0.606437	22.0443	21.3211	21.5546	21.9408	22.1416	21.3978
1.08499	0.576929		0.238878	0.117683	Q9CQ54;A0A0U1RPJ5	Q9CQ54;A0A0U1RPJ5	NADH dehydrogenase [ubiquinone] 1 subunit C2	Ndufc2			4	4	4	31.7	31.7	31.7	14.164	0	51.703	2593400000	81	0.238878	0.867615	0.117683	0.606486	26.3019	25.9206	25.7412	25.6767	26.0206	25.9134
1.03892	0.57676		0.239005	0.0550823	P60843	P60843	Eukaryotic initiation factor 4A-I	Eif4a1			30	30	18	68.5	68.5	43.1	46.153	0	323.31	156850000000	2150	0.239005	0.867615	0.0550823	0.606766	31.7922	31.7723	31.8014	31.8246	31.5528	31.8233
0.922093	0.57662		0.23911	-0.117015	Q9WTI7-2;Q9WTI7-3;Q9WTI7;Q9WTI7-4	Q9WTI7-2;Q9WTI7-3;Q9WTI7;Q9WTI7-4	Unconventional myosin-Ic	Myo1c			45	45	44	49.7	49.7	49	118.15	0	323.31	29127000000	992	0.23911	0.867615	-0.117015	-0.606999	29.3677	29.2184	29.4353	29.8178	29.3197	29.2349
1.37506	0.576459		0.239231	0.459492	E9PVQ3;Q91WJ7-2;Q91WJ7;E9Q7S4;E9Q106;E9Q1C3;E9Q8P1	E9PVQ3;Q91WJ7-2;Q91WJ7;E9Q7S4	SPATS2-like protein	Spats2l			10	10	1	24.6	24.6	2.9	63.762	0	80.378	3038800000	171	0.239231	0.867615	0.459492	0.607265	26.0375	26.2552	25.7674	24.2323	25.6463	26.8032
0.891322	0.576418		0.239262	-0.165981	P61226	P61226	Ras-related protein Rap-2b	Rap2b			5	3	3	37.2	25.1	25.1	20.504	0	37.888	440160000	44	0.239262	0.867615	-0.165981	-0.607334	22.7761	22.8731	23.0183	23.3529	22.5285	23.284
1.34744	0.576322		0.239335	0.430218	P11214	P11214	Tissue-type plasminogen activator;Tissue-type plasminogen activator chain A;Tissue-type plasminogen activator chain B	Plat			10	10	10	21.1	21.1	21.1	63.096	0	15.359	463680000	43	0.239335	0.867615	0.430218	0.607493	23.09	23.2893	23.1089	21.3708	23.7324	23.0943
1.31286	0.576068		0.239526	0.392717	Q9ER38;M0QWH2;A0A087WRX4;A0A087WQB9	Q9ER38;M0QWH2	Torsin-3A	Tor3a			10	10	10	30.4	30.4	30.4	43.813	0	17.755	425280000	68	0.239526	0.867615	0.392717	0.607916	23.7519	24.5879	24.1926	22.6621	24.7091	23.983
1.04624	0.57572		0.239789	0.0652199	Q05860-5;Q05860-6;Q05860-2;Q05860;E9Q7P6;Q05860-3	Q05860-5	Formin-1	Fmn1			10	10	10	12	12	12	133.21	0	21.178	386830000	78	0.239789	0.867615	0.0652199	0.608494	23.5822	23.3144	23.287	23.4314	23.2853	23.2713
1.17194	0.575713		0.239794	0.2289	Q9DC70	Q9DC70	NADH dehydrogenase [ubiquinone] iron-sulfur protein 7, mitochondrial	Ndufs7			5	5	5	26.8	26.8	26.8	24.683	0	51.953	296570000	41	0.239794	0.867615	0.2289	0.608506	23.3374	23.402	23.2085	23.2584	22.3747	23.6281
1.0449	0.575536		0.239928	0.063371	Q99PV0;B7ZC27	Q99PV0	Pre-mRNA-processing-splicing factor 8	Prpf8			60	60	60	33.5	33.5	33.5	273.61	0	302.53	9829000000	652	0.239928	0.867615	0.063371	0.608801	27.4802	27.4812	27.4232	27.2918	27.3	27.6027
1.17511	0.575409		0.240024	0.232799	Q9WVB4	Q9WVB4	Slit homolog 3 protein	Slit3			38	38	38	35.2	35.2	35.2	167.73	0	323.31	8570700000	479	0.240024	0.867615	0.232799	0.609013	27.9347	28.0923	28.0056	27.0205	28.1153	28.1984
0.819005	0.575404		0.240027	-0.288056	Q9Z0F7	Q9Z0F7	Gamma-synuclein	Sncg			6	6	6	49.6	49.6	49.6	13.159	0	72.082	852150000	74	0.240027	0.867615	-0.288056	-0.609021	24.7155	24.4392	24.8662	25.7661	24.9322	24.1868
1.04087	0.574874		0.240427	0.0577965	Q8R5J9	Q8R5J9	PRA1 family protein 3	Arl6ip5			6	6	6	22.9	22.9	22.9	21.557	0	120.85	1985700000	139	0.240427	0.867615	0.0577965	0.609903	25.2667	25.3904	25.2459	25.3724	25.2697	25.0874
0.908463	0.574518		0.240696	-0.1385	P60824;D3YU80;K4DI65	P60824;D3YU80;K4DI65	Cold-inducible RNA-binding protein	Cirbp			4	4	4	37.2	37.2	37.2	18.607	0	229.98	1039700000	70	0.240696	0.867615	-0.1385	-0.610496	24.231	24.2871	24.3846	24.3531	24.1047	24.8604
1.25867	0.574505		0.240706	0.331897	P0DOV2	P0DOV2					25	25	12	57.7	57.7	30.4	69.437	0	277.53	10665000000	535	0.240706	0.867615	0.331897	0.610517	27.9574	28.0872	27.9207	26.5753	28.1513	28.243
0.926617	0.574393		0.240791	-0.109955	Q9D824-4;Q9D824-3;Q9D824-2;Q9D824;D3Z3F1	Q9D824-4;Q9D824-3;Q9D824-2;Q9D824;D3Z3F1	Pre-mRNA 3-end-processing factor FIP1	Fip1l1			6	6	6	22.4	22.4	22.4	55.795	0	140.35	1551200000	92	0.240791	0.867615	-0.109955	-0.610704	24.9757	24.8716	25.1657	25.0211	24.8992	25.4226
0.917356	0.574146		0.240978	-0.124446	Q99LM2;A2A6D9;B0QZI8;A2A6E1;A2A6E0;F2Z486;Q60636-2	Q99LM2	CDK5 regulatory subunit-associated protein 3	Cdk5rap3			10	10	10	20.1	20.1	20.1	56.99	0	18.899	1011400000	111	0.240978	0.867615	-0.124446	-0.611115	24.6054	24.5629	24.1143	24.4077	24.8106	24.4377
1.08958	0.573657		0.241348	0.123769	Q6ZWY3;D6RH49;D3YYB0	Q6ZWY3;D6RH49;D3YYB0	40S ribosomal protein S27-like;40S ribosomal protein S27	Rps27l			7	7	3	47.6	47.6	19	9.4771	0	27.363	6243400000	225	0.241348	0.867615	0.123769	0.611932	27.8803	28.1419	28.0966	27.5482	28.1423	28.057
1.09289	0.573636		0.241364	0.128155	A0A494BAB5;Q9D5T0;A0A494B9Y0;A0A494B9L7	A0A494BAB5;Q9D5T0;A0A494B9Y0;A0A494B9L7	ATPase family AAA domain-containing protein 1	Atad1			10	10	10	56.2	56.2	56.2	31.071	0	59.57	1902200000	135	0.241364	0.867615	0.128155	0.611966	25.1858	25.7558	25.1513	25.3339	25.2829	25.0916
1.06282	0.573218		0.24168	0.0878957	G3X9T8;G3X8Q5;E9PZD8;Q61147;G3UXG1	G3X9T8;G3X8Q5;E9PZD8;Q61147	Ceruloplasmin	Cp			12	12	11	14.5	14.5	13.5	121.08	0	39.662	1087900000	161	0.24168	0.867615	0.0878957	0.612662	24.3164	24.3624	24.6344	24.2162	24.2795	24.5538
0.949727	0.572513		0.242215	-0.0744146	Q91YP2;A0A286YD12;A0A286YD77	Q91YP2;A0A286YD12	Neurolysin, mitochondrial	Nln			16	16	16	29.5	29.5	29.5	80.428	0	58.912	3326000000	260	0.242215	0.867615	-0.0744146	-0.61384	26.2357	26.0489	26.3012	26.4376	26.1096	26.2618
1.50375	0.572335		0.24235	0.588564	Q9DC71	Q9DC71	28S ribosomal protein S15, mitochondrial	Mrps15			6	6	6	27.5	27.5	27.5	29.463	0	7.8394	182310000	36	0.24235	0.867615	0.588564	0.614137	22.1293	22.1451	21.8864	19.5667	22.2367	22.5917
1.07788	0.572066		0.242554	0.108196	Q8BFP9;Q9JK42	Q8BFP9	[Pyruvate dehydrogenase (acetyl-transferring)] kinase isozyme 1, mitochondrial	Pdk1			9	9	9	26.7	26.7	26.7	48.994	0	24.8	912640000	73	0.242554	0.867615	0.108196	0.614587	23.7896	23.6452	23.4033	23.7743	23.3855	23.3537
1.1883	0.571672		0.242853	0.248904	Q8CD92-2;Q8CD92;A0A3Q4L363;A0A3Q4EGI6	Q8CD92-2;Q8CD92;A0A3Q4L363	Tetratricopeptide repeat protein 27	Ttc27			3	3	3	5.3	5.3	5.3	96.301	0	11.872	100430000	29	0.242853	0.867615	0.248904	0.615245	21.3317	21.5158	21.4009	21.9333	20.9898	20.5787
0.703687	0.571617		0.242895	-0.506994	P21981;G3UXE8	P21981	Protein-glutamine gamma-glutamyltransferase 2	Tgm2			19	19	19	36.7	36.7	36.7	77.06	0	257.43	8232600000	420	0.242895	0.867615	-0.506994	-0.615337	27.4368	27.0396	27.6369	29.4587	26.8226	27.3529
0.922534	0.571467		0.243009	-0.116325	Q9D4G5;Q8K205	Q9D4G5;Q8K205		Pop1			9	9	9	12.6	12.6	12.6	114.03	0	49.155	660590000	80	0.243009	0.867615	-0.116325	-0.615588	23.7517	23.5565	23.6593	23.6063	23.5777	24.1325
1.02839	0.571218		0.243198	0.0403856	Q8BMS1	Q8BMS1	Trifunctional enzyme subunit alpha, mitochondrial;Long-chain enoyl-CoA hydratase;Long chain 3-hydroxyacyl-CoA dehydrogenase	Hadha			34	34	34	58.1	58.1	58.1	82.669	0	323.31	55285000000	1345	0.243198	0.867615	0.0403856	0.616003	30.3343	30.2216	30.2912	30.3541	30.1705	30.2014
1.19606	0.570749		0.243555	0.258294	P97360;E9Q8J8;E9QAJ7	P97360;E9Q8J8	Transcription factor ETV6	Etv6			3	3	3	7	7	7	56.405	0	5.9722	148580000	27	0.243555	0.867615	0.258294	0.616788	22.3612	22.6667	22.4933	21.714	21.9794	23.053
1.11111	0.570545		0.24371	0.152004	Q02819;A0A1C7CYU3;A0A1B0GR41;A0A1B0GR92;A0A1B0GS16;A0A1B0GT83	Q02819;A0A1C7CYU3;A0A1B0GR41	Nucleobindin-1	Nucb1			26	26	26	64.9	64.9	64.9	53.408	0	323.31	18202000000	736	0.24371	0.867615	0.152004	0.61713	28.6813	29.0972	28.8449	28.2947	28.9656	28.907
1.16572	0.570399		0.243821	0.221216	Q920L1;A0A494BBC6;A0A494BAD7;A0A494BBI5	Q920L1;A0A494BBC6;A0A494BAD7	Fatty acid desaturase 1	Fads1			8	8	8	26.2	26.2	26.2	52.322	0	58.115	2119900000	75	0.243821	0.867615	0.221216	0.617375	25.3515	25.9782	25.8657	25.0816	25.357	26.0932
0.944515	0.570187		0.243983	-0.0823542	A2AQJ7;A2AQJ5;A2AQJ6;Q8BXN9-3;Q8BXN9;Q8BXN9-2	A2AQJ7;A2AQJ5;A2AQJ6;Q8BXN9-3;Q8BXN9;Q8BXN9-2	Transmembrane protein 87A	Tmem87a			2	2	2	4.8	4.8	4.8	57.011	0	30.867	560090000	39	0.243983	0.867615	-0.0823542	-0.617729	22.8376	23.1762	23.1537	23.0343	23.287	23.0932
0.960973	0.569756		0.244311	-0.0574322	Q8C483;P26638;A2AFS0;A2AFS1	Q8C483;P26638;A2AFS0	Serine--tRNA ligase, cytoplasmic	Sars			26	26	26	61.4	61.4	61.4	61.166	0	323.31	25546000000	692	0.244311	0.867615	-0.0574322	-0.618452	29.1455	29.152	29.3047	29.2191	29.1488	29.4066
1.0529	0.569709		0.244347	0.0743694	P67871;G3UXG7;G3UZJ5;G3UXU2;G3UZA4;G3UZX4;G3UWU5	P67871;G3UXG7;G3UZJ5;G3UXU2	Casein kinase II subunit beta	Csnk2b			7	7	7	41.9	41.9	41.9	24.942	0	110.35	5989300000	232	0.244347	0.867615	0.0743694	0.61853	26.9876	26.94	26.9425	26.7802	26.7468	27.12
1.07897	0.569512		0.244497	0.10965	P61021	P61021	Ras-related protein Rab-5B	Rab5b			6	3	3	33.5	18.6	18.6	23.707	0	11.681	1244100000	36	0.244497	0.867615	0.10965	0.618861	24.6453	24.5609	24.1097	24.4315	24.3359	24.2196
1.06738	0.568959		0.244919	0.0940755	Q9CY58-2;Q9CY58-3	Q9CY58-2;Q9CY58-3	Plasminogen activator inhibitor 1 RNA-binding protein	Serbp1			23	23	2	53.8	53.8	10.7	42.944	0	323.31	10041000000	632	0.244919	0.867615	0.0940755	0.619787	28.3284	28.529	28.3005	28.0667	28.2799	28.5291
1.12227	0.568894		0.244969	0.166416	Q9CQ43;Q8VCG1	Q9CQ43;Q8VCG1		Dut			6	6	6	50.6	50.6	50.6	17.384	0	43.147	849570000	80	0.244969	0.867615	0.166416	0.619896	24.0315	23.8899	24.3657	23.5978	23.8228	24.3673
1.06689	0.56888		0.244979	0.0934105	E9Q4K3;P24288;Q8CBC8;B2KFA8;B2KFA9;A0A0N4SV61	E9Q4K3;P24288;Q8CBC8;B2KFA8	Branched-chain-amino-acid aminotransferase;Branched-chain-amino-acid aminotransferase, cytosolic	Bcat1			14	14	14	39.7	39.7	39.7	43.518	0	323.31	13321000000	462	0.244979	0.867615	0.0934105	0.619919	28.5495	28.3311	28.5589	28.1341	28.4512	28.5739
1.02379	0.568829		0.245018	0.0339222	Q6PDI5-2;Q6PDI5;A2ALV7;A2ALV6;A2ALV8;A2ALW1;A2ALV9	Q6PDI5-2;Q6PDI5;A2ALV7	Proteasome-associated protein ECM29 homolog	Ecm29;AI314180			43	43	43	30.4	30.4	30.4	203.91	0	323.31	12641000000	780	0.245018	0.867615	0.0339222	0.620005	27.9312	27.82	27.8524	27.9001	27.7516	27.8502
1.02942	0.568716		0.245105	0.0418383	Q64737;Q64737-2;D6RCG1;A0A338P6X4;A0A338P676;A0A338P6W0;A0A338P6T2	Q64737	Trifunctional purine biosynthetic protein adenosine-3;Phosphoribosylamine--glycine ligase;Phosphoribosylformylglycinamidine cyclo-ligase;Phosphoribosylglycinamide formyltransferase	Gart			39	39	39	50.4	50.4	50.4	107.5	0	323.31	12735000000	618	0.245105	0.867615	0.0418383	0.620194	28.392	28.3402	28.5216	28.3493	28.3233	28.4557
2.08279	0.568352		0.245383	1.05852	P58021;E9PZ69	P58021	Transmembrane 9 superfamily member 2	Tm9sf2			3	3	3	7.6	7.6	7.6	75.329	0	17.922	1570100000	47	0.245383	0.867615	1.05852	0.620805	24.7007	24.8622	24.6308	20.2797	25.6398	25.0987
1.12963	0.568265		0.245449	0.175853	Q9D666-4;Q9D666;Q9D666-5;Q9D666-2;Q9D666-3;Q3TSM1;F6RMJ1;D3Z3N5;F7BX07;D3Z5Q2;D3YUW9;D3Z1X3;F6XYA0	Q9D666-4;Q9D666;Q9D666-5;Q9D666-2;Q9D666-3	SUN domain-containing protein 1	Sun1			15	15	15	25.2	25.2	25.2	94.506	0	44.149	1151900000	104	0.245449	0.867615	0.175853	0.620951	23.4896	24.4162	24.0789	23.7563	23.9835	23.7173
0.831307	0.568029		0.245629	-0.266547	P56960;Q8K366;F6VYQ6	P56960;Q8K366;F6VYQ6	Exosome component 10	Exosc10			6	6	6	9.2	9.2	9.2	100.94	0	20.946	659930000	47	0.245629	0.867615	-0.266547	-0.621347	23.7441	22.8604	24.0217	23.7555	23.4083	24.262
1.1006	0.567586		0.245968	0.13829	P62322;A0A0N4SUT0;A0A0N4SVK3	P62322;A0A0N4SUT0;A0A0N4SVK3	U6 snRNA-associated Sm-like protein LSm5	Lsm5			2	2	2	46.2	46.2	46.2	9.9374	0	61.994	1986800000	68	0.245968	0.867615	0.13829	0.622092	25.8522	26.0332	26.3868	25.7727	25.8185	26.2661
1.0923	0.567527		0.246013	0.127364	Q7TNC4-2;Q7TNC4-3;Q7TNC4-4;Q7TNC4;E9Q715;Q05CX5	Q7TNC4-2;Q7TNC4-3;Q7TNC4-4;Q7TNC4;E9Q715;Q05CX5	Putative RNA-binding protein Luc7-like 2	Luc7l2			15	15	12	43.1	43.1	34.8	38.611	0	52.323	2606400000	310	0.246013	0.867615	0.127364	0.62219	26.1455	26.2188	26.2001	25.7083	26.0606	26.4133
1.37949	0.566824		0.246552	0.464135	Q3THW5;P0C0S6;Q8R029;Q3UA95;G3UWL7	Q3THW5;P0C0S6;Q8R029;Q3UA95	Histone H2A.V;Histone H2A.Z;Histone H2A	H2afv;H2afz			7	5	5	56.2	56.2	56.2	13.509	0	323.31	11344000000	259	0.246552	0.867615	0.464135	0.623372	28.2674	28.3508	28.2263	26.4062	28.1162	28.9297
0.944868	0.566702		0.246645	-0.0818151	Q6PDL0;A0A1D5RMC1;A0A1D5RM94	Q6PDL0;A0A1D5RMC1;A0A1D5RM94	Cytoplasmic dynein 1 light intermediate chain 2	Dync1li2			16	14	14	41.1	35.4	35.4	54.218	0	84.948	3061800000	216	0.246645	0.867615	-0.0818151	-0.623576	25.9917	25.8565	25.94	26.1997	26.0596	25.7743
1.037	0.566462		0.246829	0.0524228	Q64727;A0A286YDJ4	Q64727	Vinculin	Vcl			93	93	93	82	82	82	116.72	0	323.31	446610000000	5907	0.246829	0.867615	0.0524228	0.623981	33.5394	33.5549	33.6223	33.6732	33.4826	33.4035
1.06752	0.566178		0.247047	0.0942675	Q62419;A0A3B2W7K0;Q8BXU5;A2ALV3;Q62420;F6ZL13;A2ALV1	Q62419;A0A3B2W7K0	Endophilin-A2	Sh3gl1			17	17	17	53	53	53	41.518	0	303.36	10393000000	570	0.247047	0.867615	0.0942675	0.624457	27.955	28.0457	28.1674	27.6913	28.051	28.1431
0.933349	0.566079		0.247123	-0.0995108	P00493	P00493	Hypoxanthine-guanine phosphoribosyltransferase	Hprt1			15	15	15	83	83	83	24.57	0	158.06	20118000000	483	0.247123	0.867615	-0.0995108	-0.624625	28.9641	28.6656	28.5991	29.0543	28.8047	28.6682
0.927225	0.56593		0.247237	-0.109009	G5E8I8;A0A1D5RL92;Q8CGZ0	G5E8I8;A0A1D5RL92;Q8CGZ0	Calcium homeostasis endoplasmic reticulum protein	Cherp			13	13	13	14.6	14.6	14.6	107.67	0	55.584	2648400000	168	0.247237	0.867615	-0.109009	-0.624876	25.7836	25.8129	25.6641	25.5279	25.9967	26.0629
1.06799	0.565896		0.247263	0.0949046	Q8CCF0;Q8CCF0-2	Q8CCF0;Q8CCF0-2	U4/U6 small nuclear ribonucleoprotein Prp31	Prpf31			11	11	11	30.3	30.3	30.3	55.429	0	31.999	1168000000	105	0.247263	0.867615	0.0949046	0.624932	24.7815	24.5793	24.6278	24.3671	24.5016	24.8351
0.929571	0.565276		0.24774	-0.105363	P15626;D3YX76;Q80W21;D3YVP6;D3YVP5;Q8R5I6;F6Y363;E9QAC8;D3YZ29;A2AE91;D3YVP9;G5E8M7;O35660	P15626;D3YX76	Glutathione S-transferase Mu 2	Gstm2			21	21	16	83.5	83.5	61.9	25.716	0	302.71	44963000000	811	0.24774	0.867615	-0.105363	-0.625977	29.7625	29.8969	29.8015	30.1867	29.9657	29.6245
0.831334	0.565268		0.247746	-0.2665	Q9JKS4-3;Q9JKS4;Q9JKS4-4;E9PYJ9;Q9JKS4-2;Q9JKS4-5;Q9JKS4-6	Q9JKS4-3;Q9JKS4;Q9JKS4-4;E9PYJ9;Q9JKS4-2;Q9JKS4-5	LIM domain-binding protein 3	Ldb3			17	17	17	41.5	41.5	41.5	70.75	0	120.96	2712900000	186	0.247746	0.867615	-0.2665	-0.625991	25.9535	25.7492	26.1437	27.0163	25.9686	25.661
1.0982	0.56524		0.247767	0.135146	Q6ZWV3;I7HLV2;P86048;A0A1B0GXC3	Q6ZWV3;I7HLV2;P86048	60S ribosomal protein L10;60S ribosomal protein L10-like	Rpl10;Rpl10l			19	19	19	66.8	66.8	66.8	24.604	0	323.31	40529000000	942	0.247767	0.867615	0.135146	0.626037	30.3412	30.2448	30.1392	29.699	30.3813	30.2393
0.901184	0.564962		0.247981	-0.150106	Q91V61-2;Q91V61;Q3U4F0;A0A494BB84	Q91V61-2;Q91V61;Q3U4F0;A0A494BB84	Sideroflexin-3	Sfxn3			11	11	10	44.4	44.4	37.8	31.656	0	67.549	5283900000	231	0.247981	0.867615	-0.150106	-0.626506	26.3925	26.5933	26.6393	27.1039	26.652	26.3196
1.27863	0.564712		0.248173	0.354593	Q9D0D4;A0A286YCE5	Q9D0D4	Probable dimethyladenosine transferase	Dimt1			6	6	6	21.1	21.1	21.1	35.274	0	10.054	198640000	28	0.248173	0.867615	0.354593	0.626927	22.0884	22.392	22.57	21.0604	21.9685	22.9577
1.10066	0.56469		0.24819	0.138374	Q9JJV2-3;Q9JJV2;D3YWS3;Q9JJV2-2	Q9JJV2-3;Q9JJV2;D3YWS3;Q9JJV2-2	Profilin-2;Profilin	Pfn2			5	5	5	63.7	63.7	63.7	9.7982	0	10.501	2144000000	75	0.24819	0.867615	0.138374	0.626964	25.3496	25.8217	25.6164	25.7778	25.412	25.1828
1.06476	0.56443		0.24839	0.0905291	Q8C0L8;A0A1W2P7M6	Q8C0L8	Conserved oligomeric Golgi complex subunit 5	Cog5			14	14	14	20	20	20	91.39	0	26.639	807440000	107	0.24839	0.867615	0.0905291	0.627401	24.2837	24.5982	24.4595	24.1376	24.4257	24.5066
1.18314	0.564368		0.248437	0.242625	A0A338P6R4;A0A338P7G4;Q8BTN3;P54797;D3Z2V8;D6RH68;Q99K56;A0A338P6B6	A0A338P6R4;A0A338P7G4;Q8BTN3;P54797;D3Z2V8;D6RH68;Q99K56;A0A338P6B6	Transport and Golgi organization 2 homolog	Tango2			2	2	2	13.7	13.7	13.7	18.108	0	11.039	115920000	16	0.248437	0.867615	0.242625	0.627506	22.109	21.8511	21.9455	21.624	21.126	22.4278
1.17681	0.564347		0.248453	0.234877	Q922W6;P28862;O55123	Q922W6;P28862	Stromelysin-1	Mmp3			6	6	6	12.7	12.7	12.7	54.104	0	28.696	747060000	58	0.248453	0.867615	0.234877	0.627541	23.2495	23.5171	22.6616	22.4678	22.839	23.4169
1.06934	0.564305		0.248486	0.0967166	Q99LI7	Q99LI7	Cleavage stimulation factor subunit 3	Cstf3			16	16	16	29.4	29.4	29.4	82.876	0	70.114	1310200000	131	0.248486	0.867615	0.0967166	0.627612	24.6112	24.2966	24.4819	24.1442	24.3819	24.5734
0.950758	0.564046		0.248686	-0.0728499	E9PYG6;A0A286YDU0	E9PYG6;A0A286YDU0		Rasa1			20	20	20	26.7	26.7	26.7	115.43	0	131.09	6232900000	276	0.248686	0.867615	-0.0728499	-0.62805	26.9884	26.9477	26.8399	26.9542	26.8385	27.2019
0.956309	0.56398		0.248736	-0.0644506	O54734	O54734	Dolichyl-diphosphooligosaccharide--protein glycosyltransferase 48 kDa subunit	Ddost			9	9	9	22.4	22.4	22.4	49.027	0	233.32	12270000000	254	0.248736	0.867615	-0.0644506	-0.628161	28.1445	28.2678	28.1805	28.3677	28.3479	28.0707
1.20343	0.563528		0.249084	0.267151	Q60953;D3Z3A6;D3YXR5;Q60953-2;F7BTZ2;D3Z2V0;D6RII9	Q60953;D3Z3A6;D3YXR5;Q60953-2;F7BTZ2	Protein PML	Pml			16	16	16	31.1	31.1	31.1	98.241	0	109.79	1773200000	133	0.249084	0.867615	0.267151	0.628924	26.0005	26.2441	26.017	24.9993	26.363	26.0977
1.2054	0.563009		0.249484	0.269508	Q9QYF9;Q8VCV2;Q8CBD0	Q9QYF9;Q8VCV2	Protein NDRG3	Ndrg3			9	9	9	37.1	37.1	37.1	41.555	0	41.212	327660000	71	0.249484	0.867615	0.269508	0.629799	23.8963	22.9258	23.7319	23.0639	22.8368	23.8448
1.06476	0.562864		0.249596	0.0905221	Q9D4H2;F6VDD7	Q9D4H2	GRIP and coiled-coil domain-containing protein 1	Gcc1			17	17	17	24.2	24.2	24.2	87.676	0	86.654	469760000	100	0.249596	0.867615	0.0905221	0.630044	23.7628	23.7111	23.8582	23.4881	23.6228	23.9498
0.928127	0.56259		0.249808	-0.107606	Q3UDE2;F2Z423	Q3UDE2	Tubulin--tyrosine ligase-like protein 12	Ttll12			18	18	18	40.4	40.4	40.4	74.042	0	126.24	4477800000	314	0.249808	0.867615	-0.107606	-0.630507	26.5103	26.3749	26.7783	26.9075	26.5478	26.531
1.03243	0.562193		0.250115	0.0460428	E9PZ16;B1B0C7;Q05793	E9PZ16;B1B0C7;Q05793	Basement membrane-specific heparan sulfate proteoglycan core protein;Endorepellin;LG3 peptide	Hspg2			22	22	22	8.4	8.4	8.4	469.78	0	107.68	1856500000	212	0.250115	0.867615	0.0460428	0.631179	25.4281	25.5358	25.6268	25.4958	25.4011	25.5556
1.08914	0.562116		0.250174	0.123185	Q8VC91;E9Q2Y3;Q7TSS3;O88522;A3KG44;A3KG41;A3KG38;A3KG40;A3KG39;A3KG37	Q8VC91;E9Q2Y3;Q7TSS3;O88522;A3KG44	NF-kappa-B essential modulator	Ikbkg			9	9	9	32.1	32.1	32.1	47.844	0	40.6	846270000	81	0.250174	0.867615	0.123185	0.63131	24.5385	24.6613	24.7759	24.892	24.426	24.2881
1.08742	0.561992		0.25027	0.120912	Q60598;Q921L6	Q60598;Q921L6	Src substrate cortactin	Cttn			23	23	23	49.6	49.6	49.6	61.249	0	323.31	22404000000	775	0.25027	0.867615	0.120912	0.631519	29.2196	29.4722	29.2809	28.8701	29.2734	29.4665
1.09775	0.561772		0.25044	0.134546	A0A0R4J085;Q3UHZ7;Q91YN5-3;Q91YN5;A0A0R4J1F6;Q91YN5-2	A0A0R4J085;Q3UHZ7;Q91YN5-3;Q91YN5;A0A0R4J1F6;Q91YN5-2	UDP-N-acetylhexosamine pyrophosphorylase;UDP-N-acetylgalactosamine pyrophosphorylase;UDP-N-acetylglucosamine pyrophosphorylase	Uap1			16	15	15	39.9	37.4	37.4	58.495	0	323.31	5005600000	232	0.25044	0.867615	0.134546	0.631891	26.5929	26.467	26.9267	26.2433	26.8075	26.5322
1.07196	0.561688		0.250505	0.100252	Q9R062;K3W4S6;V9GX26	Q9R062;K3W4S6;V9GX26	Glycogenin-1	Gyg1;Gyg			10	10	10	46.8	46.8	46.8	37.402	0	102.95	5170800000	229	0.250505	0.867615	0.100252	0.632032	26.8969	27.1336	27.4027	27.1635	27.012	26.9569
0.952954	0.561588		0.250582	-0.0695222	Q9ET54-3;Q9ET54-4;D3Z1J5	Q9ET54-3;Q9ET54-4;D3Z1J5	Palladin	Palld			46	46	1	66.4	66.4	3.3	72.367	0	323.31	45469000000	1484	0.250582	0.867615	-0.0695222	-0.632202	30.3963	30.3468	30.4324	30.6755	30.3475	30.3611
0.92023	0.561529		0.250628	-0.119933	Q60876	Q60876	Eukaryotic translation initiation factor 4E-binding protein 1	Eif4ebp1			6	6	6	95.7	95.7	95.7	12.325	0	36.655	5832400000	253	0.250628	0.867615	-0.119933	-0.632301	26.7808	26.6244	27.0486	27.2248	26.7823	26.8065
1.03677	0.561219		0.250868	0.0520929	F6TCF9;A0A1L1SRT0;Q60739-2;Q60739	F6TCF9;A0A1L1SRT0;Q60739-2;Q60739	BAG family molecular chaperone regulator 1	Bag1			8	8	8	22.3	22.3	22.3	39.696	0	85.62	2286100000	209	0.250868	0.867615	0.0520929	0.632827	25.6794	25.6591	25.8523	25.6648	25.5904	25.7793
1.11226	0.560953		0.251074	0.153488	Q6NZB0;A2ALF0;A2ALF3;F6TQL3;F7CXJ2;F6QIL6;D3Z4I5;E9PZT4	Q6NZB0;A2ALF0;A2ALF3;F6TQL3	DnaJ homolog subfamily C member 8	Dnajc8			10	10	10	51.4	51.4	51.4	29.812	0	26.17	2390100000	180	0.251074	0.867615	0.153488	0.633277	25.4854	25.7449	25.7568	25.2243	25.3479	25.9544
1.06378	0.560702		0.251268	0.0891984	Q52KF7;A2BEE9;P70175;A2BEF2	Q52KF7;A2BEE9;P70175;A2BEF2	Disks large homolog 3	Dlg3			5	4	4	11	9.5	9.5	90.327	0	7.2863	325040000	32	0.251268	0.867615	0.0891984	0.633701	22.9863	23.0194	22.9878	22.8558	23.1738	22.6964
0.952537	0.559826		0.251947	-0.0701523	Q9DBG5;A0A3B2WCW2	Q9DBG5	Perilipin-3	Plin3			22	22	22	67.7	67.7	67.7	47.262	0	323.31	8962700000	675	0.251947	0.867615	-0.0701523	-0.635186	27.6048	27.6471	27.8943	27.7273	27.9126	27.7168
1.06321	0.559391		0.252285	0.0884317	Q9CZ44;Q9CZ44-3;A2AT02;Q9CZ44-2	Q9CZ44;Q9CZ44-3;A2AT02;Q9CZ44-2	NSFL1 cofactor p47	Nsfl1c			17	17	17	55.7	55.7	55.7	40.709	0	323.31	8327900000	386	0.252285	0.867615	0.0884317	0.635924	27.8022	27.765	27.6707	27.4547	27.6087	27.9092
0.912876	0.559295		0.252359	-0.131509	Q20BD0;Q80XR6;Q99020	Q20BD0;Q80XR6;Q99020	Heterogeneous nuclear ribonucleoprotein A/B	Hnrnpab			13	13	13	30.1	30.1	30.1	36.21	0	54.263	36466000000	516	0.252359	0.867615	-0.131509	-0.636086	29.8131	29.837	29.7069	29.7505	29.6803	30.3209
1.09482	0.558974		0.252609	0.130692	Q9DBR0;A0A494B9I1;A0A494BAG5;A0A494BAT4;A0A494BAZ0	Q9DBR0	A-kinase anchor protein 8	Akap8			11	11	11	27.5	27.5	27.5	76.293	0	314.19	1034500000	156	0.252609	0.867615	0.130692	0.636632	24.7278	24.5346	25.0941	24.4522	24.6341	24.8781
0.963611	0.558125		0.253268	-0.0534776	P29758	P29758	Ornithine aminotransferase, mitochondrial	Oat			28	28	28	60.6	60.6	60.6	48.354	0	323.31	28791000000	888	0.253268	0.867258	-0.0534776	-0.638072	29.7707	29.6531	29.714	29.7772	29.8929	29.6282
1.08611	0.557964		0.253394	0.119169	V9GXD9;V9GX40;Q5SV85;Q5SV85-2;F6YUG5	V9GXD9;V9GX40;Q5SV85;Q5SV85-2	Synergin gamma	Synrg			8	8	8	10.2	10.2	10.2	129.99	0	24.441	105070000	44	0.253394	0.867258	0.119169	0.638346	21.4756	21.3413	21.7882	21.6131	21.1662	21.4683
1.04909	0.55788		0.253459	0.0691338	Q8C1Y8	Q8C1Y8	Vacuolar fusion protein CCZ1 homolog	Ccz1			9	9	9	25.6	25.6	25.6	55.504	0	32.315	704840000	89	0.253459	0.867258	0.0691338	0.638489	23.8833	23.722	24.0341	23.8198	23.9099	23.7024
1.04274	0.557593		0.253682	0.060386	P34022;H7BX22	P34022;H7BX22	Ran-specific GTPase-activating protein	Ranbp1			12	12	12	67	67	67	23.596	0	172.14	20450000000	371	0.253682	0.867258	0.060386	0.638976	29.1	29.0924	29.243	28.9606	29.0572	29.2365
1.11055	0.557493		0.253761	0.15127	A0A0R4J0V5;P08775	A0A0R4J0V5;P08775	DNA-directed RNA polymerase II subunit RPB1	Polr2a			25	25	25	14.9	14.9	14.9	213.48	0	94.729	1526700000	185	0.253761	0.867258	0.15127	0.639147	24.5465	24.7701	24.9382	24.439	24.3495	25.0125
1.07728	0.557097		0.254069	0.107392	Q91VE6;Q91VE6-2;E0CXU3	Q91VE6;Q91VE6-2	MKI67 FHA domain-interacting nucleolar phosphoprotein	Nifk			10	10	10	38.8	38.8	38.8	36.265	0	160.36	2802200000	164	0.254069	0.867258	0.107392	0.63982	26.1588	26.0826	26.1545	25.8794	25.8386	26.3558
1.05593	0.556849		0.254263	0.0785179	Q6ZQ73	Q6ZQ73	Cullin-associated NEDD8-dissociated protein 2	Cand2			12	11	11	11.1	10.4	10.4	135.63	0	35.028	521030000	70	0.254263	0.867258	0.0785179	0.640243	23.4512	23.546	23.7012	23.2905	23.5931	23.5793
1.10391	0.556615		0.254445	0.142619	P56391;A0A140LIU3	P56391;A0A140LIU3	Cytochrome c oxidase subunit 6B1	Cox6b1			8	8	8	75.6	75.6	75.6	10.071	0	51.267	10113000000	222	0.254445	0.867258	0.142619	0.64064	28.6137	28.8886	29.1964	28.4679	28.9336	28.8694
0.9211	0.556577		0.254475	-0.11857	Q9DBH5	Q9DBH5	Vesicular integral-membrane protein VIP36	Lman2			19	19	19	55	55	55	40.429	0	111.8	10683000000	289	0.254475	0.867258	-0.11857	-0.640705	27.9927	27.9988	27.8651	28.1516	28.3339	27.7268
1.04826	0.555916		0.254991	0.0680027	Q99JI4;A0A286YDW8	Q99JI4	26S proteasome non-ATPase regulatory subunit 6	Psmd6			14	14	14	35	35	35	45.536	0	139.68	14294000000	610	0.254991	0.866927	0.0680027	0.641831	28.2353	28.4805	28.3202	28.1526	28.2592	28.4203
1.23746	0.555071		0.255651	0.307377	Q8BYU6	Q8BYU6	Torsin-1A-interacting protein 2	Tor1aip2			12	11	11	37.8	35.9	35.9	54.495	0	34.72	1423200000	91	0.255651	0.865955	0.307377	0.643271	24.8743	25.1207	24.8101	23.9996	25.5435	24.3399
1.07391	0.55494		0.255754	0.102879	Q6P9R1	Q6P9R1	ATP-dependent RNA helicase DDX51	Ddx51			4	4	4	8.9	8.9	8.9	70.367	0	11.093	408710000	37	0.255754	0.865955	0.102879	0.643494	23.0399	23.0313	22.6592	22.6229	22.9623	22.8366
1.09849	0.554913		0.255775	0.135523	Q8R3V5-1;Q8R3V5;A2AWI9;A2AWI7;Q8R3V5-3	Q8R3V5-1;Q8R3V5;A2AWI9;A2AWI7;Q8R3V5-3	Endophilin-B2	Sh3glb2			7	6	6	20	18	18	44.116	0	14.545	805050000	53	0.255775	0.865955	0.135523	0.64354	24.0064	23.76	24.1874	23.5174	23.9478	24.082
1.04232	0.554825		0.255844	0.0597967	P84084	P84084	ADP-ribosylation factor 5	Arf5			10	6	5	75.6	38.9	38.9	20.529	0	109.84	5747900000	197	0.255844	0.865955	0.0597967	0.64369	27.3474	27.3561	27.5026	27.4673	27.3606	27.1987
2.02484	0.554648		0.255983	1.01781	Q9EQ06;Q9EQ06-2;A8Y5N4;Q8VCR2-2;Q8VCR2	Q9EQ06;Q9EQ06-2	Estradiol 17-beta-dehydrogenase 11	Hsd17b11			7	7	7	28.2	28.2	28.2	32.88	0	38.326	1949500000	67	0.255983	0.865955	1.01781	0.643993	24.9261	25.2944	25.2495	26.0052	21.0055	25.4058
1.1213	0.554634		0.255994	0.165178	Q8CGC6;F6SB18	Q8CGC6	RNA-binding protein 28	Rbm28			14	14	14	22.1	22.1	22.1	84.213	0	51.332	1023700000	97	0.255994	0.865955	0.165178	0.644017	24.468	24.6194	24.0728	23.8698	24.2397	24.5551
1.07899	0.55461		0.256012	0.109686	Q91YJ3;Q8BJZ7	Q91YJ3;Q8BJZ7	Thymocyte nuclear protein 1	Thyn1			7	7	7	31.4	31.4	31.4	26.178	0	14.463	727500000	59	0.256012	0.865955	0.109686	0.644058	24.2502	23.7681	24.0245	23.8783	23.7495	24.0859
0.964433	0.554395		0.256181	-0.0522467	F6RPJ9;Q9JHR7	F6RPJ9;Q9JHR7	Insulin-degrading enzyme	Ide			32	32	32	41.5	41.5	41.5	114.15	0	71.962	4328400000	353	0.256181	0.865955	-0.0522467	-0.644425	26.7322	26.7397	26.7466	26.9514	26.6883	26.7356
0.904448	0.554226		0.256313	-0.14489	Q6PAV2-2;Q6PAV2;Q6PAV2-3;A0A1W2P735	Q6PAV2-2;Q6PAV2	Probable E3 ubiquitin-protein ligase HERC4	Herc4			12	12	12	19.4	19.4	19.4	117.59	0	94.462	2379900000	150	0.256313	0.865955	-0.14489	-0.644712	25.5589	25.3321	25.4119	25.9995	25.293	25.4451
0.903638	0.553803		0.256644	-0.146184	O54946;A0A0G2JER9;O54946-2;F6YRQ2;G3X8S5;A0A0G2JGN9;A0A0G2JEI3;A0A087WP03;Q9QYI8	O54946;A0A0G2JER9;O54946-2;F6YRQ2;G3X8S5	DnaJ homolog subfamily B member 6	Dnajb6			6	6	5	19.5	19.5	19.5	39.807	0	56.65	2228900000	138	0.256644	0.865955	-0.146184	-0.645435	25.3284	25.4054	25.5929	25.9987	25.4788	25.2877
0.941018	0.553556		0.256838	-0.0877056	E9PV12;G3X914;Q9D5V5;E9Q6Z0;F8VQI6	E9PV12;G3X914;Q9D5V5;E9Q6Z0	Cullin-5	Cul5			30	30	30	41.1	41.1	41.1	95.85	0	205.37	4027300000	379	0.256838	0.865955	-0.0877056	-0.645857	26.409	26.1798	26.394	26.5909	26.202	26.453
1.0515	0.553236		0.257089	0.0724462	P10518	P10518	Delta-aminolevulinic acid dehydratase	Alad			4	4	4	19.4	19.4	19.4	36.023	0	19.259	1407100000	86	0.257089	0.865955	0.0724462	0.646404	24.6409	24.8375	24.8886	24.5574	24.7566	24.8358
1.25909	0.552056		0.258017	0.332377	Q9JMA2;A0A1L1SQ28	Q9JMA2	Queuine tRNA-ribosyltransferase	Qtrt1			4	4	4	12.9	12.9	12.9	44.092	0	14.748	294260000	30	0.258017	0.865397	0.332377	0.648422	22.9095	23.0569	22.8769	21.6469	22.8245	23.3746
1.08233	0.551708		0.258291	0.114145	P61924;A0A2R8VJV3;Q8R3M1	P61924;A0A2R8VJV3;Q8R3M1	Coatomer subunit zeta-1	Copz1			4	4	4	35	35	35	20.198	0	76.115	9206100000	218	0.258291	0.865198	0.114145	0.649019	27.9682	27.8962	27.8689	27.4799	27.8339	28.077
1.11841	0.551391		0.25854	0.161448	Q9CWZ3-2;Q9CWZ3;A0A0G2JEA9;A0A0G2JFX7;A0A0N4SUH6	Q9CWZ3-2;Q9CWZ3;A0A0G2JEA9;A0A0G2JFX7;A0A0N4SUH6	RNA-binding protein 8A	Rbm8a			7	7	7	74	74	74	19.76	0	149.46	5758900000	264	0.25854	0.865048	0.161448	0.649562	27.13	27.4044	26.8761	26.6914	26.8827	27.3519
0.955832	0.550616		0.259151	-0.0651709	Q8CI94;E9PUM3;Q9WUB3	Q8CI94	Glycogen phosphorylase, brain form	Pygb			34	34	31	45.7	45.7	42.3	96.729	0	301.33	14359000000	659	0.259151	0.86418	-0.0651709	-0.65089	28.3381	28.1918	28.3223	28.4203	28.1729	28.4547
1.29859	0.550563		0.259193	0.376949	P55097	P55097	Cathepsin K	Ctsk			5	5	5	20.1	20.1	20.1	36.888	0	29.076	517860000	58	0.259193	0.86418	0.376949	0.65098	24.1887	24.091	23.646	22.5239	23.8978	24.3731
0.760625	0.54985		0.259756	-0.394743	Q8K0U4;A0A494BAN0;A0A494B917;A0A494BAN9	Q8K0U4	Heat shock 70 kDa protein 12A	Hspa12a			10	10	10	19.9	19.9	19.9	74.87	0	18.096	539240000	64	0.259756	0.863671	-0.394743	-0.652204	23.4305	23.7128	21.8318	23.6358	23.4148	23.1088
0.931876	0.549688		0.259884	-0.101791	E9PUW7;Q9EPK7-2;Q9EPK7;A0A2I3BQV5	E9PUW7;Q9EPK7-2;Q9EPK7;A0A2I3BQV5	Exportin-7	Xpo7			7	7	7	9.7	9.7	9.7	123.9	0	200.55	1045000000	61	0.259884	0.863671	-0.101791	-0.652483	24.4952	24.0349	24.0491	24.3718	24.2638	24.2489
1.75319	0.549517		0.260018	0.809982	P26618;P26618-2;A0A0J9YV87;A0A0J9YVF3	P26618;P26618-2;A0A0J9YV87	Platelet-derived growth factor receptor alpha	Pdgfra			12	12	12	13.6	13.6	13.6	122.68	0	32.476	648380000	48	0.260018	0.863671	0.809982	0.652775	23.9704	23.8969	23.9099	20.6864	23.8932	24.7676
1.07487	0.549427		0.26009	0.104161	A0A338P6J4;B7ZNW3;Q8BH47	A0A338P6J4;B7ZNW3;Q8BH47	Vesicle-trafficking protein SEC22a	Sec22a			3	3	3	17.1	17.1	17.1	20.688	0	9.8301	409120000	50	0.26009	0.863671	0.104161	0.652931	23.233	23.1343	23.3081	23.4095	23.0562	22.8973
1.10329	0.548736		0.260636	0.141806	A0A3B2WCD8;Q3U0V1;A0A3B2W465;A0A0G2JE55;A0A0G2JGT1	A0A3B2WCD8;Q3U0V1	Far upstream element-binding protein 2	Khsrp			28	26	24	41.5	39.7	36.8	74.252	0	323.31	15549000000	662	0.260636	0.863309	0.141806	0.654117	28.4545	28.5132	28.5687	28.0101	28.3494	28.7515
1.14459	0.5487		0.260665	0.19483	Q9CQS8;E9PW43	Q9CQS8	Protein transport protein Sec61 subunit beta	Sec61b			3	3	3	30.2	30.2	30.2	9.9583	0	17.241	500240000	41	0.260665	0.863309	0.19483	0.654179	22.5091	22.7998	23.4933	22.7505	22.8353	22.6319
0.931987	0.548467		0.260849	-0.101618	Q9Z1N5;G3UXI6	Q9Z1N5	Spliceosome RNA helicase Ddx39b	Ddx39b			23	23	13	65.4	65.4	40.4	49.035	0	277.37	28015000000	868	0.260849	0.863309	-0.101618	-0.654579	29.3271	29.2886	29.4914	29.2556	29.417	29.7395
0.8543	0.548402		0.260901	-0.227185	Q6PER3	Q6PER3	Microtubule-associated protein RP/EB family member 3	Mapre3			13	11	1	58.7	55.2	6.4	31.966	0	100.98	1710200000	85	0.260901	0.863309	-0.227185	-0.654692	25.1549	25.1328	25.0876	26.0384	25.0931	24.9254
1.14104	0.548373		0.260924	0.190352	G5E8R8;Q6P5G6	G5E8R8;Q6P5G6	UBX domain-containing protein 7	Ubxn7			7	7	7	20	20	20	54.812	0	17.943	317070000	49	0.260924	0.863309	0.190352	0.654743	22.3894	22.8155	22.6636	21.9982	22.3936	22.9055
1.22289	0.548264		0.26101	0.290298	E9Q467;E9Q236	E9Q467;E9Q236		Abcc4			4	4	4	4.2	4.2	4.2	140.21	0	15.712	165450000	31	0.26101	0.863309	0.290298	0.654929	22.0789	21.4691	20.6829	21.4755	21.0122	20.8724
0.57106	0.548252		0.26102	-0.808285	A0A0N4SVE1;F7B2B4;Q9D1K2	A0A0N4SVE1;F7B2B4;Q9D1K2	V-type proton ATPase subunit F	Atp6v1f			2	2	2	28.2	28.2	28.2	8.1613	0.00039124	4.1501	1952300000	105	0.26102	0.863309	-0.808285	-0.65495	24.7594	25.1457	21.2803	24.6564	24.3156	24.6382
2.09585	0.548235		0.261033	1.06753	Q9CQT1;F6YY88;F8WI95	Q9CQT1;F6YY88	Methylthioribose-1-phosphate isomerase	Mri1			3	3	3	14.4	14.4	14.4	39.41	0	32.662	1281600000	48	0.261033	0.863309	1.06753	0.654979	24.5467	24.4131	24.4495	25.1488	24.9116	20.1463
1.10246	0.548178		0.261079	0.140731	Q80WT5-2;Q80WT5;H3BJH7;H3BKM5;H3BIZ9	Q80WT5-2;Q80WT5;H3BJH7	Aftiphilin	Aftph			9	9	9	12.8	12.8	12.8	98.489	0	13.282	271280000	43	0.261079	0.863309	0.140731	0.655078	22.9503	22.5506	22.9319	22.7217	22.3519	22.9369
0.863925	0.548053		0.261178	-0.211021	Q78IS1	Q78IS1	Transmembrane emp24 domain-containing protein 3	Tmed3			3	3	3	14.9	14.9	14.9	25.465	0.0005321	2.5678	58865000	22	0.261178	0.863309	-0.211021	-0.655293	20.6155	21.0412	20.4187	21.4316	20.6243	20.6526
1.28955	0.548019		0.261204	0.366865	Q9QXJ2;E9QJX9;Q9WVL2	Q9QXJ2;E9QJX9;Q9WVL2	Signal transducer and activator of transcription;Signal transducer and activator of transcription 2	Stat2			17	17	17	20.9	20.9	20.9	105.38	0	142.37	2392700000	187	0.261204	0.863309	0.366865	0.655351	25.9246	26.4563	26.0502	24.7451	26.5469	26.0385
1.0392	0.547709		0.26145	0.0554676	A0A498WGD8;Q8CDN6;A0A494B955;A0A494BBI1;A0A494BB31	A0A498WGD8;Q8CDN6;A0A494B955;A0A494BBI1	Thioredoxin-like protein 1	Txnl1			17	17	17	77.7	77.7	77.7	32.715	0	248.13	23826000000	605	0.26145	0.863309	0.0554676	0.655884	28.9211	29.0447	28.7916	28.908	28.7785	28.9044
1.04176	0.547539		0.261585	0.059021	Q8BMK4	Q8BMK4	Cytoskeleton-associated protein 4	Ckap4			50	50	50	65.7	65.7	65.7	63.691	0	323.31	221630000000	2746	0.261585	0.863309	0.059021	0.656177	32.4282	32.6022	32.4057	32.3386	32.5484	32.372
1.09366	0.547487		0.261626	0.129166	A0A0A0MQ99;Q8K3D3;Q8K3D3-2;V9GXX7	A0A0A0MQ99;Q8K3D3;Q8K3D3-2;V9GXX7	DNA repair protein SWI5 homolog	Swi5			5	5	5	38.2	38.2	38.2	15.175	0	32.649	1032200000	73	0.261626	0.863309	0.129166	0.656266	24.5333	25.1099	25.0451	24.8595	24.6206	24.8207
1.24045	0.547401		0.261695	0.310858	Q922W5;A2ABZ2;A2ABZ3;A2ABZ0	Q922W5;A2ABZ2	Pyrroline-5-carboxylate reductase 1, mitochondrial	Pycr1			12	9	9	45.6	34.6	34.6	32.373	0	70.417	1566800000	153	0.261695	0.863309	0.310858	0.656415	25.3602	25.3895	25.2855	24.11	25.6674	25.3253
0.964789	0.547374		0.261716	-0.0517152	Q9JKX6;A0A0A6YVU1;A2ATT5	Q9JKX6	ADP-sugar pyrophosphatase	Nudt5			10	10	10	48.2	48.2	48.2	23.984	0	109.36	3963600000	201	0.261716	0.863309	-0.0517152	-0.65646	26.5471	26.4341	26.5961	26.4969	26.5351	26.7005
1.23888	0.547354		0.261732	0.309038	P25206	P25206	DNA replication licensing factor MCM3	Mcm3			22	22	22	36.7	36.7	36.7	91.545	0	182.08	1750700000	157	0.261732	0.863309	0.309038	0.656495	25.5154	25.1862	25.4424	24.4591	24.7848	25.9729
0.949373	0.547248		0.261816	-0.0749537	Q9DBU3;A0A3Q4EG70;A0A3Q4ECA5;A0A3Q4EI66	Q9DBU3;A0A3Q4EG70	Serine/threonine-protein kinase RIO3	Riok3			11	11	11	31.4	31.4	31.4	58.704	0	50.81	1799500000	187	0.261816	0.863309	-0.0749537	-0.656678	25.1264	24.9576	25.222	25.3243	25.0335	25.173
0.952699	0.546941		0.26206	-0.0699069	Q5PPR2;Q6P1Y9;Q8R3S6;G3UVW9	Q5PPR2;Q6P1Y9;Q8R3S6	Exocyst complex component 1	Exoc1			15	15	15	20	20	20	100.19	0	86.123	1206600000	130	0.26206	0.863309	-0.0699069	-0.657207	24.3717	24.4697	24.398	24.6851	24.3548	24.4092
0.923879	0.546788		0.262181	-0.114225	P83917;Q7TPM0;Q9CYJ8	P83917;Q7TPM0;Q9CYJ8	Chromobox protein homolog 1	Cbx1			9	8	8	54.1	54.1	54.1	21.418	0	168.54	1942700000	148	0.262181	0.863309	-0.114225	-0.65747	25.318	25.4664	25.5093	25.2192	25.6834	25.7339
0.935384	0.546412		0.26248	-0.0963688	B2RY56;S4R2B0;S4R2A4;S4R2J1;S4R1X9;S4R2F7	B2RY56;S4R2B0	RNA-binding protein 25	Rbm25			20	20	20	25.4	25.4	25.4	99.551	0	85.332	3390300000	264	0.26248	0.863309	-0.0963688	-0.658119	26.2344	26.2148	26.1657	26.179	26.1348	26.5902
0.956192	0.54603		0.262784	-0.0646273	Q9CR61	Q9CR61	NADH dehydrogenase [ubiquinone] 1 beta subcomplex subunit 7	Ndufb7			7	7	7	57.7	57.7	57.7	16.331	0	22.035	835160000	67	0.262784	0.863309	-0.0646273	-0.658778	24.4769	24.4865	24.6043	24.5818	24.7442	24.4356
0.962132	0.545989		0.262816	-0.0556927	Q8BHG2;Q8BHG2-3;A2A8E2;B7ZC72;B7ZC71;Q8BHG2-2;A2A8E4;D6REH4	Q8BHG2;Q8BHG2-3;A2A8E2;B7ZC72;B7ZC71;Q8BHG2-2	UPF0587 protein C1orf123 homolog	0610037L13Rik			7	7	7	48.1	48.1	48.1	18.02	0	123.3	3474800000	139	0.262816	0.863309	-0.0556927	-0.658848	26.1652	26.2851	26.1171	26.1708	26.381	26.1826
0.91452	0.545827		0.262945	-0.128913	Q5U458;E9Q8B3;A2A8D1	Q5U458;E9Q8B3	DnaJ homolog subfamily C member 11	Dnajc11			9	9	9	20.8	20.8	20.8	63.232	0	26.243	1032100000	92	0.262945	0.863309	-0.128913	-0.659127	24.432	24.428	24.495	24.947	24.5099	24.2849
1.13284	0.545562		0.263156	0.179941	Q8BG81;Q3UDD3;F6VR84	Q8BG81;Q3UDD3	Polymerase delta-interacting protein 3	Poldip3			12	12	12	35	35	35	46.132	0	32.45	2211900000	108	0.263156	0.863309	0.179941	0.659585	25.6201	25.7703	25.3251	24.9761	25.394	25.8055
0.884272	0.545542		0.263172	-0.177437	Q8BZW8;A0A494BBH3	Q8BZW8	NHL repeat-containing protein 2	Nhlrc2			12	12	12	25.8	25.8	25.8	78.429	0	21.779	534240000	108	0.263172	0.863309	-0.177437	-0.65962	23.4849	23.3578	23.7118	24.1546	23.302	23.6302
1.14149	0.544883		0.263697	0.190924	Q9JKB3;Q9JKB3-2	Q9JKB3;Q9JKB3-2	Y-box-binding protein 3	Ybx3			16	10	10	62.6	50.4	50.4	38.813	0	73.773	484200000	84	0.263697	0.863309	0.190924	0.660758	24.2532	24.9979	24.8041	24.1443	24.766	24.5721
1.12347	0.544875		0.263703	0.167964	Q9EPQ7;D3YU00	Q9EPQ7;D3YU00	StAR-related lipid transfer protein 5	Stard5			4	4	4	25.8	25.8	25.8	23.922	0	9.6477	403270000	65	0.263703	0.863309	0.167964	0.660771	23.1983	23.2754	23.8941	23.089	23.5241	23.2509
0.840259	0.544323		0.264143	-0.251094	Q01320	Q01320	DNA topoisomerase 2-alpha	Top2a			34	23	23	27.5	20.7	20.7	172.79	0	121.26	1071800000	121	0.264143	0.863309	-0.251094	-0.661725	24.4126	24.1014	24.7284	24.6474	24.0968	25.2516
1.05602	0.544306		0.264157	0.0786393	Q99L27;A0A2I3BQX8;A0A2I3BRT9	Q99L27;A0A2I3BQX8	GMP reductase 2	Gmpr2			7	7	7	25.3	25.3	25.3	38.018	0	21.092	1474000000	146	0.264157	0.863309	0.0786393	0.661755	25.172	25.0047	25.0074	24.9323	24.8311	25.1848
0.921768	0.544165		0.26427	-0.117524	Q8VCT3;E9PYF1	Q8VCT3;E9PYF1	Aminopeptidase B	Rnpep			13	13	13	25.8	25.8	25.8	72.415	0	149.93	2888800000	124	0.26427	0.863309	-0.117524	-0.661998	26.0342	25.9926	26.0338	26.1422	25.829	26.442
0.894349	0.544026		0.26438	-0.161091	Q8R3B1;G5DDB7;Q05DG3	Q8R3B1;G5DDB7;Q05DG3	1-phosphatidylinositol 4,5-bisphosphate phosphodiesterase delta-1;Phosphoinositide phospholipase C	Plcd1			20	20	20	38.6	38.6	38.6	85.872	0	239.55	5774400000	389	0.26438	0.863309	-0.161091	-0.662239	26.77	26.7949	26.6839	27.245	27.0441	26.443
0.816993	0.543759		0.264593	-0.291605	Q9Z0H7	Q9Z0H7	B-cell lymphoma/leukemia 10	Bcl10			5	5	5	21	21	21	25.948	0	14.755	469900000	86	0.264593	0.863309	-0.291605	-0.6627	23.3639	22.1418	23.4072	23.0342	23.2164	23.5371
1.03518	0.543113		0.265109	0.0498873	P48758;A0A338P684	P48758;A0A338P684	Carbonyl reductase [NADPH] 1	Cbr1			22	22	15	86.3	86.3	57.8	30.641	0	257.6	13121000000	618	0.265109	0.863309	0.0498873	0.663818	28.4574	28.5692	28.636	28.577	28.3984	28.5374
0.959621	0.543014		0.265189	-0.0594629	P47738;A0A0G2JEU1;A0A0G2JF60;A0A0G2JFQ0;D3YYF3	P47738;A0A0G2JEU1	Aldehyde dehydrogenase, mitochondrial	Aldh2			23	23	21	51.8	51.8	48.6	56.537	0	323.31	25773000000	754	0.265189	0.863309	-0.0594629	-0.66399	29.4333	29.3742	29.3526	29.4736	29.5799	29.285
0.782635	0.542951		0.265239	-0.353589	Q9DAV6	Q9DAV6		Serpinb9b			18	18	16	53.1	53.1	48	42.733	0	75.721	1435100000	81	0.265239	0.863309	-0.353589	-0.664099	24.3699	24.1544	24.5989	25.7146	23.9682	24.5012
0.911277	0.54256		0.265552	-0.134039	A0A0A0MQE5;A2AHC3;A2AHC4;A2AHC3-2;V9GXT0;F6QF29;F6W3X2;F6Q2D3	A0A0A0MQE5;A2AHC3	Calmodulin-regulated spectrin-associated protein 1	Camsap1			16	16	16	13.5	13.5	13.5	176.01	0	54.636	859450000	111	0.265552	0.863309	-0.134039	-0.664776	24.405	23.9035	23.7945	24.3135	24.1084	24.0833
0.9311	0.542457		0.265634	-0.102992	O35465-2;O35465;F6WP10	O35465-2;O35465	Peptidyl-prolyl cis-trans isomerase FKBP8	Fkbp8			9	9	9	30.5	30.5	30.5	43.615	0	271.97	2790600000	176	0.265634	0.863309	-0.102992	-0.664954	25.9841	26.0646	25.8607	26.2685	25.7941	26.1558
0.941289	0.542259		0.265793	-0.0872911	F7DEU6;P50096;E0CYE2;E0CXK0;F6XXH9	F7DEU6;P50096;E0CYE2	Inosine-5-monophosphate dehydrogenase;Inosine-5-monophosphate dehydrogenase 1	Impdh1			15	15	15	36.2	36.2	36.2	57.688	0	58.8	930840000	155	0.265793	0.863309	-0.0872911	-0.665297	24.1579	24.3299	24.2334	24.1411	24.2864	24.5556
1.35258	0.541834		0.266133	0.435717	Q8C156	Q8C156	Condensin complex subunit 2	Ncaph			10	10	10	19.8	19.8	19.8	82.302	0	94.184	368580000	72	0.266133	0.863309	0.435717	0.666034	23.3306	23.7291	23.871	22.2308	22.9968	24.396
1.08524	0.541565		0.266349	0.11802	P51859;E0CXA0;E0CYW7	P51859;E0CXA0	Hepatoma-derived growth factor	Hdgf			16	16	15	65	65	65	26.268	0	304.33	26540000000	713	0.266349	0.863309	0.11802	0.666501	29.0932	29.5287	29.3367	29.0046	29.1682	29.4317
0.927984	0.541405		0.266478	-0.107828	O35215;G3UZN1	O35215;G3UZN1	D-dopachrome decarboxylase	Ddt			8	8	3	66.9	66.9	17.8	13.077	0	88.654	2904200000	133	0.266478	0.863309	-0.107828	-0.666779	26.699	26.4248	26.2744	26.6994	26.6536	26.3687
0.917981	0.540441		0.267252	-0.123465	Q8BGD9;B2RWE8	Q8BGD9;B2RWE8	Eukaryotic translation initiation factor 4B	Eif4b			15	15	15	37.6	37.6	37.6	68.839	0	323.31	4223700000	351	0.267252	0.863309	-0.123465	-0.668453	26.535	26.8452	26.5051	26.4591	26.8474	26.9492
1.63107	0.540438		0.267254	0.705816	O89050;F6UW85	O89050	Muskelin	Mkln1			7	7	7	11.4	11.4	11.4	84.877	0	12.875	139370000	23	0.267254	0.863309	0.705816	0.668457	22.306	21.9323	22.7245	22.4984	19.5602	22.7867
0.912946	0.540049		0.267567	-0.131399	Q6R891;Q6R891-2;H3BJA6;Q3UXW4	Q6R891;Q6R891-2	Neurabin-2	Ppp1r9b			12	12	11	22.2	22.2	20.9	89.519	0	76.921	1191300000	148	0.267567	0.863309	-0.131399	-0.669134	24.6061	24.8297	24.5665	25.1539	24.6533	24.5894
1.06035	0.539831		0.267742	0.0845458	Q8K2Q7;A0A0A6YWK4;Q8K2Q7-2;A0A0A6YWP0;A0A0A6YVS9	Q8K2Q7	BRO1 domain-containing protein BROX	Brox			8	8	8	25.5	25.5	25.5	46.201	0	61.904	4343000000	165	0.267742	0.863309	0.0845458	0.669513	26.4523	26.3597	26.4991	26.5529	26.3649	26.1397
1.30559	0.539801		0.267767	0.3847	O35640;Q921D0	O35640;Q921D0	Annexin A8;Annexin	Anxa8			14	14	14	59.6	59.6	59.6	36.724	0	173.14	3794100000	173	0.267767	0.863309	0.3847	0.669566	26.9315	26.7199	26.827	26.7341	27.2515	25.3385
0.84855	0.539709		0.267841	-0.236928	Q8C0T5;Q8C0T5-2;Q4VBF8	Q8C0T5;Q8C0T5-2;Q4VBF8	Signal-induced proliferation-associated 1-like protein 1	Sipa1l1			16	16	15	12.4	12.4	11.6	197.03	0	60.915	1231600000	140	0.267841	0.863309	-0.236928	-0.669726	24.5519	24.2246	24.3114	25.2744	24.1908	24.3334
0.757068	0.539019		0.268396	-0.401505	A0A0N5E9G7;G3X8Z6;Q5U4B1;P35601-2;P35601;G3UWX1;A0A0N4SVN6	A0A0N5E9G7;G3X8Z6;Q5U4B1;P35601-2;P35601;G3UWX1	Replication factor C subunit 1	Rfc1			8	8	8	10.2	10.2	10.2	125.86	0	18.053	161000000	31	0.268396	0.863309	-0.401505	-0.670925	22.1752	21.784	20.9568	21.2218	22.0193	22.8796
0.866145	0.538964		0.268441	-0.207319	P97434;P97434-5;P97434-2;P97434-4;P97434-3;F6RND9;F6S5I0	P97434;P97434-5;P97434-2;P97434-4;P97434-3;F6RND9;F6S5I0	Myosin phosphatase Rho-interacting protein	Mprip			48	3	2	58.4	2.4	1.5	116.41	0	133.97	1047900000	69	0.268441	0.863309	-0.207319	-0.671022	24.5543	24.4146	24.6219	25.2917	24.6726	24.2486
1.20256	0.538939		0.268461	0.266108	P04918	P04918	Serum amyloid A-3 protein	Saa3			5	5	5	37.7	37.7	37.7	13.773	0	41.56	784380000	75	0.268461	0.863309	0.266108	0.671066	25.5218	24.7593	24.8196	24.6395	25.3604	24.3024
1.1647	0.538898		0.268493	0.219955	Q922H9;Q922H9-2	Q922H9;Q922H9-2	Zinc finger protein 330	Znf330			7	7	7	24.4	24.4	24.4	35.607	0	20.476	282170000	55	0.268493	0.863309	0.219955	0.671136	22.6474	22.8624	22.7726	21.9937	22.521	23.1078
1.48134	0.538864		0.268521	0.5669	Q99MB1;A0A1B0GS40	Q99MB1	Toll-like receptor 3	Tlr3			6	6	6	10.7	10.7	10.7	103.67	0	39.026	222060000	18	0.268521	0.863309	0.5669	0.671196	22.8962	23.6277	23.0238	22.9804	23.8073	21.0594
1.10439	0.538308		0.268969	0.143253	E9QAS4;E9QAS5;Q6PDQ2;F6WR45	E9QAS4;E9QAS5;Q6PDQ2	Chromodomain-helicase-DNA-binding protein 4	Chd4			49	49	38	32.8	32.8	26.6	216.37	0	182.15	5440800000	476	0.268969	0.863309	0.143253	0.672164	27.093	27.037	27.1275	26.6165	26.8722	27.3389
1.23752	0.538272		0.268998	0.30745	P63168;Q80ZS7	P63168;Q80ZS7	Dynein light chain 1, cytoplasmic	Dynll1;BC048507			5	5	3	59.6	59.6	33.7	10.366	0	323.31	5956000000	287	0.268998	0.863309	0.30745	0.672226	26.7521	27.6911	28.0691	27.3444	26.7338	27.5119
2.03408	0.536528		0.270407	1.02438	D3Z7P3-2;F6RDM4	D3Z7P3-2	Glutaminase kidney isoform, mitochondrial	Gls			21	2	2	50.9	5.6	5.6	65.994	0	39.423	767070000	39	0.270407	0.863216	1.02438	0.675269	24.2217	23.7656	24.1861	20.0361	24.213	24.8511
0.572291	0.536276		0.270612	-0.80518	Q61881;D3Z6N3	Q61881	DNA replication licensing factor MCM7	Mcm7			9	9	9	17	17	17	81.21	0	34.596	674590000	44	0.270612	0.863166	-0.80518	-0.675709	24.125	23.4757	20.5357	22.7189	23.565	24.2681
1.07188	0.536238		0.270642	0.10015	A2RSJ4;Q8C318;A0A1W2P7J6	A2RSJ4;Q8C318	UHRF1-binding protein 1-like	Uhrf1bp1l			10	10	9	8.4	8.4	8	161.94	0	44.127	569590000	91	0.270642	0.863166	0.10015	0.675775	23.8519	23.6089	23.5982	23.819	23.5379	23.4016
1.75278	0.536232		0.270647	0.809647	P22725-2;P22725;D3YTW9;A0A0R4J1M1;P24383;P22726	P22725-2;P22725	Protein Wnt-5a	Wnt5a			7	7	7	25.8	25.8	25.8	40.489	0	19.704	517190000	46	0.270647	0.863166	0.809647	0.675786	23.7563	23.7529	23.8099	23.5935	20.6465	24.6502
1.08276	0.535964		0.270865	0.114715	Q9R1T2;Q9R1T2-2	Q9R1T2;Q9R1T2-2	SUMO-activating enzyme subunit 1;SUMO-activating enzyme subunit 1, N-terminally processed	Sae1			19	19	19	64	64	64	38.62	0	160.57	7274700000	410	0.270865	0.863166	0.114715	0.676255	27.5519	27.6058	27.6484	27.3963	27.2539	27.8117
1.10244	0.535841		0.270964	0.140701	P47963	P47963	60S ribosomal protein L13	Rpl13			20	20	20	64.9	64.9	64.9	24.305	0	172.95	40048000000	619	0.270964	0.863166	0.140701	0.67647	30.2257	30.2787	30.4571	29.7891	30.3994	30.351
[truncated: 2,423 more rows]

## Sheet: FAC KO vs FAC WT
Fold change	p-value	Volcano significant	-LOG(P-value)	Difference KO FAC/WT FAC	Protein IDs	Majority protein IDs	Protein names	Gene names	Student's T-test Significant FAC KO_FAC WT	Student's T-test significant	Peptides	Razor + unique peptides	Unique peptides	Sequence coverage [%]	Unique + razor sequence coverage [%]	Unique sequence coverage [%]	Mol. weight [kDa]	Q-value	Score	Intensity	MS/MS count	-Log Student's T-test p-value FAC KO_FAC WT	Student's T-test q-value FAC KO_FAC WT	Student's T-test Difference FAC KO_FAC WT	Student's T-test Test statistic FAC KO_FAC WT	FAC_KO1	FAC_KO2	FAC_KO3	FAC_WT1	FAC_WT2	FAC_WT3
[truncated: 3,793 more rows]

[truncated: 6 more sheets: 22BP KO vs 22BP WT, 22BP KO vs Ctrl KO, FAC KO vs Ctrl KO, FAC WT vs Ctrl WT, 22BP WT vs Ctrl WT, Venn-Analyses]
