# Supplementary material for: Systematic Surveys of Iron Homeostasis Mechanisms Reveal Ferritin Superfamily and Nucleotide Surveillance Regulation to be Modified by PINK1 Absence
Source: Cells. 2020 Oct 2;9(10):2229. doi: 10.3390/cells9102229 (PMC7650593; doi:10.3390/cells9102229)
Supplement: Supplementary file 1 [file cells-09-02229-s001.zip › KeyAuburger_iron_longevity_SupplementaryTable_S2_new.xlsx]

## Sheet: Figure1, Figure 3
			WT treated vs WT control		Pink1-/- treated vs Pink1-/- control		WT vs Pink1-/-					WT treated vs WT control		Pink1-/- treated vs Pink1-/- control		WT vs Pink1-/-
			fold change	p-value	fold change	p-value	fold change	p-value				fold change	p-value	fold change	p-value	fold change	p-value
	Pink1	control					0.07957	<0.0001		Abcb8	FAC	0.84	0.1343	0.890611	0.5126
		FAC	1	>0.9999	0.949227	>0.9999	0.0756889	<0.0001			DFO	0.49	<0.0001	0.477023	<0.0001
		DFO	1.42	0.0006	3.73382	0.0794	0.208638	<0.0001			22BP	0.47	<0.0001	0.431179	<0.0001
		22BP	1.65	<0.0001	4.97926	0.0076	0.240413	<0.0001		Glrx5	FAC	1.17	0.5262	1.62773	0.0482
	Prkn	FAC	0.85	0.9526	0.905285	0.994					DFO	0.73	0.1677	0.662773	0.4657
		DFO	1.3	0.71	1.40548	0.7015					22BP	0.54	0.006	0.428755	0.0821
		22BP	2.4	0.0007	2.44536	0.0065				Bola1	FAC	1.2	0.8248	1.20823	0.86
	Tfrc	FAC	0.46	0.7155	0.668752	0.9898					DFO	0.92	0.9865	0.483769	0.2327
		DFO	3.95	<0.0001	5.38707	0.0012					22BP	0.8	0.8254	0.427633	0.1603
		22BP	3.5	<0.0001	3.84125	0.0561				Nfu1	FAC	1.13	0.8595	1.1944	0.839
	Fth1	FAC	1.6	0.4249	2.48308	0.0383	1.97373	0.0291			DFO	0.82	0.7045	0.452224	0.105
		DFO	0.74	0.9059	0.660582	0.9188					22BP	0.76	0.4689	0.55346	0.2397
		22BP	0.81	0.9638	1.02754	>0.9999				Pgrmc1	FAC	0.96	0.9951	0.941529	0.9837
	Ftl1	FAC	1.43	0.2839	2.1636	0.0202	1.64271	0.038			DFO	2.3	<0.0001	2.22526	<0.0001
		DFO	0.9	0.9668	0.782721	0.9402					22BP	2.16	<0.0001	2.17373	<0.0001
		22BP	1.07	0.9896	1.0671	0.998				Hmox1	FAC	1.59	0.4784	3.25728	0.0252	2.06992	0.0562
	Rrm2	FAC	0.9728	0.997	0.942218	0.9674					DFO	2.96	0.0264	3.22168	0.0281
		DFO	0.5571	0.0218	0.416496	0.0014					22BP	4.95	<0.0001	3.40534	0.0157
		22BP	0.6548	0.0879	0.292451	0.0002	0.47923	0.0864		Cyp46a1	FAC	0.66	0.3085	0.778645	0.7794
	Ireb2	FAC	0.98	0.999	0.930547	0.9913					DFO	1.49	0.0853	1.74671	0.0259
		DFO	1.42	0.0049	1.37811	0.3885					22BP	1.52	0.0669	1.7394	0.0274
		22BP	1.46	0.0019	1.31144	0.5571				Abce1	control					0.6981	0.0238
	Steap2	FAC	1.31	0.0664	1.59378	0.0036					FAC	1.01	0.9996	1.32058	0.2475
		DFO	0.66	0.0451	0.752439	0.3359					DFO	0.61	0.0003	0.846011	0.7961
		22BP	0.74	0.1536	0.664739	0.126					22BP	0.58	0.0001	0.857041	0.8296
	Slc11a2	FAC	1.2	0.8355	1.7116	0.0393				Ppat	FAC	1.49	0.0001	1.29353	0.0137
		DFO	0.76	0.7448	0.673538	0.5353					DFO	0.29	<0.0001	0.305473	<0.0001
		22BP	0.65	0.4846	0.53112	0.2411					22BP	0.27	<0.0001	0.23801	<0.0001
	Pcbp3	FAC	0.9953	>0.9999	1.05878	0.9061				Nthl1	FAC	1.36	0.0066	1.7038	0.0003
		DFO	0.5444	0.0002	0.583516	0.0011					DFO	0.54	0.0008	0.74275	0.2269
		22BP	0.5393	0.0002	0.537325	0.0004					22BP	0.61	0.0032	0.53267	0.0112
	Abcb10	FAC	0.8713	0.7831	0.903357	0.9917				Dna2	FAC	1.42	0.235	1.17483	0.7842
		DFO	1.399	0.026	1.52802	0.4081					DFO	0.3	0.0208	0.285577	0.0071
		22BP	1.266	0.2413	1.2355	0.8982					22BP	0.3	0.0209	0.272028	0.0061
	Slc25a28	FAC	1.09	0.8005	1.03875	0.9812				Pold1	FAC	1.06	0.9574	0.977277	0.9975
		DFO	0.6	0.0051	0.637046	0.013					DFO	0.34	0.0002	0.277906	0.0001
		22BP	0.63	0.0113	0.617367	0.0088					22BP	0.31	0.0001	0.234555	<0.0001
	Abcb7	FAC	0.91	0.4982	1.16776	0.3935				Tyw5	FAC	0.91	0.2265	1.02553	0.9945
		DFO	0.65	<0.0001	0.741804	0.0881					DFO	0.59	<0.0001	0.522784	0.0001
		22BP	0.71	0.0008	0.78544	0.1952					22BP	0.54	<0.0001	0.533879	0.0002

## Sheet: Figure 6, Suppl. Figure S6
			WT treated vs WT control		Pink1-/- treated vs Pink1-/- control		WT vs Pink1-/-					WT treated vs WT control		Pink1-/- treated vs Pink1-/- control		WT vs Pink1-/-
			fold change	p-value	fold change	p-value	fold change	p-value				fold change	p-value	fold change	p-value	fold change	p-value
	Tfeb	control					1.436	0.012		Egln1	FAC	1.075	0.9999	0.839184	0.9976
		FAC	1.183	0.4805	0.828691	0.2397					DFO	11.82	<0.0001	10.5224	<0.0001
		DFO	1.385	0.0326	0.816156	0.1895					22BP	12.66	<0.0001	10.2857	<0.0001
		22BP	1.593	0.0011	0.651811	0.0051	0.587571	0.0003		Hif1a	FAC	1.043	0.9985	0.985734	>0.9999
	Ctsd	FAC	1.112	0.8984	0.95475	0.9916					DFO	1.445	0.393	1.30802	0.6834
		DFO	1.464	0.0491	1.36827	0.1325					22BP	1.399	0.4836	1.17641	0.9174
		22BP	1.228	0.511	1.12733	0.8519				P4ha2	FAC	0.9344	>0.9999	1.09228	0.9999
	Ctsf	FAC	0.9959	>0.9999	0.881748	0.9891					DFO	8.063	<0.0001	9.17933	<0.0001
		DFO	2.497	0.0182	2.21337	0.0263					22BP	9.133	<0.0001	10.6686	<0.0001
		22BP	2.464	0.0211	2.06941	0.0548				Nos2	FAC	1.53	>0.9999	1.47044	>0.9999
	Sqstm1	FAC	1.165	0.3061	1.29933	0.0161					DFO	321.1	0.0191	91.39	0.2986
		DFO	0.9966	>0.9999	0.864633	0.4334					22BP	284.3	0.0409	90.5083	0.3066
		22BP	0.922	0.8282	0.975214	0.9922				Foxo3	FAC	1.019	>0.9999	1.09177	0.9993
	Nfe2l2	FAC	1.178	0.8121	1.39411	0.3615					DFO	4.682	0.0002	4.1335	0.0039
		DFO	1.406	0.2231	1.47182	0.222					22BP	5.36	<0.0001	3.70707	0.0124	0.608209	0.0248
		22BP	1.216	0.7111	1.21086	0.8037				Bnip3	FAC	0.8554	>0.9999	0.642729	0.9999
	Keap1	FAC	1.132	0.6574	1.01934	0.9975					DFO	37.17	<0.0001	27.5224	0.0008
		DFO	1.384	0.0182	1.04696	0.969					22BP	35.5	0.0002	28.2855	0.0006
		22BP	1.326	0.0494	0.932781	0.9186	0.763952	0.0558		Gabarapl1	FAC	1.057	0.9964	1.16401	0.909
	Nqo1	FAC	1.865	0.048	1.70059	0.0616					DFO	1.38	0.4928	1.15089	0.9273
		DFO	0.5096	0.3888	0.368617	0.1019					22BP	1.308	0.6549	1.06748	0.9927
		22BP	0.4271	0.2635	0.287786	0.0566				Rbfox2	FAC	0.8537	0.9225	1.12661	0.9804
	Prdx1	FAC	1.817	0.1506	1.36531	0.568					DFO	1.288	0.3733	1.56	0.0337
		DFO	0.7576	0.9071	0.591942	0.4773					22BP	1.322	0.26	1.40434	0.1917
		22BP	0.8157	0.9557	0.43584	0.2178				Mef2d	FAC	1.035	0.9711	1.26083	0.0698
	Mitf	FAC	1.401	0.58	1.3717	0.5929					DFO	0.8542	0.2939	0.977542	0.9954
		DFO	1.028	0.9997	0.829528	0.9355					22BP	0.8744	0.4164	0.850726	0.4383
		22BP	1.351	0.6746	0.936415	0.9962				Homer1	FAC	0.8859	0.9927	0.968638	0.9999
	Ctsb	FAC	0.9758	0.9994	1.01425	>0.9999					DFO	4.35	<0.0001	4.6651	<0.0001
		DFO	1.399	0.2773	1.50939	0.1603					22BP	4.515	<0.0001	4.1073	<0.0001
		22BP	1.155	0.8847	1.30857	0.5514				Jmjd6	FAC	1.176	0.9637	1.03524	0.9997
	JunD	FAC	0.8583	0.9977	1.05357	0.9998					DFO	4.923	<0.0001	4.37125	<0.0001
		DFO	2.347	0.3351	1.73044	0.6885					22BP	4.398	<0.0001	3.44914	<0.0001	0.783311	0.0795
		22BP	2.314	0.3557	1.98639	0.4604				Rrm2	FAC	0.9728	0.997	0.942218	0.9674
	Mpp14	FAC	0.8884	0.669	0.966444	0.9877					DFO	0.5571	0.0218	0.416496	0.0014
		DFO	0.8647	0.5247	0.837409	0.4198					22BP	0.6548	0.0879	0.292451	0.0002
		22BP	0.9576	0.9716	0.726368	0.0746	0.716583	0.0523

## Sheet: Figure 7
			healthy treated vs healthy control		PARK6 treated vs PARK6 control		healthy vs PARK6-/-
			fold change	p-value	fold change	p-value	fold change	p-value
	TFRC	FAC	0.3878	0.2695	0.433775	0.4361
		DFO	2.69	<0.0001	1.81531	0.1472
		22BP	3.388	<0.0001	2.28477	0.0082
	FTH1	control					2.271	0.069
		FAC	0.9113	0.9959	0.995156	>0.9999	2.47997	0.0483
		DFO	0.669	0.8346	0.478203	0.2201
		22BP	0.7838	0.9461	0.549097	0.3391
	FTL1	FAC	0.9127	0.9909	0.976409	0.9998
		DFO	0.7626	0.8533	0.717562	0.7775
		22BP	0.872	0.9726	0.859764	0.9644
	RRM2	control					0.6246	0.006
		FAC	1.13	0.4166	1.1942	0.7793	0.660088	0.0048
		DFO	0.8248	0.1779	0.978546	0.9996
		22BP	0.7719	0.0486	0.963497	0.9979
	ABCE1	FAC	1.022	0.9851	1.28938	0.0085	1.42564	<0.0001
		DFO	0.3029	<0.0001	0.198761	<0.0001
		22BP	0.3304	<0.0001	0.215044	<0.0001
	FOXO3	FAC	0.9724	0.9998	1.14606	0.9708
		DFO	1.437	0.5736	1.35106	0.7146
		22BP	1.813	0.0964	1.6419	0.2316
	KEAP1	FAC	0.94	0.9976	1.00192	>0.9999
		DFO	0.5582	0.0077	0.462512	0.0365
		22BP	0.657	0.0581	0.536529	0.0956
	TFEB	FAC	0.9285	0.9467	1.11381	0.9629
		DFO	0.5551	0.0093	0.430691	0.0968
		22BP	0.6267	0.0356	0.500475	0.1719

## Sheet: Suppl. Figure S5
			WT treated vs WT control		Pink1-/- treated vs Pink1-/- control					WT treated vs WT control		Pink1-/- treated vs Pink1-/- control
			fold change	p-value	fold change	p-value				fold change	p-value	fold change	p-value
	Abcb6	FAC	0.9026	0.9339	1.07572	0.9842		Fech	FAC	0.8309	0.1108	0.962409	0.9681
		DFO	1.067	0.977	1.23712	0.6899			DFO	0.9489	0.8818	1.00934	0.9995
		22BP	0.9089	0.945	1.13539	0.92			22BP	0.7881	0.0347	0.946486	0.9163
	Aco1	FAC	1.041	0.9658	1.19543	0.4457		Flvrc1	FAC	1.034	>0.9999	0.89748	0.9985
		DFO	0.7	0.0077	0.639909	0.0416			DFO	0.9254	0.9999	0.729626	0.8276
		22BP	0.5265	<0.0001	0.438539	0.0006			22BP	0.6892	0.8281	0.556907	0.3542
	Aco2	FAC	1.008	0.9999	1.0439	0.9775		Fxn	FAC	2.018	0.3612	1.35815	0.8125
		DFO	1.051	0.9682	0.973073	0.9949			DFO	0.5246	0.8586	0.381154	0.4433
		22BP	1.066	0.9361	0.866146	0.6297			22BP	0.7202	0.9658	0.396982	0.465
	Alas1	FAC	1.095	0.9826	0.923256	0.9883		Hebp1	FAC	1.145	0.947	0.73944	0.5812
		DFO	1.346	0.5577	1.23442	0.7701			DFO	1.508	0.2647	1.01363	0.9999
		22BP	1.384	0.4723	1.05395	0.996			22BP	1.347	0.5765	1.03179	0.9986
	Bach1	FAC	0.8595	0.999	1.24615	0.9877		Myl6	FAC	1.011	0.9998	0.820549	0.5348
		DFO	1.404	0.8243	1.7026	0.388			DFO	1.176	0.6403	1.12666	0.7688
		22BP	1.726	0.2579	1.6696	0.4398			22BP	1.11	0.8786	0.927369	0.9441
	Bdh2	FAC	1.07	0.8191	1.32261	0.0253		Ncoa4	FAC	1.082	0.8973	1.03668	0.9904
		DFO	0.75	0.0472	0.802245	0.2411			DFO	1.265	0.1518	1.22571	0.2957
		22BP	0.65	0.0049	0.656677	0.0168			22BP	1.25	0.1885	1.13062	0.7185
	Brip1	FAC	1.155	0.8783	0.910479	0.9768		Pcbp1	FAC	1.085	0.9789	0.808229	0.6317
		DFO	0.6536	0.375	0.521532	0.1759			DFO	1.012	>0.9999	0.551286	0.0542
		22BP	0.5537	0.1828	0.409525	0.0718			22BP	0.8818	0.9464	0.576782	0.0732
	Cdc42bpa	FAC	1.001	>0.9999	0.941871	0.9989		Pcbp2	FAC	0.9213	0.9899	0.700087	0.0804
		DFO	1.647	0.4903	1.60309	0.4681			DFO	0.8717	0.8983	0.65818	0.0367
		22BP	1.661	0.4723	1.34968	0.8243			22BP	0.9012	0.9684	0.744007	0.1743
	Cisd1	FAC	1.432	0.7332	0.988035	>0.9999		Prim2	FAC	1.069	0.8771	1.17534	0.2093
		DFO	0.6575	0.8451	0.40529	0.1503			DFO	0.824	0.2707	0.714612	0.0189
		22BP	0.7573	0.9367	0.426071	0.1716			22BP	0.8448	0.3721	0.631598	0.0026
	Cisd2	FAC	1.075	0.8962	1.13518	0.6583		Rsad1	FAC	1.113	0.9845	1.18959	0.969
		DFO	1.032	0.9902	0.982127	0.9987			DFO	1.084	0.9934	0.562639	0.728
		22BP	0.9806	0.9978	1.13627	0.6514			22BP	1.125	0.9792	0.558086	0.7216
	Cp	FAC	1.075	>0.9999	2.20258	0.7792		Rsad2	FAC	0.9864	>0.9999	1.32523	0.9865
		DFO	1.71	0.9873	1.6774	0.9493			DFO	0.8494	0.9973	0.851092	0.9987
		22BP	1.677	0.989	1.77927	0.9258			22BP	2.298	0.3743	0.981164	>0.9999
	Cygb	FAC	0.4574	0.3454	0.412574	0.274		Slc40a1	FAC	1.25	0.9638	0.724305	0.822
		DFO	0.7171	0.8062	0.886733	0.983			DFO	0.25	0.497	0.153748	0.0729
		22BP	0.8877	0.984	0.882574	0.9812			22BP	0.43	0.699	0.22636	0.1105
	Dpyd	FAC	0.7215	0.9999	1.08828	>0.9999		Rtel1	FAC	0.9711	0.9992	0.922724	0.9865
		DFO	2.525	0.5429	2.25634	0.8423			DFO	0.6518	0.4189	0.60602	0.3496
		22BP	2.191	0.7762	2.3552	0.7924			22BP	0.6736	0.4728	0.443762	0.1137
	Elp3	FAC	0.9052	0.1704	0.89554	0.1638		Slc25a37	FAC	1.2	0.7239	1.72718	0.0129
		DFO	0.75	0.0002	0.706575	<0.0001			DFO	1.051	0.9929	1.00226	>0.9999
		22BP	0.6866	<0.0001	0.743976	0.0003			22BP	0.9229	0.9769	0.928571	0.9849
	Ercc2	FAC	1.127	0.9185	1.09817	0.9618		Steap3	FAC	1.317	0.4506	1.28205	0.5048
		DFO	0.6402	0.3083	0.596596	0.2309			DFO	0.9118	0.9738	0.859734	0.8923
		22BP	0.6722	0.3848	0.528417	0.1323			22BP	0.8468	0.882	0.713295	0.4898
	Fdx1	FAC	1.335	0.8923	1.42354	0.6784		Trf	FAC	2.664	0.9112	1.56667	0.9681
		DFO	1.488	0.6141	1.32715	0.8667			DFO	1.522	0.9998	1.25342	0.9996
		22BP	1.249	0.9717	0.994439	>0.9999			22BP	1.791	0.9979	1.28034	0.9992
